# Supplementary material for: Transposable element-initiated enhancer-like elements generate the subgenome-biased spike specificity of polyploid wheat
Source: Nat Commun. 2023 Nov 17;14:7465. doi: 10.1038/s41467-023-42771-9 (PMC10656477; doi:10.1038/s41467-023-42771-9)
Supplement: Supplementary file 4 — Supplementary Data 1 [file 41467_2023_42771_MOESM4_ESM.xlsx]

## Sheet: Sheet1
Supplementary Data 1. Statistics of sequencing data quality
CAGE-seq data
sample	total read pairs	uniquely mapped read pairs	mapping_ratio
CS_embryo_rep1	92265264	15126910	0.16395
CS_embryo_rep2	19384074	2970800	0.15326
CS_embryo_rep3	104005883	19980139	0.192106
CS_seedling_rep1	108808271	8148322	0.074887
CS_seedling_rep2	48712475	5566752	0.114278
CS_seedling_rep3	62332460	6109465	0.0980142
CS_seedling_rep4	98353976	9047419	0.0919883
CS_spike_rep1	58944069	6084818	0.10323
CS_spike_rep2	130329136	24399682	0.187216
CS_root_rep1	88008314	9568005	0.108717
CS_root_rep2	92517760	16745579	0.180999
CAGE-seq data correlation
	CS_embryo_rep1	CS_embryo_rep2	CS_embryo_rep3	CS_root_rep1	CS_root_rep2	CS_seedling_rep1	CS_seedling_rep2	CS_seedling_rep3	CS_seedling_rep4	CS_spike_rep1	CS_spike_rep2
CS_embryo_rep1	1	0.975	0.941	0.443	0.424	0.552	0.334	0.266	0.212	0.865	0.874
CS_embryo_rep2	0.975	1	0.924	0.405	0.389	0.525	0.277	0.233	0.187	0.779	0.79
CS_embryo_rep3	0.941	0.924	1	0.392	0.379	0.529	0.265	0.205	0.18	0.761	0.756
CS_root_rep1	0.443	0.405	0.392	1	0.996	0.759	0.729	0.621	0.672	0.538	0.544
CS_root_rep2	0.424	0.389	0.379	0.996	1	0.755	0.723	0.615	0.671	0.513	0.519
CS_seedling_rep1	0.552	0.525	0.529	0.759	0.755	1	0.787	0.733	0.768	0.553	0.559
CS_seedling_rep2	0.334	0.277	0.265	0.729	0.723	0.787	1	0.908	0.909	0.465	0.479
CS_seedling_rep3	0.266	0.233	0.205	0.621	0.615	0.733	0.908	1	0.954	0.379	0.392
CS_seedling_rep4	0.212	0.187	0.18	0.672	0.671	0.768	0.909	0.954	1	0.308	0.317
CS_spike_rep1	0.865	0.779	0.761	0.538	0.513	0.553	0.465	0.379	0.308	1	0.99
CS_spike_rep2	0.874	0.79	0.756	0.544	0.519	0.559	0.479	0.392	0.317	0.99	1
Bisulfite-seq data
sample	total read pairs	q20 mapped read pairs	mapping_ratio
CS_embryo	605039974	422629555	0.698515
CS_spike	645520959	458265509	0.709916
CS_root	596113514	414805165	0.695849
CS_seedling bisulfite data are downloaded from SRP133674
ChIP-seq data
sample	total reads	q20 mapped reads	mapping_ratio
CS_embryo_H3K4me3_rep1	93189114	68119349	0.73098
CS_embryo_H3K9ac_rep1	101202286	68492551	0.676789
CS_embryo_H3K27me3_rep1	146247100	80190618	0.548323
CS_root_H3K4me3_rep1	217364552	114315162	0.525914
CS_root_H3K9ac_rep1	149819940	29969921	0.20004
CS_root_H3K27me3_rep1	159823740	71423987	0.446892
CS_seedling and CS_spike ChIP-seq data are download from GSE139019
RNA-seq data
sample	total read pairs	uniquely mapped read pairs	mapping_ratio	other information
CS_root_rep1	57368754	30724463	0.535561
CS_root_rep2	37533142	25796677	0.687304	download from SRR947016
CS_root_rep3	29313406	17326613	0.591082	download from SRR946457
CS_embryo_rep1	63407747	45809460	0.722458
CS_embryo_rep2	15875235	12544136	0.79017	download from SRR12103282
CS_embryo_rep3	16018485	12856692	0.802616	download from SRR12103286
CS_seedling_rep1	62846861	11827738	0.188199	download from SRR9360460
CS_seedling_rep2	95368714	22308989	0.233924	download from SRR10300719
CS_spike_rep1	42137897	30459584	0.722855	download from SRR10300726
CS_spike_rep2	52465585	37822037	0.720892	download from SRR10300727
