# Supplementary material for: Transposable element-initiated enhancer-like elements generate the subgenome-biased spike specificity of polyploid wheat
Source: Nat Commun. 2023 Nov 17;14:7465. doi: 10.1038/s41467-023-42771-9 (PMC10656477; doi:10.1038/s41467-023-42771-9)
Supplement: Supplementary file 5 — Supplementary Data 2 [file 41467_2023_42771_MOESM5_ESM.xlsx]

## Sheet: Sheet1
Supplementary Data 2 TSS clusters identified by CAGE-seq data
	TSS count(before merge)	TSS count(tissue merged)
CS_embryo	124407	117757
CS_spike	132538
CS_root	125753
CS_seedling	96978
TSS information
Chromosome	Start	End	TSS_id	Dominant_site	Strand	Annotation type	Corersponding IWGSC gene	Chromatin state	w/wo H3K4me3_peak	w/wo H3K9ac_peak
chr1A	1144329	1144563	broad_2_62.7081	1144444	+	gene TSS(HC)	TraesCS1A02G001800	E6	with	with
chr1A	1161771	1161831	broad_7_0.517181	1161797	-	gene TSS(HC)	TraesCS1A02G001900	E5	with	with
chr1A	1162388	1162389	sharp_9_0.387885	1162389	-	gene TSS(HC)	TraesCS1A02G001900	E5	with	with
chr1A	1162666	1162689	broad_10_1.45457	1162687	-	gene TSS(HC)	TraesCS1A02G001900	E5	with	with
chr1A	1162757	1162867	broad_11_38.5219	1162781	-	gene TSS(HC)	TraesCS1A02G001900	E5	with	with
chr1A	1167819	1167929	broad_14_1.42225	1167929	-	gene TSS(HC)	TraesCS1A02G002000	E5	with	with
chr1A	1170352	1170434	broad_15_2.82025	1170414	+	gene TSS(HC)	TraesCS1A02G002100	E6	with	with
chr1A	1188811	1188942	broad_16_31.2167	1188927	+	gene TSS(HC)	TraesCS1A02G002200	E6	with	with
chr1A	1188981	1189003	broad_17_0.68688	1189003	+	gene TSS(HC)	TraesCS1A02G002200	E5	with	with
chr1A	1199546	1199550	sharp_19_2.35156	1199549	+	gene TSS(HC)	TraesCS1A02G002400LC	E5	with	with
chr1A	1212762	1212814	broad_24_0.59799	1212813	-	gene TSS(HC)	TraesCS1A02G002300	E6	with	with
chr1A	1238203	1238207	sharp_27_1.14749	1238207	-	gene TSS(HC)	TraesCS1A02G002500	E5	with	with
chr1A	1238345	1238391	broad_28_10.8689	1238389	-	gene TSS(HC)	TraesCS1A02G002500	E5	with	with
chr1A	1238454	1238552	broad_29_9.87492	1238468	-	gene TSS(HC)	TraesCS1A02G002500	E5	with	with
chr1A	1305773	1305819	broad_30_0.896985	1305775	-	gene TSS(HC)	TraesCS1A02G002800LC	E11	with	with
chr1A	1313459	1313484	broad_32_0.662638	1313484	-	gene TSS(HC)	TraesCS1A02G002810LC	E5	with	with
chr1A	1313546	1313602	broad_33_1.30103	1313549	-	gene TSS(HC)	TraesCS1A02G002810LC	E7	with	with
chr1A	1345552	1345554	sharp_34_0.606071	1345553	-	gene TSS(HC)	TraesCS1A02G002700	E2	without	without
chr1A	1347229	1347283	broad_35_1.17982	1347283	-	gene TSS(HC)	TraesCS1A02G002700	E5	with	with
chr1A	1645116	1645181	broad_36_0.775771	1645135	-	gene TSS(HC)	TraesCS1A02G004200LC	E5	with	with
chr1A	1645206	1645252	broad_37_2.91722	1645219	-	gene TSS(HC)	TraesCS1A02G004200LC	E5	with	with
chr1A	1698641	1698666	broad_39_2.39196	1698642	-	gene TSS(HC)	TraesCS1A02G003100	E11	with	without
chr1A	1698828	1698887	broad_40_0.751528	1698862	-	gene TSS(HC)	TraesCS1A02G003100	E11	with	without
chr1A	1791039	1791046	sharp_41_1.47073	1791045	+	gene TSS(HC)	TraesCS1A02G003300	E12	without	without
chr1A	2474572	2474602	broad_42_0.387885	2474573	+	gene TSS(HC)	TraesCS1A02G004100	E5	without	without
chr1A	2544488	2544505	broad_44_0.614152	2544489	-	gene TSS(HC)	TraesCS1A02G004200	E5	with	with
chr1A	3391847	3391905	broad_51_5.64858	3391856	-	gene TSS(HC)	TraesCS1A02G005800	E5	with	with
chr1A	3393426	3393575	broad_52_56.0818	3393445	-	gene TSS(HC)	TraesCS1A02G005800	E5	with	with
chr1A	3446900	3447123	broad_54_24.6388	3447013	+	gene TSS(HC)	TraesCS1A02G005900	E5	with	with
chr1A	3614170	3614175	sharp_60_1.5273	3614175	-	gene TSS(HC)	TraesCS1A02G009110LC	E6	with	with
chr1A	3847223	3847226	sharp_63_2.84449	3847225	-	gene TSS(HC)	TraesCS1A02G007300	E12	without	without
chr1A	4053162	4053211	broad_64_6.22233	4053166	+	gene TSS(HC)	TraesCS1A02G007700	E8	without	without
chr1A	4062964	4063208	broad_66_22.8206	4063201	+	gene TSS(HC)	TraesCS1A02G007900	E5	with	with
chr1A	4203615	4203682	broad_68_111.792	4203638	-	gene TSS(HC)	TraesCS1A02G008000	E12	without	without
chr1A	4385371	4385406	broad_70_4.01623	4385374	-	gene TSS(HC)	TraesCS1A02G011700LC	E11	with	without
chr1A	4804081	4804082	sharp_72_1.03436	4804082	+	gene TSS(HC)	TraesCS1A02G008400	E11	with	without
chr1A	4811509	4811541	broad_73_2.56974	4811511	+	gene TSS(HC)	TraesCS1A02G008500	E11	with	with
chr1A	5650312	5650391	broad_74_0.460614	5650341	-	gene TSS(HC)	TraesCS1A02G009400	E5	with	with
chr1A	6072999	6073005	sharp_83_1.26063	6073001	-	gene TSS(HC)	MSTRG.93.3.p5	E8	with	with
chr1A	6151790	6151938	broad_84_5.66474	6151891	+	gene TSS(HC)	TraesCS1A02G009900	E5	with	with
chr1A	6317629	6317686	broad_88_0.848499	6317630	+	gene TSS(HC)	TraesCS1A02G010200	E5	with	with
chr1A	6317783	6317844	broad_89_3.66067	6317801	+	gene TSS(HC)	TraesCS1A02G010200	E5	with	with
chr1A	6318545	6318581	broad_90_1.00204	6318546	+	gene TSS(HC)	TraesCS1A02G010200	E5	with	with
chr1A	6319891	6319950	broad_91_0.945471	6319903	+	gene TSS(HC)	TraesCS1A02G010200	E5	with	with
chr1A	6320017	6320020	sharp_92_1.00204	6320019	+	gene TSS(HC)	TraesCS1A02G010200	E5	with	without
chr1A	6323614	6323650	broad_93_0.355562	6323615	+	gene TSS(HC)	TraesCS1A02G010200	E3	without	without
chr1A	6332228	6332352	broad_95_6.1496	6332288	+	gene TSS(HC)	TraesCS1A02G010300	E5	with	with
chr1A	6639390	6639406	broad_97_0.557585	6639400	-	gene TSS(HC)	TraesCS1A02G015600LC	E3	without	without
chr1A	6764293	6764341	broad_98_0.711123	6764341	-	gene TSS(HC)	TraesCS1A02G011400	E11	without	without
chr1A	6788388	6788467	broad_99_35.6935	6788449	+	gene TSS(HC)	TraesCS1A02G011800	E6	with	without
chr1A	7185412	7185419	sharp_104_5.69707	7185414	+	gene TSS(HC)	TraesCS1A02G012600	E3	with	without
chr1A	7229901	7230010	broad_107_2.98187	7229944	-	gene TSS(HC)	TraesCS1A02G012700	E5	with	with
chr1A	7274642	7274655	broad_108_0.614152	7274652	+	gene TSS(HC)	TraesCS1A02G012800	E11	with	with
chr1A	7276847	7276859	broad_109_1.40608	7276848	+	gene TSS(HC)	TraesCS1A02G012900	E11	with	with
chr1A	7276915	7276917	sharp_110_0.290914	7276917	+	gene TSS(HC)	TraesCS1A02G012900	E11	with	with
chr1A	7277140	7277262	broad_111_12.6871	7277188	+	gene TSS(HC)	TraesCS1A02G012900	E5	with	with
chr1A	7282223	7282360	broad_112_7.83852	7282303	+	gene TSS(HC)	TraesCS1A02G013000	E3	with	with
chr1A	7282434	7282490	broad_113_1.38184	7282465	+	gene TSS(HC)	TraesCS1A02G013000	E3	with	with
chr1A	7654113	7654138	broad_115_1.81013	7654118	-	gene TSS(HC)	TraesCS1A02G013700	E5	with	with
chr1A	7669952	7670004	broad_117_0.484857	7670000	-	gene TSS(HC)	TraesCS1A02G013800	E5	with	with
chr1A	7697353	7697356	sharp_118_0.387885	7697354	+	gene TSS(HC)	TraesCS1A02G018100LC	E11	with	with
chr1A	8239357	8239485	broad_125_34.3036	8239374	-	gene TSS(HC)	TraesCS1A02G015100	E5	with	with
chr1A	8247205	8247267	broad_126_1.82629	8247250	+	gene TSS(HC)	TraesCS1A02G015300	E5	with	with
chr1A	8266085	8266179	broad_130_4.2425	8266156	-	gene TSS(HC)	TraesCS1A02G015400	E5	with	with
chr1A	8266225	8266415	broad_131_53.3342	8266244	-	gene TSS(HC)	TraesCS1A02G015400	E5	with	with
chr1A	8327104	8327115	broad_132_5.02635	8327110	+	gene TSS(HC)	TraesCS1A02G015900	E5	with	with
chr1A	8342019	8342029	sharp_134_2.3758	8342023	+	gene TSS(HC)	TraesCS1A02G016100	E12	without	without
chr1A	9104086	9104091	sharp_137_0.68688	9104090	-	gene TSS(HC)	TraesCS1A02G016800	E3	with	without
chr1A	9110516	9110526	sharp_138_1.31719	9110517	-	gene TSS(HC)	TraesCS1A02G016900	E5	with	with
chr1A	9111255	9111261	sharp_139_0.218186	9111256	-	gene TSS(HC)	TraesCS1A02G016900	E5	with	with
chr1A	9357965	9357968	sharp_141_0.363643	9357967	-	gene TSS(HC)	TraesCS1A02G017900	E5	without	with
chr1A	9468814	9468825	broad_142_1.08285	9468816	+	gene TSS(HC)	TraesCS1A02G018200	E11	without	without
chr1A	9583578	9583655	broad_150_2.98995	9583652	-	gene TSS(HC)	TraesCS1A02G018900	E5	with	with
chr1A	9979619	9979764	broad_155_7.75771	9979642	+	gene TSS(HC)	TraesCS1A02G020000	E11	without	without
chr1A	10057815	10058117	broad_156_84.357	10057982	-	gene TSS(HC)	TraesCS1A02G020400	E6	with	with
chr1A	10065793	10065923	broad_157_5.95566	10065798	+	gene TSS(HC)	TraesCS1A02G020500	E5	with	with
chr1A	10065994	10066006	broad_158_0.290914	10066004	+	gene TSS(HC)	TraesCS1A02G020500	E5	with	with
chr1A	10150816	10150936	broad_166_5.93141	10150899	+	gene TSS(HC)	TraesCS1A02G021100	E5	with	with
chr1A	10475231	10475233	sharp_168_0.42829	10475233	-	gene TSS(HC)	TraesCS1A02G021700	E3	without	without
chr1A	11231735	11231739	sharp_169_1.57578	11231738	-	gene TSS(HC)	TraesCS1A02G022700	E11	with	without
chr1A	11231799	11231801	sharp_170_0.347481	11231800	-	gene TSS(HC)	TraesCS1A02G022700	E11	with	without
chr1A	11530198	11530203	sharp_171_1.96367	11530201	+	gene TSS(HC)	TraesCS1A02G023200	E7	with	with
chr1A	11532558	11532612	broad_172_0.25859	11532563	+	gene TSS(HC)	TraesCS1A02G028000LC	E6	with	without
chr1A	11554671	11554683	broad_173_0.670719	11554683	+	gene TSS(HC)	TraesCS1A02G023300	E11	without	without
chr1A	11564232	11564251	broad_174_0.331319	11564233	+	gene TSS(HC)	TraesCS1A02G023400	E5	with	with
chr1A	11644735	11644753	broad_178_0.880823	11644753	-	gene TSS(HC)	TraesCS1A02G023700	E5	with	without
chr1A	11662729	11662764	broad_179_1.45457	11662764	+	gene TSS(HC)	TraesCS1A02G023800	E5	with	with
chr1A	11670592	11670631	broad_180_1.34144	11670593	+	gene TSS(HC)	TraesCS1A02G023900	E11	with	with
chr1A	11731344	11731431	broad_183_52.0655	11731430	-	gene TSS(HC)	TraesCS1A02G024000	E5	with	with
chr1A	11825412	11825416	sharp_184_0.420209	11825413	-	gene TSS(HC)	TraesCS1A02G024200	E5	with	with
chr1A	11894090	11894091	sharp_185_0.921228	11894091	+	gene TSS(HC)	TraesCS1A02G024300	E3	with	with
chr1A	12096301	12096454	broad_188_19.0387	12096443	+	gene TSS(HC)	TraesCS1A02G024600	E6	with	with
chr1A	12103811	12103857	broad_191_4.05663	12103819	-	gene TSS(HC)	TraesCS1A02G024700	E5	with	with
chr1A	12144556	12144566	sharp_193_1.08285	12144557	-	gene TSS(HC)	TraesCS1A02G025100	E6	with	with
chr1A	12216129	12216130	sharp_195_0.193943	12216130	-	gene TSS(HC)	TraesCS1A02G025500	E5	with	with
chr1A	12311134	12311151	broad_197_0.0484857	12311151	-	gene TSS(HC)	TraesCS1A02G025600	E5	with	with
chr1A	12311334	12311352	broad_198_0.363643	12311335	-	gene TSS(HC)	TraesCS1A02G025600	E5	with	with
chr1A	12311443	12311451	sharp_199_0.832337	12311450	-	gene TSS(HC)	TraesCS1A02G025600	E5	with	with
chr1A	12318262	12318266	sharp_200_0.0727285	12318266	-	gene TSS(HC)	TraesCS1A02G025700	E6	with	with
chr1A	12363667	12363748	broad_201_3.33743	12363670	+	gene TSS(HC)	TraesCS1A02G025900	E5	with	with
chr1A	12416818	12416912	broad_204_1.93135	12416886	-	gene TSS(HC)	TraesCS1A02G032100LC	E12	without	without
chr1A	12502518	12502526	sharp_207_0.840418	12502519	+	gene TSS(HC)	TraesCS1A02G026200	E5	with	with
chr1A	12592442	12592546	broad_208_1.9071	12592465	-	gene TSS(HC)	TraesCS1A02G026400	E5	with	with
chr1A	12915068	12915150	broad_209_49.3665	12915086	+	gene TSS(HC)	TraesCS1A02G027200	E6	with	with
chr1A	12918574	12918576	sharp_210_1.46265	12918575	+	gene TSS(HC)	TraesCS1A02G027300	E11	with	without
chr1A	13009862	13009905	broad_217_9.13955	13009896	-	gene TSS(HC)	TraesCS1A02G027500	E11	with	with
chr1A	13081458	13081470	broad_218_0.145457	13081459	+	gene TSS(HC)	TraesCS1A02G027600	E11	with	with
chr1A	13412732	13412777	broad_219_0.492938	13412777	+	gene TSS(HC)	TraesCS1A02G028600	E6	with	with
chr1A	13568025	13568053	broad_220_2.72328	13568052	+	gene TSS(HC)	TraesCS1A02G028900	E6	with	without
chr1A	13568125	13568142	broad_221_0.412128	13568138	+	gene TSS(HC)	TraesCS1A02G028900	E6	with	without
chr1A	13676528	13676570	broad_226_2.18994	13676570	-	gene TSS(HC)	TraesCS1A02G029200	E6	with	with
chr1A	13761239	13761250	broad_229_0.533342	13761250	+	gene TSS(HC)	TraesCS1A02G029300	E5	with	with
chr1A	13761280	13761359	broad_230_5.09908	13761302	+	gene TSS(HC)	TraesCS1A02G029300	E5	with	with
chr1A	13863100	13863181	broad_238_5.05059	13863177	-	gene TSS(HC)	TraesCS1A02G029800	E5	with	with
chr1A	13979225	13979582	broad_239_43.2007	13979275	+	gene TSS(HC)	TraesCS1A02G030000	E5	with	with
chr1A	14045673	14045705	broad_244_0.533342	14045674	+	gene TSS(HC)	TraesCS1A02G030100	E5	with	with
chr1A	14081794	14081837	broad_249_2.14145	14081795	+	gene TSS(HC)	TraesCS1A02G036400LC	E5	with	with
chr1A	14110372	14110432	broad_251_2.7152	14110424	-	gene TSS(HC)	TraesCS1A02G030400	E3	without	without
chr1A	14256984	14257267	broad_255_33.0187	14257181	-	gene TSS(HC)	TraesCS1A02G030900	E5	with	with
chr1A	14504343	14504508	broad_261_0.775771	14504369	+	gene TSS(HC)	TraesCS1A02G031200	E5	with	with
chr1A	14504564	14504600	broad_262_0.880823	14504565	+	gene TSS(HC)	TraesCS1A02G031200	E5	with	with
chr1A	14519745	14519750	sharp_265_0.492938	14519750	+	gene TSS(HC)	TraesCS1A02G031300	E5	with	without
chr1A	15429683	15429707	broad_267_0.59799	15429705	+	gene TSS(HC)	TraesCS1A02G033000	E5	with	with
chr1A	15516338	15516377	broad_271_0.783852	15516376	+	gene TSS(HC)	TraesCS1A02G033200	E11	with	with
chr1A	16038409	16038411	sharp_272_0.525261	16038411	+	gene TSS(HC)	TraesCS1A02G033300	E6	with	with
chr1A	16373849	16373885	broad_273_1.08285	16373850	+	gene TSS(HC)	TraesCS1A02G033501	E12	without	without
chr1A	16388416	16388580	broad_275_16.0245	16388521	+	gene TSS(HC)	TraesCS1A02G033500	E5	with	without
chr1A	16406983	16407151	broad_277_19.063	16407006	+	gene TSS(HC)	TraesCS1A02G033600	E5	with	with
chr1A	16479379	16479415	broad_280_5.44656	16479381	-	gene TSS(HC)	TraesCS1A02G041200LC	E6	with	with
chr1A	17008687	17008688	sharp_285_0.315157	17008688	+	gene TSS(HC)	TraesCS1A02G041900LC	E11	with	with
chr1A	18462360	18462414	broad_288_0.840418	18462414	-	gene TSS(HC)	TraesCS1A02G035200	E11	with	without
chr1A	18462487	18462509	broad_289_1.0182	18462492	-	gene TSS(HC)	TraesCS1A02G035200	E11	with	without
chr1A	19063331	19063338	sharp_292_1.76165	19063334	-	gene TSS(HC)	TraesCS1A02G035600	E5	with	with
chr1A	19897515	19897741	broad_295_199.22	19897704	-	gene TSS(HC)	TraesCS1A02G035800	E5	with	with
chr1A	19933313	19933358	broad_297_0.153538	19933327	-	gene TSS(HC)	TraesCS1A02G035900	E6	with	with
chr1A	20156563	20156603	broad_299_0.719204	20156603	+	gene TSS(HC)	TraesCS1A02G036200	E5	with	with
chr1A	20372025	20372027	sharp_300_0.274752	20372027	-	gene TSS(HC)	TraesCS1A02G036600	E12	without	without
chr1A	20419216	20419224	sharp_302_0.557585	20419222	-	gene TSS(HC)	TraesCS1A02G036700	E12	without	without
chr1A	20880123	20880126	sharp_303_4.05663	20880125	-	gene TSS(HC)	TraesCS1A02G037200	E11	with	with
chr1A	20889762	20889768	sharp_304_5.61626	20889764	-	gene TSS(HC)	TraesCS1A02G037300	E11	with	without
chr1A	20898332	20898373	broad_305_1.79397	20898333	-	gene TSS(HC)	TraesCS1A02G037400	E5	with	with
chr1A	20998066	20998193	broad_312_16.0164	20998192	+	gene TSS(HC)	TraesCS1A02G038100	E3	with	without
chr1A	21022728	21022798	broad_316_14.4164	21022784	+	gene TSS(HC)	TraesCS1A02G038200	E3	with	without
chr1A	21075562	21075598	broad_322_0.670719	21075563	+	gene TSS(HC)	TraesCS1A02G038600	E11	with	without
chr1A	21285385	21285387	sharp_323_0.880823	21285387	-	gene TSS(HC)	TraesCS1A02G039100	E11	with	with
chr1A	21322208	21322252	broad_324_0.945471	21322251	+	gene TSS(HC)	TraesCS1A02G039200	E5	with	with
chr1A	22291747	22291942	broad_331_19.2165	22291752	+	gene TSS(HC)	TraesCS1A02G040500	E5	with	with
chr1A	22301501	22301524	broad_333_0.800014	22301505	-	gene TSS(HC)	TraesCS1A02G040600	E7	with	with
chr1A	22634129	22634136	sharp_336_1.42225	22634136	-	gene TSS(HC)	TraesCS1A02G041300	E11	without	without
chr1A	22656934	22656978	broad_337_0.517181	22656978	-	gene TSS(HC)	TraesCS1A02G041400	E3	without	without
chr1A	22791349	22791355	sharp_338_0.347481	22791350	-	gene TSS(HC)	TraesCS1A02G041900	E12	without	without
chr1A	22818728	22818744	broad_339_0.68688	22818729	-	gene TSS(HC)	TraesCS1A02G042100	E11	with	with
chr1A	23339457	23339583	broad_341_14.3356	23339465	+	gene TSS(HC)	TraesCS1A02G042700	E11	with	with
chr1A	23339635	23339673	broad_342_1.93943	23339666	+	gene TSS(HC)	TraesCS1A02G042700	E5	with	with
chr1A	23339732	23339862	broad_343_0.68688	23339757	+	gene TSS(HC)	TraesCS1A02G042700	E5	with	with
chr1A	23339917	23339986	broad_344_3.81421	23339920	+	gene TSS(HC)	TraesCS1A02G042700	E5	with	with
chr1A	23816172	23816193	broad_347_3.24854	23816174	+	gene TSS(HC)	TraesCS1A02G042900	E6	with	with
chr1A	23856437	23856442	sharp_348_1.27679	23856438	+	gene TSS(HC)	TraesCS1A02G043100	E12	with	without
chr1A	23856617	23856643	broad_349_1.77781	23856623	+	gene TSS(HC)	TraesCS1A02G043100	E11	with	with
chr1A	24076984	24077078	broad_351_1.27679	24077031	+	gene TSS(HC)	TraesCS1A02G043300	E11	with	without
chr1A	24319226	24319227	sharp_353_0.290914	24319227	+	gene TSS(HC)	TraesCS1A02G043600	E5	with	with
chr1A	24946920	24946988	broad_355_2.5859	24946949	-	gene TSS(HC)	TraesCS1A02G044200	E5	with	with
chr1A	25545341	25545535	broad_357_6.47284	25545431	+	gene TSS(HC)	TraesCS1A02G044600	E5	with	with
chr1A	25701557	25701559	sharp_359_0.25859	25701558	+	gene TSS(HC)	TraesCS1A02G044800	E5	with	with
chr1A	25923820	25923833	broad_360_0.0565666	25923833	-	gene TSS(HC)	TraesCS1A02G060300LC	E5	with	with
chr1A	25924025	25924065	broad_361_0.226266	25924065	-	gene TSS(HC)	TraesCS1A02G060300LC	E7	with	with
chr1A	26971279	26971308	broad_363_1.42225	26971306	-	gene TSS(HC)	TraesCS1A02G045400	E5	with	with
chr1A	27359177	27359224	broad_371_2.12529	27359192	+	gene TSS(HC)	TraesCS1A02G046100	E6	with	with
chr1A	27752733	27752785	broad_373_2.74752	27752781	+	gene TSS(HC)	TraesCS1A02G046300	E6	with	with
chr1A	28610244	28610412	broad_374_6.39203	28610326	+	gene TSS(HC)	TraesCS1A02G046500	E5	with	with
chr1A	28622537	28622574	broad_376_0.864661	28622538	+	gene TSS(HC)	TraesCS1A02G046600	E5	with	with
chr1A	28622636	28622680	broad_377_0.727285	28622645	+	gene TSS(HC)	TraesCS1A02G046600	E5	with	with
chr1A	28659522	28659527	sharp_378_0.565666	28659525	-	gene TSS(HC)	TraesCS1A02G063200LC	E6	with	with
chr1A	28708124	28708204	broad_379_0.3394	28708165	+	gene TSS(HC)	TraesCS1A02G046800	E5	with	with
chr1A	28919245	28919307	broad_384_1.94751	28919297	-	gene TSS(HC)	TraesCS1A02G063900LC	E7	without	without
chr1A	29187269	29187270	sharp_387_0.226266	29187270	+	gene TSS(HC)	TraesCS1A02G047200	E6	with	with
chr1A	29280011	29280069	broad_388_4.16169	29280068	+	gene TSS(HC)	TraesCS1A02G047400	E11	with	with
chr1A	29607577	29607688	broad_392_5.54353	29607675	+	gene TSS(HC)	TraesCS1A02G047500	E5	with	with
chr1A	30197523	30197555	broad_394_6.52132	30197552	-	gene TSS(HC)	TraesCS1A02G048700	E11	with	with
chr1A	30805446	30805449	sharp_399_0.581828	30805447	-	gene TSS(HC)	TraesCS1A02G049300	E5	with	with
chr1A	30805483	30805495	broad_400_0.0484857	30805484	-	gene TSS(HC)	TraesCS1A02G049300	E5	with	with
chr1A	30805549	30805551	sharp_401_0.404047	30805551	-	gene TSS(HC)	TraesCS1A02G049300	E6	with	with
chr1A	31254608	31254610	sharp_406_0.622233	31254610	-	gene TSS(HC)	TraesCS1A02G049600	E11	with	without
chr1A	32084705	32084712	sharp_408_1.43033	32084711	+	gene TSS(HC)	TraesCS1A02G050100	E5	with	with
chr1A	32291315	32291324	sharp_414_2.10913	32291316	+	gene TSS(HC)	TraesCS1A02G050600	E11	with	without
chr1A	32302121	32302129	sharp_415_2.43236	32302122	+	gene TSS(HC)	TraesCS1A02G050700	E11	with	without
chr1A	32451157	32451206	broad_417_1.38992	32451204	+	gene TSS(HC)	TraesCS1A02G050800	E11	with	without
chr1A	32454354	32454373	broad_418_1.68084	32454355	+	gene TSS(HC)	TraesCS1A02G050900	E11	with	without
chr1A	32534169	32534194	broad_420_0.872742	32534193	-	gene TSS(HC)	TraesCS1A02G070500LC	E5	with	with
chr1A	33019246	33019274	broad_434_1.55962	33019268	+	gene TSS(HC)	TraesCS1A02G051500	E5	with	with
chr1A	33229621	33229757	broad_451_17.4225	33229712	-	gene TSS(HC)	TraesCS1A02G051600	E7	with	with
chr1A	33361329	33361347	broad_452_0.581828	33361347	+	gene TSS(HC)	MSTRG.328.1.p3	E6	with	with
chr1A	33363455	33363459	sharp_453_0.274752	33363457	+	gene TSS(HC)	MSTRG.328.1.p3	E3	without	without
chr1A	33370766	33370786	broad_456_12.6548	33370770	+	gene TSS(HC)	TraesCS1A02G051700	E5	with	with
chr1A	33398905	33398919	broad_460_16.7033	33398916	-	gene TSS(HC)	TraesCS1A02G052000	E11	with	without
chr1A	34158766	34158782	broad_463_0.501019	34158767	+	gene TSS(HC)	TraesCS1A02G052200	E5	with	with
chr1A	34409969	34410006	broad_469_0.880823	34410002	-	gene TSS(HC)	TraesCS1A02G052300	E5	with	with
chr1A	35281566	35281571	sharp_473_1.17174	35281571	+	gene TSS(HC)	TraesCS1A02G077300LC	E6	with	with
chr1A	35943420	35943469	broad_477_3.15157	35943427	-	gene TSS(HC)	TraesCS1A02G054400	E6	with	with
chr1A	35944284	35944449	broad_478_6.63446	35944384	-	gene TSS(HC)	TraesCS1A02G054400	E6	with	with
chr1A	36171304	36171308	sharp_479_0.93739	36171306	-	gene TSS(HC)	TraesCS1A02G078300LC	E7	without	without
chr1A	36271048	36271055	sharp_480_1.55962	36271055	-	gene TSS(HC)	TraesCS1A02G054900	E5	with	with
chr1A	36280997	36281052	broad_482_10.384	36281049	-	gene TSS(HC)	TraesCS1A02G055200	E7	with	with
chr1A	36604920	36604933	broad_486_2.57782	36604924	+	gene TSS(HC)	TraesCS1A02G055500	E6	with	with
chr1A	36763667	36763672	sharp_489_0.0727285	36763672	-	gene TSS(HC)	TraesCS1A02G056100	E1	without	without
chr1A	36766336	36766361	broad_491_0.573747	36766337	-	gene TSS(HC)	TraesCS1A02G056200	E5	with	with
chr1A	36768357	36768362	sharp_492_2.3758	36768362	-	gene TSS(HC)	MSTRG.345.1.p1	E6	with	with
chr1A	36768447	36768593	broad_493_0.93739	36768525	-	gene TSS(HC)	TraesCS1A02G079510LC	E6	with	with
chr1A	36774351	36774426	broad_497_0.565666	36774425	-	gene TSS(HC)	TraesCS1A02G056500	E5	with	with
chr1A	36777616	36777830	broad_498_5.35767	36777617	+	gene TSS(HC)	TraesCS1A02G056600	E5	with	with
chr1A	37478308	37478419	broad_501_15.7336	37478312	+	gene TSS(HC)	TraesCS1A02G057200	E5	with	with
chr1A	39651966	39652121	broad_510_1.49497	39652121	-	gene TSS(HC)	TraesCS1A02G058900	E11	with	without
chr1A	39872206	39872242	broad_512_0.953552	39872240	-	gene TSS(HC)	TraesCS1A02G059100	E11	with	with
chr1A	41054545	41054675	broad_516_0.387885	41054546	-	gene TSS(HC)	TraesCS1A02G083400LC	E5	with	with
chr1A	41362385	41362433	broad_517_1.85054	41362432	-	gene TSS(HC)	TraesCS1A02G060100	E6	with	with
chr1A	41711626	41711698	broad_518_5.8102	41711650	-	gene TSS(HC)	TraesCS1A02G084000LC	E6	with	with
chr1A	41740467	41740537	broad_519_12.978	41740536	+	gene TSS(HC)	TraesCS1A02G060600	E6	with	without
chr1A	41829447	41829452	sharp_522_1.93943	41829448	+	gene TSS(HC)	TraesCS1A02G060900	E11	with	without
chr1A	41900881	41900892	broad_523_6.25465	41900886	+	gene TSS(HC)	TraesCS1A02G061100	E11	without	without
chr1A	41919058	41919064	sharp_524_13.1719	41919062	+	gene TSS(HC)	TraesCS1A02G061400	E11	with	without
chr1A	42119053	42119054	sharp_527_0.210105	42119054	-	gene TSS(HC)	TraesCS1A02G061500	E8	without	without
chr1A	42251687	42251785	broad_529_2.23034	42251751	+	gene TSS(HC)	TraesCS1A02G061700	E5	with	with
chr1A	42437941	42437942	sharp_533_0.977794	42437942	+	gene TSS(HC)	MSTRG.375.1.p1	E11	without	without
chr1A	42505361	42505362	sharp_534_0.363643	42505362	-	gene TSS(HC)	TraesCS1A02G062000	E7	with	with
chr1A	42546111	42546302	broad_536_7.96781	42546154	+	gene TSS(HC)	TraesCS1A02G062100	E5	with	with
chr1A	42643150	42643155	sharp_539_1.09901	42643155	+	gene TSS(HC)	TraesCS1A02G062400	E5	with	with
chr1A	42670660	42670661	sharp_541_1.76165	42670661	+	gene TSS(HC)	TraesCS1A02G062500	E8	without	without
chr1A	42686081	42686083	sharp_543_1.79397	42686083	+	gene TSS(HC)	TraesCS1A02G062600	E12	without	without
chr1A	42695373	42695385	broad_544_5.17989	42695376	+	gene TSS(HC)	TraesCS1A02G062700	E11	without	without
chr1A	45793646	45793672	broad_551_2.68287	45793672	+	gene TSS(HC)	TraesCS1A02G064100	E5	with	with
chr1A	45794019	45794055	broad_552_1.29295	45794020	+	gene TSS(HC)	TraesCS1A02G064100	E5	with	with
chr1A	47204901	47204926	broad_560_1.99599	47204926	-	gene TSS(HC)	TraesCS1A02G064900	E7	with	with
chr1A	47215297	47215298	sharp_561_0.460614	47215298	-	gene TSS(HC)	TraesCS1A02G065000	E6	with	with
chr1A	47789454	47789456	sharp_562_0.0484857	47789455	+	gene TSS(HC)	TraesCS1A02G092800LC	E6	with	with
chr1A	47806158	47806160	sharp_567_0.848499	47806160	-	gene TSS(HC)	TraesCS1A02G065500	E5	with	with
chr1A	47806181	47806254	broad_568_367.586	47806234	-	gene TSS(HC)	TraesCS1A02G065500	E5	with	with
chr1A	47827865	47827894	broad_571_2.29499	47827866	-	gene TSS(HC)	TraesCS1A02G065600	E6	with	with
chr1A	48575768	48575964	broad_573_9.06682	48575817	+	gene TSS(HC)	TraesCS1A02G065700	E5	with	with
chr1A	48784054	48784099	broad_575_0.307076	48784055	+	gene TSS(HC)	TraesCS1A02G066200	E5	with	with
chr1A	48966060	48966111	broad_577_3.18389	48966082	+	gene TSS(HC)	TraesCS1A02G066300	E6	with	with
chr1A	48979542	48979612	broad_578_9.51127	48979595	+	gene TSS(HC)	TraesCS1A02G066400	E5	with	with
chr1A	49103242	49103422	broad_584_39.4997	49103306	-	gene TSS(HC)	TraesCS1A02G066800	E5	with	with
chr1A	49254021	49254084	broad_588_1.50306	49254025	-	gene TSS(HC)	TraesCS1A02G067200	E6	with	with
chr1A	49269722	49269791	broad_589_0.76769	49269723	+	gene TSS(HC)	TraesCS1A02G067300	E6	with	with
chr1A	49360988	49361212	broad_591_25.3499	49361061	+	gene TSS(HC)	TraesCS1A02G067900	E5	with	with
chr1A	49361296	49361336	broad_592_0.654557	49361297	+	gene TSS(HC)	TraesCS1A02G067900	E5	with	with
chr1A	49530617	49530630	broad_593_0.5091	49530618	-	gene TSS(HC)	MSTRG.415.1.p2	E5	with	without
chr1A	49531823	49531826	sharp_594_2.98995	49531825	-	gene TSS(HC)	MSTRG.415.1.p2	E5	with	with
chr1A	50926952	50926983	broad_602_16.7922	50926973	+	gene TSS(HC)	TraesCS1A02G098300LC	E12	with	with
chr1A	52060022	52060067	broad_604_5.27686	52060056	-	gene TSS(HC)	TraesCS1A02G069400	E6	with	with
chr1A	52453900	52453919	broad_606_1.06668	52453919	+	gene TSS(HC)	TraesCS1A02G069700	E6	with	with
chr1A	52563520	52563526	sharp_609_3.46673	52563523	-	gene TSS(HC)	TraesCS1A02G070100	E6	with	with
chr1A	52564088	52564116	broad_610_5.71323	52564113	+	gene TSS(HC)	MSTRG.428.1.p2	E6	with	with
chr1A	53037498	53037604	broad_611_6.58597	53037547	-	gene TSS(HC)	TraesCS1A02G070300	E6	with	with
chr1A	53850040	53850087	broad_616_2.65055	53850087	+	gene TSS(HC)	TraesCS1A02G071100	E6	with	with
chr1A	53901635	53901660	broad_617_0.0727285	53901660	-	gene TSS(HC)	TraesCS1A02G100900LC	E6	with	with
chr1A	53912675	53912689	broad_618_6.06879	53912685	-	gene TSS(HC)	TraesCS1A02G071300	E6	with	with
chr1A	53997363	53997473	broad_621_5.07483	53997368	-	gene TSS(HC)	TraesCS1A02G071400	E5	with	with
chr1A	54000696	54000752	broad_622_0.242428	54000697	+	gene TSS(HC)	TraesCS1A02G071500	E5	with	with
chr1A	54000808	54000819	broad_623_0.670719	54000809	+	gene TSS(HC)	TraesCS1A02G071500	E5	with	with
chr1A	54019323	54019325	sharp_626_0.218186	54019324	-	gene TSS(HC)	TraesCS1A02G071657	E1	without	without
chr1A	54349031	54349062	broad_630_1.67276	54349032	+	gene TSS(HC)	TraesCS1A02G072000	E5	with	with
chr1A	54349391	54349447	broad_631_0.452533	54349420	+	gene TSS(HC)	TraesCS1A02G072000	E5	with	with
chr1A	56617368	56617379	broad_634_0.76769	56617371	+	gene TSS(HC)	TraesCS1A02G072600	E5	with	with
chr1A	56617563	56617567	sharp_635_1.91518	56617565	+	gene TSS(HC)	TraesCS1A02G072600	E5	with	with
chr1A	56627877	56627891	broad_637_1.71316	56627881	-	gene TSS(HC)	TraesCS1A02G072700	E11	with	without
chr1A	57189792	57189816	broad_640_1.09093	57189816	+	gene TSS(HC)	TraesCS1A02G073000	E5	with	with
chr1A	57192469	57192480	broad_641_0.678799	57192471	+	gene TSS(HC)	TraesCS1A02G073100	E3	with	without
chr1A	57395110	57395111	sharp_646_0.646476	57395111	-	gene TSS(HC)	TraesCS1A02G073500	E4	with	with
chr1A	57634276	57634281	sharp_647_0.791933	57634277	+	gene TSS(HC)	TraesCS1A02G073900	E8	without	without
chr1A	58123260	58123262	sharp_654_0.517181	58123261	+	gene TSS(HC)	TraesCS1A02G074800	E5	with	with
chr1A	58177712	58177721	sharp_656_4.31523	58177719	-	gene TSS(HC)	TraesCS1A02G075000	E6	with	with
chr1A	58275150	58275196	broad_657_0.5091	58275151	+	gene TSS(HC)	TraesCS1A02G105300LC	E6	without	without
chr1A	58629641	58629733	broad_658_1.91518	58629695	-	gene TSS(HC)	TraesCS1A02G107300LC	E6	with	with
chr1A	58908337	58908384	broad_663_3.0546	58908346	-	gene TSS(HC)	TraesCS1A02G076000	E6	with	with
chr1A	58931338	58931395	broad_664_13.7376	58931351	+	gene TSS(HC)	TraesCS1A02G076100	E5	with	with
chr1A	59510158	59510159	sharp_665_0.533342	59510159	-	gene TSS(HC)	TraesCS1A02G076700	E7	with	without
chr1A	59613355	59613376	broad_666_14.5942	59613362	+	gene TSS(HC)	TraesCS1A02G076900	E5	with	with
chr1A	59842377	59842389	broad_669_0.193943	59842389	-	gene TSS(HC)	TraesCS1A02G077000	E7	with	with
chr1A	59842452	59842519	broad_670_1.47073	59842510	-	gene TSS(HC)	TraesCS1A02G077000	E8	with	with
chr1A	60358222	60358306	broad_674_1.05052	60358288	-	gene TSS(HC)	TraesCS1A02G077600	E5	with	with
chr1A	60537165	60537171	sharp_677_12.978	60537167	+	gene TSS(HC)	TraesCS1A02G077700	E5	with	with
chr1A	60734988	60734990	sharp_683_0.735366	60734990	+	gene TSS(HC)	TraesCS1A02G077800	E11	with	without
chr1A	60956229	60956326	broad_687_0.323238	60956326	-	gene TSS(HC)	TraesCS1A02G078100	E5	with	with
chr1A	60956421	60956425	sharp_688_1.1879	60956425	-	gene TSS(HC)	TraesCS1A02G078100	E5	with	without
chr1A	61384525	61384528	sharp_691_0.0646476	61384527	-	gene TSS(HC)	TraesCS1A02G111600LC	E2	without	without
chr1A	61575744	61575857	broad_693_10.8285	61575770	+	gene TSS(HC)	TraesCS1A02G078800	E5	with	with
chr1A	61713576	61713635	broad_695_4.08896	61713577	+	gene TSS(HC)	TraesCS1A02G078900	E11	without	without
chr1A	62609641	62609642	sharp_697_0.3394	62609642	+	gene TSS(HC)	TraesCS1A02G079700	E5	with	with
chr1A	62609722	62609730	sharp_698_7.78195	62609728	+	gene TSS(HC)	TraesCS1A02G079700	E5	with	with
chr1A	62616750	62616762	broad_699_1.01012	62616762	-	gene TSS(HC)	TraesCS1A02G079800	E5	with	with
chr1A	62616812	62616922	broad_700_19.7337	62616832	-	gene TSS(HC)	TraesCS1A02G079800	E5	with	with
chr1A	63062306	63062334	broad_703_1.92327	63062334	-	gene TSS(HC)	TraesCS1A02G080300	E5	with	with
chr1A	63331871	63331880	sharp_706_0.824256	63331880	-	gene TSS(HC)	TraesCS1A02G080500	E5	with	with
chr1A	63480945	63481067	broad_707_5.03443	63481065	-	gene TSS(HC)	TraesCS1A02G080600	E7	with	with
chr1A	64404568	64404577	sharp_709_1.20406	64404572	+	gene TSS(HC)	TraesCS1A02G081200	E5	with	with
chr1A	64593356	64593367	broad_716_3.27278	64593359	+	gene TSS(HC)	TraesCS1A02G081300	E5	with	with
chr1A	64593412	64593422	sharp_717_4.89705	64593420	+	gene TSS(HC)	TraesCS1A02G081300	E5	with	with
chr1A	64593536	64593594	broad_718_3.14349	64593585	+	gene TSS(HC)	TraesCS1A02G081300	E5	with	with
chr1A	64593670	64593697	broad_719_1.10709	64593697	+	gene TSS(HC)	TraesCS1A02G081300	E5	with	with
chr1A	64593754	64593822	broad_720_2.5859	64593758	+	gene TSS(HC)	TraesCS1A02G081300	E5	with	with
chr1A	64692227	64692446	broad_728_44.5098	64692286	+	gene TSS(HC)	TraesCS1A02G081400	E5	with	with
chr1A	64811658	64811697	broad_731_1.42225	64811697	-	gene TSS(HC)	TraesCS1A02G114300LC	E7	with	with
chr1A	65261555	65261584	broad_732_0.85658	65261580	+	gene TSS(HC)	TraesCS1A02G082000	E5	with	with
chr1A	65393366	65393519	broad_735_11.0547	65393449	-	gene TSS(HC)	TraesCS1A02G082200	E5	with	with
chr1A	65616629	65616641	broad_736_0.888904	65616641	-	gene TSS(HC)	TraesCS1A02G082300	E11	with	with
chr1A	65795586	65795597	broad_737_0.791933	65795587	-	gene TSS(HC)	TraesCS1A02G082600	E7	with	with
chr1A	66175125	66175150	broad_738_0.185862	66175126	+	gene TSS(HC)	TraesCS1A02G083000	E5	with	with
chr1A	66175275	66175289	broad_739_0.476776	66175289	+	gene TSS(HC)	TraesCS1A02G083000	E5	with	with
chr1A	66892248	66892250	sharp_741_3.41016	66892249	+	gene TSS(HC)	TraesCS1A02G083100	E6	with	with
chr1A	66892397	66892398	sharp_742_2.11721	66892398	+	gene TSS(HC)	TraesCS1A02G083100	E6	with	with
chr1A	67683261	67683368	broad_747_1.19598	67683262	+	gene TSS(HC)	TraesCS1A02G083400	E5	with	with
chr1A	67698762	67698770	sharp_748_0.694961	67698770	-	gene TSS(HC)	TraesCS1A02G083500	E5	with	with
chr1A	67698845	67698856	broad_749_10.4971	67698849	-	gene TSS(HC)	TraesCS1A02G083500	E5	with	with
chr1A	68375275	68375318	broad_755_79.8559	68375316	-	gene TSS(HC)	TraesCS1A02G083800	E11	with	with
chr1A	69193264	69193333	broad_758_0.371724	69193321	-	gene TSS(HC)	TraesCS1A02G084100	E6	with	with
chr1A	69394886	69394904	broad_761_0.484857	69394887	-	gene TSS(HC)	TraesCS1A02G084200	E5	with	with
chr1A	69394940	69394943	sharp_762_1.82629	69394942	-	gene TSS(HC)	TraesCS1A02G084200	E5	with	with
chr1A	71076605	71076703	broad_763_6.38395	71076607	-	gene TSS(HC)	TraesCS1A02G084900	E7	with	with
chr1A	71548943	71548946	sharp_769_2.43236	71548945	-	gene TSS(HC)	TraesCS1A02G085400	E5	with	with
chr1A	71561254	71561303	broad_770_2.51317	71561295	-	gene TSS(HC)	TraesCS1A02G085500	E5	with	with
chr1A	71689721	71689805	broad_771_1.30911	71689800	+	gene TSS(HC)	TraesCS1A02G085600	E6	with	with
chr1A	71689870	71690032	broad_772_67.985	71689996	+	gene TSS(HC)	TraesCS1A02G085600	E6	with	with
chr1A	71784451	71784453	sharp_774_0.0404047	71784452	+	gene TSS(HC)	TraesCS1A02G085800	E7	with	with
chr1A	72785886	72785889	sharp_777_0.533342	72785888	-	gene TSS(HC)	TraesCS1A02G086100	E5	with	with
chr1A	72790875	72790892	broad_782_0.93739	72790888	-	gene TSS(HC)	TraesCS1A02G086200	E5	with	with
chr1A	73321882	73321884	sharp_783_0.0484857	73321883	-	gene TSS(HC)	TraesCS1A02G086800	E5	with	with
chr1A	73322568	73322576	sharp_784_0.436371	73322573	+	gene TSS(HC)	TraesCS1A02G086900	E5	with	with
chr1A	74424348	74424560	broad_787_7.20012	74424482	+	gene TSS(HC)	TraesCS1A02G122100LC	E6	with	with
chr1A	74444222	74444234	broad_789_0.985875	74444223	-	gene TSS(HC)	TraesCS1A02G087500	E5	with	with
chr1A	76728657	76728735	broad_796_3.19197	76728677	+	gene TSS(HC)	TraesCS1A02G088400	E11	with	without
chr1A	77069607	77069610	sharp_797_0.85658	77069608	+	gene TSS(HC)	TraesCS1A02G088600	E7	with	without
chr1A	77076407	77076408	sharp_798_0.379804	77076408	-	gene TSS(HC)	TraesCS1A02G088700	E11	without	without
chr1A	77103829	77103852	broad_800_0.371724	77103852	+	gene TSS(HC)	TraesCS1A02G088900	E5	with	with
chr1A	78964479	78964511	broad_812_2.76368	78964506	-	gene TSS(HC)	TraesCS1A02G089500	E7	with	with
chr1A	79107083	79107094	broad_813_1.85054	79107086	+	gene TSS(HC)	TraesCS1A02G089600	E5	with	with
chr1A	79167079	79167127	broad_816_1.5677	79167087	+	gene TSS(HC)	TraesCS1A02G089800	E5	with	with
chr1A	79705178	79705254	broad_819_4.48492	79705212	-	gene TSS(HC)	TraesCS1A02G090000	E5	with	with
chr1A	79705316	79705338	broad_820_0.347481	79705338	-	gene TSS(HC)	TraesCS1A02G090000	E5	with	with
chr1A	80297142	80297194	broad_824_15.176	80297154	+	gene TSS(HC)	TraesCS1A02G090300	E6	with	with
chr1A	80686996	80687106	broad_826_0.888904	80687106	-	gene TSS(HC)	TraesCS1A02G090600	E6	with	with
chr1A	82131937	82132118	broad_828_90.4096	82132092	-	gene TSS(HC)	TraesCS1A02G091000	E6	with	with
chr1A	82153350	82153354	sharp_829_1.17982	82153354	-	gene TSS(HC)	TraesCS1A02G127200LC	E5	with	with
chr1A	82517359	82517368	sharp_832_0.121214	82517368	+	gene TSS(HC)	TraesCS1A02G091100	E6	with	with
chr1A	82517435	82517460	broad_833_3.91118	82517436	+	gene TSS(HC)	TraesCS1A02G091100	E6	with	with
chr1A	82517504	82517706	broad_834_3.03844	82517555	+	gene TSS(HC)	TraesCS1A02G091100	E5	with	with
chr1A	82535401	82535438	broad_839_0.808095	82535425	-	gene TSS(HC)	TraesCS1A02G091200	E5	with	with
chr1A	82952623	82952707	broad_843_2.10913	82952639	-	gene TSS(HC)	TraesCS1A02G091300	E6	with	with
chr1A	85032405	85032427	broad_846_1.33336	85032412	+	gene TSS(HC)	TraesCS1A02G092700	E7	with	with
chr1A	85038952	85038972	broad_848_0.848499	85038953	-	gene TSS(HC)	TraesCS1A02G129100LC	E2	with	with
chr1A	85337308	85337317	sharp_850_20.7034	85337309	+	gene TSS(HC)	TraesCS1A02G092800	E7	with	with
chr1A	85346419	85346467	broad_856_0.896985	85346466	-	gene TSS(HC)	TraesCS1A02G092900	E5	with	with
chr1A	85823059	85823065	sharp_857_3.99199	85823061	+	gene TSS(HC)	TraesCS1A02G093000	E5	with	with
chr1A	86235466	86235473	sharp_859_6.49708	86235468	+	gene TSS(HC)	TraesCS1A02G093300	E7	with	with
chr1A	86560158	86560161	sharp_864_1.0586	86560161	+	gene TSS(HC)	TraesCS1A02G093400	E5	with	with
chr1A	86640968	86640972	sharp_868_23.6772	86640971	-	gene TSS(HC)	TraesCS1A02G093800	E5	with	with
chr1A	86641039	86641090	broad_869_7.7173	86641046	-	gene TSS(HC)	TraesCS1A02G093800	E7	with	with
chr1A	86648448	86648477	broad_875_0.977794	86648475	-	gene TSS(HC)	TraesCS1A02G093900	E5	with	with
chr1A	86648729	86648975	broad_876_9.19612	86648935	-	gene TSS(HC)	TraesCS1A02G093900	E5	with	with
chr1A	87198163	87198164	sharp_877_0.42829	87198164	+	gene TSS(HC)	TraesCS1A02G094000	E6	with	with
chr1A	87211544	87211548	sharp_878_1.08285	87211548	-	gene TSS(HC)	TraesCS1A02G094100	E12	with	without
chr1A	90106356	90106363	sharp_879_3.41824	90106358	+	gene TSS(HC)	TraesCS1A02G094700	E3	without	without
chr1A	90180743	90180812	broad_883_1.09093	90180809	-	gene TSS(HC)	TraesCS1A02G132900LC	E6	with	with
chr1A	90766354	90766364	sharp_891_0.307076	90766364	-	gene TSS(HC)	TraesCS1A02G095000	E2	without	without
chr1A	90768560	90768609	broad_892_23.265	90768597	-	gene TSS(HC)	TraesCS1A02G095000	E6	with	with
chr1A	91040742	91040838	broad_893_12.2346	91040771	+	gene TSS(HC)	TraesCS1A02G133200LC	E5	with	with
chr1A	91040890	91040919	broad_894_0.420209	91040891	+	gene TSS(HC)	TraesCS1A02G133200LC	E5	with	with
chr1A	91041279	91041327	broad_895_1.44649	91041327	+	gene TSS(HC)	TraesCS1A02G133200LC	E5	with	with
chr1A	91111827	91111888	broad_897_3.41824	91111865	+	gene TSS(HC)	TraesCS1A02G133300LC	E7	with	with
chr1A	91498951	91499068	broad_900_61.2455	91499059	+	gene TSS(HC)	TraesCS1A02G096000	E5	with	with
chr1A	91505126	91505275	broad_902_5.7698	91505202	-	gene TSS(HC)	TraesCS1A02G096100	E6	with	with
chr1A	92564838	92564858	broad_903_29.8106	92564843	+	gene TSS(HC)	TraesCS1A02G096500	E5	with	with
chr1A	92575592	92575640	broad_910_0.412128	92575640	-	gene TSS(HC)	TraesCS1A02G096600	E6	with	with
chr1A	93397568	93397750	broad_912_25.0752	93397682	+	gene TSS(HC)	TraesCS1A02G097200	E5	with	with
chr1A	93698020	93698183	broad_926_11.4588	93698022	-	gene TSS(HC)	TraesCS1A02G097400	E5	with	with
chr1A	93888659	93888661	sharp_927_0.614152	93888661	+	gene TSS(HC)	TraesCS1A02G134500LC	E6	with	with
chr1A	94101357	94101386	broad_928_2.31115	94101373	+	gene TSS(HC)	TraesCS1A02G097500	E5	with	with
chr1A	94109860	94109867	sharp_930_0.549504	94109865	+	gene TSS(HC)	TraesCS1A02G097600	E6	with	with
chr1A	94249032	94249042	sharp_936_225.539	94249036	-	gene TSS(HC)	TraesCS1A02G097700	E7	with	with
chr1A	94524867	94524871	sharp_940_0.113133	94524871	-	gene TSS(HC)	TraesCS1A02G097800	E4	without	without
chr1A	94597996	94598010	broad_941_0.226266	94598009	-	gene TSS(HC)	TraesCS1A02G097800	E4	without	without
chr1A	95057819	95057821	sharp_944_0.42829	95057821	+	gene TSS(HC)	TraesCS1A02G098900	E7	without	without
chr1A	95183073	95183164	broad_946_2.56974	95183094	+	gene TSS(HC)	TraesCS1A02G099000	E5	with	with
chr1A	95183263	95183351	broad_947_4.44452	95183265	+	gene TSS(HC)	TraesCS1A02G099000	E5	with	with
chr1A	95820598	95820722	broad_949_10.6184	95820627	+	gene TSS(HC)	TraesCS1A02G099300	E5	with	with
chr1A	95835788	95835808	broad_951_0.355562	95835808	+	gene TSS(HC)	MSTRG.665.1.p1	E5	with	with
chr1A	95853436	95853477	broad_952_7.01426	95853477	-	gene TSS(HC)	TraesCS1A02G099400	E6	with	with
chr1A	96438026	96438028	sharp_958_0.703042	96438027	+	gene TSS(HC)	TraesCS1A02G099900	E6	with	with
chr1A	96453213	96453264	broad_960_1.38992	96453214	+	gene TSS(HC)	TraesCS1A02G100200	E5	with	with
chr1A	96489175	96489219	broad_964_0.565666	96489184	-	gene TSS(HC)	TraesCS1A02G100600	E5	with	with
chr1A	97161112	97161144	broad_967_1.51114	97161143	-	gene TSS(HC)	TraesCS1A02G141700LC	E2	without	without
chr1A	97163327	97163367	broad_968_0.307076	97163330	-	gene TSS(HC)	TraesCS1A02G100800	E5	with	with
chr1A	97163429	97163520	broad_969_4.73543	97163446	-	gene TSS(HC)	TraesCS1A02G100800	E5	with	with
chr1A	97810178	97810187	sharp_975_4.21017	97810186	-	gene TSS(HC)	TraesCS1A02G101300	E5	with	without
chr1A	97957354	97957359	sharp_979_0.274752	97957357	-	gene TSS(HC)	TraesCS1A02G101700	E2	without	without
chr1A	98248349	98248370	broad_980_0.985875	98248354	-	gene TSS(HC)	TraesCS1A02G102300	E5	with	with
chr1A	99001417	99001418	sharp_981_1.22022	99001418	+	gene TSS(HC)	TraesCS1A02G102500	E7	with	with
chr1A	99014196	99014261	broad_983_0.670719	99014237	+	gene TSS(HC)	TraesCS1A02G102600	E5	with	with
chr1A	99018549	99018563	broad_985_0.282833	99018555	+	gene TSS(HC)	TraesCS1A02G102700	E5	with	with
chr1A	99048749	99048757	sharp_986_0.25859	99048757	+	gene TSS(HC)	TraesCS1A02G144100LC	E5	with	without
chr1A	99071030	99071085	broad_987_6.17384	99071036	+	gene TSS(HC)	TraesCS1A02G102800	E5	with	with
chr1A	99147412	99147445	broad_991_4.69503	99147420	-	gene TSS(HC)	MSTRG.686.1.p1	E5	without	without
chr1A	99148618	99148753	broad_992_26.4974	99148717	+	gene TSS(HC)	TraesCS1A02G103000	E5	with	with
chr1A	99234364	99234365	sharp_994_0.557585	99234365	+	gene TSS(HC)	MSTRG.689.1.p1	E7	with	with
chr1A	99293714	99293718	sharp_995_0.646476	99293716	-	gene TSS(HC)	TraesCS1A02G103100	E6	with	without
chr1A	99871140	99871148	sharp_1000_0.161619	99871148	-	gene TSS(HC)	TraesCS1A02G103900	E7	with	with
chr1A	100039047	100039051	sharp_1002_15.176	100039050	+	gene TSS(HC)	TraesCS1A02G104200	E3	without	without
chr1A	100138056	100138109	broad_1003_0.501019	100138094	+	gene TSS(HC)	TraesCS1A02G146300LC	E6	with	with
chr1A	100267235	100267281	broad_1005_0.808095	100267240	+	gene TSS(HC)	TraesCS1A02G104500	E6	with	with
chr1A	100291147	100291159	broad_1011_2.82025	100291158	-	gene TSS(HC)	TraesCS1A02G104600	E7	without	without
chr1A	100297174	100297181	sharp_1013_1.55154	100297175	-	gene TSS(HC)	TraesCS1A02G104700	E5	with	with
chr1A	101335664	101335738	broad_1018_67.8719	101335666	-	gene TSS(HC)	TraesCS1A02G105400	E5	with	with
chr1A	101381977	101382019	broad_1020_4.49301	101381980	-	gene TSS(HC)	TraesCS1A02G105500	E5	with	with
chr1A	101767704	101767777	broad_1023_1.51114	101767763	-	gene TSS(HC)	TraesCS1A02G105600	E5	with	with
chr1A	102359546	102359585	broad_1024_6.26273	102359549	+	gene TSS(HC)	TraesCS1A02G105800	E5	with	with
chr1A	102359662	102359702	broad_1025_9.2446	102359676	+	gene TSS(HC)	TraesCS1A02G105800	E5	with	with
chr1A	102366725	102366776	broad_1027_2.42428	102366726	+	gene TSS(HC)	TraesCS1A02G105900	E5	with	with
chr1A	102375115	102375208	broad_1032_20.962	102375126	-	gene TSS(HC)	TraesCS1A02G106000	E5	with	with
chr1A	103326063	103326064	sharp_1034_1.13941	103326064	-	gene TSS(HC)	TraesCS1A02G106100	E6	with	with
chr1A	104377595	104377596	sharp_1035_1.92327	104377596	+	gene TSS(HC)	TraesCS1A02G106600	E5	with	with
chr1A	104377629	104377787	broad_1036_15.8144	104377678	+	gene TSS(HC)	TraesCS1A02G106600	E5	with	with
chr1A	104433390	104433415	broad_1038_20.8165	104433406	-	gene TSS(HC)	TraesCS1A02G106700	E3	with	without
chr1A	104949752	104949888	broad_1039_8.80015	104949776	-	gene TSS(HC)	TraesCS1A02G107300	E5	with	with
chr1A	105887017	105887022	sharp_1040_10.3436	105887019	-	gene TSS(HC)	TraesCS1A02G107500	E7	with	without
chr1A	105911344	105911346	sharp_1041_0.581828	105911346	-	gene TSS(HC)	TraesCS1A02G107600	E5	with	without
chr1A	105912813	105912903	broad_1042_6.93345	105912898	-	gene TSS(HC)	TraesCS1A02G107600	E5	with	with
chr1A	106230404	106230502	broad_1044_3.69299	106230461	-	gene TSS(HC)	TraesCS1A02G107800	E5	with	with
chr1A	107466469	107466470	sharp_1046_0.848499	107466470	+	gene TSS(HC)	TraesCS1A02G108300	E6	with	with
chr1A	107485701	107485732	broad_1049_0.129295	107485731	-	gene TSS(HC)	TraesCS1A02G108400	E7	with	without
chr1A	107907297	107907323	broad_1050_0.993956	107907319	+	gene TSS(HC)	TraesCS1A02G152000LC	E7	with	with
chr1A	108687044	108687047	sharp_1056_0.363643	108687046	+	gene TSS(HC)	TraesCS1A02G109200	E5	with	with
chr1A	108766470	108766531	broad_1063_0.557585	108766531	-	gene TSS(HC)	TraesCS1A02G109400	E6	with	with
chr1A	108769495	108769568	broad_1064_34.0127	108769512	+	gene TSS(HC)	TraesCS1A02G109500	E5	with	with
chr1A	108769622	108769628	sharp_1065_1.0586	108769623	+	gene TSS(HC)	TraesCS1A02G109500	E5	with	with
chr1A	108775689	108775746	broad_1066_1.30911	108775743	-	gene TSS(HC)	TraesCS1A02G109600	E5	with	with
chr1A	108781214	108781253	broad_1067_1.82629	108781228	-	gene TSS(HC)	TraesCS1A02G109700	E6	with	with
chr1A	108922153	108922159	sharp_1068_0.541423	108922156	+	gene TSS(HC)	TraesCS1A02G110000	E5	with	with
chr1A	109429607	109429648	broad_1072_0.363643	109429608	-	gene TSS(HC)	TraesCS1A02G110100	E2	without	without
chr1A	109573760	109573777	broad_1073_0.0646476	109573777	+	gene TSS(HC)	TraesCS1A02G110200	E5	with	with
chr1A	109986642	109986693	broad_1077_6.69102	109986646	-	gene TSS(HC)	TraesCS1A02G110300	E5	with	with
chr1A	110279411	110279412	sharp_1079_0.557585	110279412	+	gene TSS(HC)	TraesCS1A02G110700	E7	with	with
chr1A	111122488	111122510	broad_1081_2.48085	111122509	+	gene TSS(HC)	TraesCS1A02G110900	E5	with	with
chr1A	111122687	111122748	broad_1082_4.80008	111122741	+	gene TSS(HC)	TraesCS1A02G110900	E5	with	with
chr1A	111787552	111787555	sharp_1087_1.36568	111787554	+	gene TSS(HC)	TraesCS1A02G155400LC	E5	with	with
chr1A	112927729	112927772	broad_1094_9.05874	112927733	+	gene TSS(HC)	TraesCS1A02G111500	E7	with	with
chr1A	113541539	113541543	sharp_1096_0.290914	113541540	-	gene TSS(HC)	TraesCS1A02G111900	E7	with	with
chr1A	113881777	113881786	sharp_1100_0.193943	113881786	-	gene TSS(HC)	TraesCS1A02G112200	E5	with	with
chr1A	114063224	114063564	broad_1103_108.099	114063494	-	gene TSS(HC)	TraesCS1A02G112400	E5	with	with
chr1A	114063622	114063667	broad_1105_0.371724	114063654	-	gene TSS(HC)	TraesCS1A02G112400	E7	with	with
chr1A	115368857	115368900	broad_1112_3.54754	115368900	-	gene TSS(HC)	TraesCS1A02G112800	E5	with	with
chr1A	115369026	115369078	broad_1113_0.824256	115369078	-	gene TSS(HC)	TraesCS1A02G112800	E5	with	with
chr1A	115369250	115369279	broad_1114_0.694961	115369251	-	gene TSS(HC)	TraesCS1A02G112800	E5	with	with
chr1A	115939747	115939782	broad_1115_24.5903	115939770	+	gene TSS(HC)	TraesCS1A02G113100	E6	with	with
chr1A	115975526	115975584	broad_1116_1.68084	115975528	+	gene TSS(HC)	TraesCS1A02G113300	E5	with	with
chr1A	116694100	116694151	broad_1117_1.81013	116694101	+	gene TSS(HC)	TraesCS1A02G113400	E11	without	without
chr1A	117198227	117198228	sharp_1121_0.468695	117198228	-	gene TSS(HC)	TraesCS1A02G113700	E6	with	with
chr1A	117807856	117807899	broad_1122_1.75357	117807857	+	gene TSS(HC)	MSTRG.774.1.p2	E5	with	with
chr1A	118288507	118288509	sharp_1126_0.436371	118288508	+	gene TSS(HC)	TraesCS1A02G163100LC	E5	with	with
chr1A	118289859	118289926	broad_1128_0.791933	118289887	+	gene TSS(HC)	TraesCS1A02G163100LC	E5	with	with
chr1A	118503964	118504154	broad_1129_54.0211	118504063	+	gene TSS(HC)	TraesCS1A02G114300	E5	with	with
chr1A	118504264	118504325	broad_1130_4.69503	118504283	+	gene TSS(HC)	TraesCS1A02G114300	E5	with	with
chr1A	118504495	118504506	broad_1131_0.0646476	118504506	+	gene TSS(HC)	TraesCS1A02G114300	E5	with	with
chr1A	118809064	118809203	broad_1133_3.76572	118809115	+	gene TSS(HC)	TraesCS1A02G114600	E5	with	with
chr1A	119151836	119151972	broad_1135_3.95158	119151970	-	gene TSS(HC)	TraesCS1A02G115000	E5	with	with
chr1A	119152139	119152194	broad_1136_2.95763	119152148	-	gene TSS(HC)	TraesCS1A02G115000	E6	with	with
chr1A	119703202	119703206	sharp_1138_0.468695	119703204	+	gene TSS(HC)	TraesCS1A02G115200	E6	with	without
chr1A	119703413	119703452	broad_1139_0.606071	119703414	+	gene TSS(HC)	TraesCS1A02G115200	E6	with	with
chr1A	119739347	119739382	broad_1140_0.460614	119739382	+	gene TSS(HC)	TraesCS1A02G115400	E7	with	with
chr1A	120002362	120002363	sharp_1142_1.61619	120002363	+	gene TSS(HC)	TraesCS1A02G115500	E5	with	with
chr1A	120363799	120363844	broad_1143_1.60003	120363803	+	gene TSS(HC)	TraesCS1A02G115700	E5	with	with
chr1A	120363955	120364000	broad_1144_0.864661	120363956	+	gene TSS(HC)	TraesCS1A02G115700	E5	with	with
chr1A	121045901	121045983	broad_1148_1.29295	121045946	+	gene TSS(HC)	MSTRG.793.1.p1	E7	with	with
chr1A	121129884	121129947	broad_1150_191.357	121129898	-	gene TSS(HC)	TraesCS1A02G115900	E5	with	with
chr1A	121137687	121137706	broad_1153_0.808095	121137706	-	gene TSS(HC)	TraesCS1A02G116000	E5	with	with
chr1A	121137762	121137763	sharp_1154_0.387885	121137763	-	gene TSS(HC)	TraesCS1A02G116000	E5	with	with
chr1A	121746010	121746178	broad_1158_26.0206	121746099	-	gene TSS(HC)	TraesCS1A02G116200	E6	with	with
chr1A	122500737	122500744	sharp_1159_1.48689	122500742	-	gene TSS(HC)	TraesCS1A02G116400	E8	without	without
chr1A	123552544	123552605	broad_1161_3.92734	123552546	-	gene TSS(HC)	TraesCS1A02G116500	E6	with	with
chr1A	123552644	123552661	broad_1162_1.697	123552645	+	gene TSS(HC)	TraesCS1A02G116600	E6	with	with
chr1A	124010862	124010872	sharp_1166_1.13941	124010868	+	gene TSS(HC)	TraesCS1A02G116700	E7	with	with
chr1A	124010941	124011009	broad_1167_5.71323	124010985	+	gene TSS(HC)	TraesCS1A02G116700	E7	with	with
chr1A	124011059	124011086	broad_1168_0.0646476	124011086	+	gene TSS(HC)	TraesCS1A02G116700	E5	with	with
chr1A	124011247	124011256	sharp_1169_2.17377	124011256	+	gene TSS(HC)	TraesCS1A02G116700	E5	with	with
chr1A	124017062	124017109	broad_1172_0.3394	124017109	+	gene TSS(HC)	TraesCS1A02G167800LC	E5	without	with
chr1A	124181613	124181659	broad_1177_0.210105	124181655	-	gene TSS(HC)	TraesCS1A02G116900	E5	with	with
chr1A	124190254	124190266	broad_1180_2.21418	124190261	-	gene TSS(HC)	TraesCS1A02G117000	E5	with	with
chr1A	124891767	124891775	sharp_1183_14.6427	124891771	-	gene TSS(HC)	TraesCS1A02G117500	E6	with	without
chr1A	126854998	126855004	sharp_1191_1.09901	126855004	-	gene TSS(HC)	TraesCS1A02G118200	E1	without	without
chr1A	126858823	126858827	sharp_1192_0.694961	126858824	-	gene TSS(HC)	TraesCS1A02G118300	E5	with	with
chr1A	127077629	127077743	broad_1193_12.2184	127077736	-	gene TSS(HC)	TraesCS1A02G118400	E5	with	with
chr1A	127096182	127096237	broad_1194_2.65055	127096183	+	gene TSS(HC)	TraesCS1A02G170000LC	E6	with	with
chr1A	127756738	127756741	sharp_1196_0.404047	127756740	+	gene TSS(HC)	TraesCS1A02G118800	E5	with	with
chr1A	127756801	127756806	sharp_1197_0.347481	127756806	+	gene TSS(HC)	TraesCS1A02G118800	E5	with	with
chr1A	127756913	127756934	broad_1198_0.76769	127756914	+	gene TSS(HC)	TraesCS1A02G118800	E5	with	with
chr1A	129727224	129727259	broad_1204_0.323238	129727225	+	gene TSS(HC)	MSTRG.820.1.p1	E5	with	with
chr1A	130149190	130149232	broad_1206_2.02832	130149203	+	gene TSS(HC)	TraesCS1A02G119300	E5	with	with
chr1A	130912700	130912904	broad_1208_3.07076	130912701	-	gene TSS(HC)	TraesCS1A02G119500	E5	with	with
chr1A	130913082	130913246	broad_1209_48.3968	130913215	-	gene TSS(HC)	TraesCS1A02G119500	E5	with	with
chr1A	131520644	131520646	sharp_1211_0.42829	131520645	-	gene TSS(HC)	TraesCS1A02G119600	E5	with	with
chr1A	131971463	131971469	sharp_1214_0.145457	131971464	-	gene TSS(HC)	TraesCS1A02G119700	E5	with	with
chr1A	132136107	132136127	broad_1215_1.34144	132136108	-	gene TSS(HC)	TraesCS1A02G119800	E6	with	with
chr1A	132264284	132264339	broad_1217_0.42829	132264334	+	gene TSS(HC)	TraesCS1A02G119900	E11	with	without
chr1A	132416201	132416235	broad_1219_132.511	132416229	-	gene TSS(HC)	TraesCS1A02G120000	E6	with	with
chr1A	132480462	132480517	broad_1220_6.31122	132480473	+	gene TSS(HC)	TraesCS1A02G120100	E7	with	with
chr1A	132481056	132481133	broad_1221_1.42225	132481093	+	gene TSS(HC)	TraesCS1A02G120100	E5	with	with
chr1A	132783861	132783906	broad_1223_38.4895	132783894	+	gene TSS(HC)	TraesCS1A02G120200	E6	with	with
chr1A	132784486	132784490	sharp_1224_4.20209	132784489	+	gene TSS(HC)	TraesCS1A02G120200	E5	with	with
chr1A	132800817	132800851	broad_1230_1.89902	132800851	-	gene TSS(HC)	TraesCS1A02G120400	E6	with	with
chr1A	133126429	133126482	broad_1231_33.1884	133126436	+	gene TSS(HC)	TraesCS1A02G120500	E6	with	with
chr1A	133166579	133166623	broad_1237_0.913147	133166599	-	gene TSS(HC)	TraesCS1A02G120800	E6	with	with
chr1A	133173950	133174035	broad_1238_0.460614	133173992	-	gene TSS(HC)	TraesCS1A02G120900	E5	with	with
chr1A	133174084	133174087	sharp_1239_1.15558	133174087	-	gene TSS(HC)	TraesCS1A02G120900	E6	with	with
chr1A	133412346	133412378	broad_1240_16.4932	133412352	+	gene TSS(HC)	TraesCS1A02G121000	E5	with	with
chr1A	134000515	134000518	sharp_1242_0.0484857	134000516	+	gene TSS(HC)	TraesCS1A02G121200	E6	with	with
chr1A	134963896	134964070	broad_1246_19.1438	134963996	-	gene TSS(HC)	TraesCS1A02G121400	E5	with	with
chr1A	135523848	135523901	broad_1250_1.61619	135523881	-	gene TSS(HC)	TraesCS1A02G121700	E5	with	with
chr1A	135971571	135971665	broad_1251_19.2246	135971643	-	gene TSS(HC)	TraesCS1A02G122000	E5	with	with
chr1A	136950777	136950781	sharp_1253_1.26063	136950779	+	gene TSS(HC)	TraesCS1A02G122100	E2	without	without
chr1A	138228891	138228910	broad_1256_0.606071	138228910	-	gene TSS(HC)	TraesCS1A02G122500	E5	with	with
chr1A	138228972	138228976	sharp_1257_0.533342	138228976	-	gene TSS(HC)	TraesCS1A02G122500	E5	with	with
chr1A	139552889	139552907	broad_1267_1.09901	139552905	+	gene TSS(HC)	TraesCS1A02G122600	E7	with	without
chr1A	139558159	139558187	broad_1268_1.97175	139558183	+	gene TSS(HC)	TraesCS1A02G122700	E5	with	with
chr1A	139558550	139558552	sharp_1269_0.662638	139558552	+	gene TSS(HC)	TraesCS1A02G122700	E5	with	with
chr1A	139641041	139641051	sharp_1271_0.921228	139641051	-	gene TSS(HC)	TraesCS1A02G122800	E5	with	with
chr1A	141437529	141437656	broad_1274_10.1739	141437568	-	gene TSS(HC)	TraesCS1A02G123000	E6	with	with
chr1A	142101490	142101547	broad_1275_2.35156	142101537	+	gene TSS(HC)	TraesCS1A02G123100	E5	with	with
chr1A	142101597	142101620	broad_1276_0.250509	142101598	+	gene TSS(HC)	TraesCS1A02G123100	E5	with	with
chr1A	142888647	142888663	broad_1278_1.79397	142888648	-	gene TSS(HC)	TraesCS1A02G123200	E6	with	with
chr1A	145886828	145886832	sharp_1283_0.5091	145886829	+	gene TSS(HC)	TraesCS1A02G182000LC	E6	with	with
chr1A	146952643	146952749	broad_1288_1.14749	146952721	-	gene TSS(HC)	TraesCS1A02G124400	E5	with	with
chr1A	147356851	147356901	broad_1295_0.993956	147356881	-	gene TSS(HC)	TraesCS1A02G124600	E5	with	with
chr1A	147356954	147357012	broad_1296_2.2465	147357012	-	gene TSS(HC)	TraesCS1A02G124600	E6	with	with
chr1A	148267190	148267288	broad_1299_30.0369	148267258	+	gene TSS(HC)	TraesCS1A02G125000	E5	with	with
chr1A	148603341	148603379	broad_1302_3.55562	148603378	+	gene TSS(HC)	TraesCS1A02G183700LC	E5	with	with
chr1A	148606741	148606742	sharp_1303_0.573747	148606742	+	gene TSS(HC)	TraesCS1A02G183800LC	E3	without	without
chr1A	148610910	148610920	sharp_1305_1.8667	148610917	-	gene TSS(HC)	TraesCS1A02G125100	E5	with	with
chr1A	148953747	148953753	sharp_1306_1.89094	148953748	+	gene TSS(HC)	TraesCS1A02G125300	E5	with	with
chr1A	149356015	149356030	broad_1307_0.896985	149356030	-	gene TSS(HC)	TraesCS1A02G125400	E7	with	with
chr1A	149514895	149514901	sharp_1308_1.3576	149514896	-	gene TSS(HC)	TraesCS1A02G125500	E5	with	with
chr1A	150006752	150006797	broad_1311_1.22022	150006793	+	gene TSS(HC)	TraesCS1A02G125700	E5	with	with
chr1A	150890785	150890808	broad_1316_0.832337	150890786	+	gene TSS(HC)	TraesCS1A02G126000	E6	with	with
chr1A	150890858	150890895	broad_1317_0.945471	150890860	+	gene TSS(HC)	TraesCS1A02G126000	E6	with	with
chr1A	150902061	150902067	sharp_1320_0.355562	150902062	-	gene TSS(HC)	TraesCS1A02G126100	E6	with	with
chr1A	151771141	151771152	broad_1323_0.121214	151771152	+	gene TSS(HC)	TraesCS1A02G126300	E5	with	with
chr1A	151771234	151771236	sharp_1324_0.387885	151771235	+	gene TSS(HC)	TraesCS1A02G126300	E5	with	with
chr1A	153337424	153337614	broad_1327_1.48689	153337470	+	gene TSS(HC)	TraesCS1A02G126800	E7	with	with
chr1A	153581018	153581024	sharp_1328_0.888904	153581023	+	gene TSS(HC)	TraesCS1A02G126900	E5	with	with
chr1A	154007843	154007889	broad_1329_0.614152	154007844	+	gene TSS(HC)	TraesCS1A02G127000	E6	with	with
chr1A	154007961	154007981	broad_1330_0.250509	154007967	+	gene TSS(HC)	TraesCS1A02G127000	E6	with	with
chr1A	154008062	154008069	sharp_1331_0.145457	154008068	+	gene TSS(HC)	TraesCS1A02G127000	E5	with	with
chr1A	154574634	154574682	broad_1333_2.89298	154574637	+	gene TSS(HC)	TraesCS1A02G127400	E5	with	with
chr1A	154699711	154699713	sharp_1334_0.0646476	154699712	+	gene TSS(HC)	TraesCS1A02G127500	E7	with	without
chr1A	155079104	155079208	broad_1335_0.808095	155079151	+	gene TSS(HC)	MSTRG.902.1.p1	E5	with	with
chr1A	155080452	155080471	broad_1336_0.404047	155080453	+	gene TSS(HC)	MSTRG.902.1.p1	E5	with	without
chr1A	155692632	155692633	sharp_1337_0.864661	155692633	+	gene TSS(HC)	TraesCS1A02G127900	E5	with	with
chr1A	155858855	155858904	broad_1339_3.83037	155858901	-	gene TSS(HC)	TraesCS1A02G128100	E5	with	with
chr1A	157314776	157314784	sharp_1341_1.21214	157314783	-	gene TSS(HC)	TraesCS1A02G128300	E2	without	without
chr1A	157315609	157315612	sharp_1342_0.694961	157315612	-	gene TSS(HC)	TraesCS1A02G128300	E2	with	without
chr1A	157316726	157316767	broad_1343_0.379804	157316743	-	gene TSS(HC)	TraesCS1A02G128300	E5	with	with
chr1A	157352355	157352366	broad_1344_0.404047	157352356	+	gene TSS(HC)	TraesCS1A02G190400LC	E6	with	with
chr1A	157352422	157352438	broad_1345_1.87478	157352423	+	gene TSS(HC)	TraesCS1A02G190400LC	E6	with	with
chr1A	157832580	157832595	broad_1348_3.095	157832586	-	gene TSS(HC)	TraesCS1A02G128600	E2	without	without
chr1A	157832646	157832660	broad_1349_4.63038	157832658	-	gene TSS(HC)	TraesCS1A02G128600	E2	without	without
chr1A	159516971	159517013	broad_1350_1.48689	159516973	+	gene TSS(HC)	TraesCS1A02G128900	E11	with	without
chr1A	159517095	159517112	broad_1351_0.703042	159517108	+	gene TSS(HC)	TraesCS1A02G128900	E5	with	without
chr1A	163383924	163383980	broad_1356_2.65055	163383980	-	gene TSS(HC)	TraesCS1A02G129100	E5	with	without
chr1A	166315747	166315755	sharp_1360_0.363643	166315755	+	gene TSS(HC)	TraesCS1A02G129500	E5	with	with
chr1A	168548007	168548033	broad_1363_1.00204	168548008	+	gene TSS(HC)	TraesCS1A02G130600	E5	with	with
chr1A	168548203	168548242	broad_1364_0.759609	168548229	+	gene TSS(HC)	TraesCS1A02G130600	E5	with	with
chr1A	168740276	168740282	sharp_1365_0.25859	168740277	-	gene TSS(HC)	MSTRG.925.1.p3	E2	without	without
chr1A	168742449	168742464	broad_1366_0.630314	168742464	-	gene TSS(HC)	MSTRG.925.1.p3	E5	with	with
chr1A	169643895	169644079	broad_1367_6.81224	169643896	+	gene TSS(HC)	TraesCS1A02G130800	E5	with	with
chr1A	169644131	169644370	broad_1368_15.871	169644318	+	gene TSS(HC)	TraesCS1A02G130800	E5	with	with
chr1A	171034554	171034596	broad_1374_0.105052	171034555	-	gene TSS(HC)	TraesCS1A02G130900	E6	with	with
chr1A	171469816	171469882	broad_1375_7.7173	171469860	-	gene TSS(HC)	TraesCS1A02G131000	E5	with	with
chr1A	172185036	172185041	sharp_1379_0.5091	172185041	+	gene TSS(HC)	TraesCS1A02G131200	E5	with	with
chr1A	172894977	172895004	broad_1380_0.298995	172895004	-	gene TSS(HC)	MSTRG.933.1.p2	E5	with	with
chr1A	172895331	172895333	sharp_1381_0.105052	172895333	-	gene TSS(HC)	MSTRG.933.1.p2	E5	with	with
chr1A	173779447	173779498	broad_1382_0.93739	173779498	-	gene TSS(HC)	TraesCS1A02G198600LC	E5	with	with
chr1A	173960728	173960729	sharp_1384_0.743447	173960729	+	gene TSS(HC)	TraesCS1A02G131300	E5	with	with
chr1A	175178878	175178966	broad_1391_6.43243	175178926	-	gene TSS(HC)	TraesCS1A02G131500	E5	with	with
chr1A	176449592	176449597	sharp_1393_0.905066	176449597	+	gene TSS(HC)	TraesCS1A02G131600	E5	with	with
chr1A	177464814	177464890	broad_1394_1.82629	177464815	+	gene TSS(HC)	TraesCS1A02G131900	E5	with	with
chr1A	177465019	177465023	sharp_1395_0.840418	177465020	+	gene TSS(HC)	TraesCS1A02G131900	E5	with	with
chr1A	177465465	177465481	broad_1396_0.210105	177465466	+	gene TSS(HC)	TraesCS1A02G131900	E5	with	with
chr1A	177465535	177465663	broad_1397_2.0768	177465581	+	gene TSS(HC)	TraesCS1A02G131900	E5	with	with
chr1A	179537098	179537241	broad_1400_2.89298	179537156	-	gene TSS(HC)	TraesCS1A02G132400	E6	with	without
chr1A	179537306	179537355	broad_1401_1.7374	179537351	-	gene TSS(HC)	TraesCS1A02G132400	E6	with	without
chr1A	180233540	180233561	broad_1403_0.379804	180233561	-	gene TSS(HC)	TraesCS1A02G201900LC	E7	with	with
chr1A	181753417	181753419	sharp_1407_0.452533	181753418	+	gene TSS(HC)	TraesCS1A02G132600	E7	with	with
chr1A	181753516	181753684	broad_1408_15.7336	181753611	+	gene TSS(HC)	TraesCS1A02G132600	E5	with	with
chr1A	182075588	182075594	sharp_1409_1.03436	182075591	+	gene TSS(HC)	TraesCS1A02G203100LC	E7	with	without
chr1A	186719685	186719764	broad_1426_6.34354	186719764	-	gene TSS(HC)	TraesCS1A02G133300	E5	with	with
chr1A	186996578	186996632	broad_1428_2.46469	186996609	-	gene TSS(HC)	TraesCS1A02G133400	E6	with	with
chr1A	189709804	189709963	broad_1430_4.01623	189709937	+	gene TSS(HC)	TraesCS1A02G133700	E6	with	with
chr1A	193517319	193517389	broad_1433_36.138	193517387	+	gene TSS(HC)	TraesCS1A02G134000	E5	with	with
chr1A	200579420	200579486	broad_1438_2.09296	200579433	-	gene TSS(HC)	TraesCS1A02G134200	E5	with	with
chr1A	200579604	200579690	broad_1439_5.31726	200579626	-	gene TSS(HC)	TraesCS1A02G134200	E5	with	with
chr1A	201747120	201747122	sharp_1441_0.0727285	201747121	-	gene TSS(HC)	TraesCS1A02G134300	E7	with	with
chr1A	202101824	202101834	sharp_1443_2.23034	202101834	-	gene TSS(HC)	TraesCS1A02G134600	E5	with	with
chr1A	202101881	202101926	broad_1444_1.65659	202101910	-	gene TSS(HC)	TraesCS1A02G134600	E5	with	with
chr1A	203772557	203772566	sharp_1445_0.5091	203772558	-	gene TSS(HC)	TraesCS1A02G211000LC	E6	with	with
chr1A	203822221	203822265	broad_1447_6.3597	203822224	-	gene TSS(HC)	MSTRG.970.1.p1	E5	with	with
chr1A	206203407	206203422	broad_1452_0.282833	206203422	-	gene TSS(HC)	TraesCS1A02G135000	E6	with	with
chr1A	208128112	208128118	sharp_1453_1.07477	208128113	+	gene TSS(HC)	TraesCS1A02G213100LC	E6	with	with
chr1A	208215702	208215704	sharp_1454_0.282833	208215704	-	gene TSS(HC)	TraesCS1A02G135300	E2	without	without
chr1A	208218849	208218861	broad_1455_0.945471	208218861	-	gene TSS(HC)	TraesCS1A02G135300	E5	with	with
chr1A	208218924	208218930	sharp_1456_0.0727285	208218930	-	gene TSS(HC)	TraesCS1A02G135300	E5	with	with
chr1A	208219226	208219266	broad_1457_1.2283	208219232	-	gene TSS(HC)	TraesCS1A02G135300	E5	with	with
chr1A	208219307	208219356	broad_1458_5.66474	208219352	-	gene TSS(HC)	TraesCS1A02G135300	E5	with	with
chr1A	208725221	208725223	sharp_1461_0.759609	208725222	-	gene TSS(HC)	MSTRG.975.1.p3	E2	without	without
chr1A	208725546	208725547	sharp_1462_0.840418	208725547	-	gene TSS(HC)	MSTRG.975.1.p3	E2	without	without
chr1A	208728458	208728468	sharp_1463_0.371724	208728468	-	gene TSS(HC)	MSTRG.975.1.p1	E5	with	with
chr1A	208728537	208728550	broad_1464_1.09901	208728539	-	gene TSS(HC)	MSTRG.975.1.p1	E6	with	with
chr1A	208728599	208728609	sharp_1465_0.824256	208728609	-	gene TSS(HC)	MSTRG.975.1.p1	E6	with	with
chr1A	208881234	208881321	broad_1466_2.27883	208881279	+	gene TSS(HC)	TraesCS1A02G135600	E5	with	with
chr1A	208886128	208886138	sharp_1467_0.921228	208886138	+	gene TSS(HC)	TraesCS1A02G135600	E1	without	without
chr1A	212018092	212018152	broad_1472_6.93345	212018144	-	gene TSS(HC)	TraesCS1A02G135800	E7	with	with
chr1A	212018424	212018428	sharp_1473_0.0727285	212018425	+	gene TSS(HC)	TraesCS1A02G135900	E7	with	without
chr1A	212025892	212025908	broad_1474_2.05256	212025893	-	gene TSS(HC)	TraesCS1A02G136000	E6	with	without
chr1A	213902833	213902874	broad_1475_1.70508	213902834	+	gene TSS(HC)	TraesCS1A02G136200	E5	with	with
chr1A	213902898	213903069	broad_1476_5.57585	213902992	+	gene TSS(HC)	TraesCS1A02G136200	E5	with	with
chr1A	216456625	216456874	broad_1480_21.0589	216456808	-	gene TSS(HC)	TraesCS1A02G136400	E5	with	with
chr1A	219386887	219386948	broad_1482_2.15761	219386938	-	gene TSS(HC)	TraesCS1A02G136900	E5	with	with
chr1A	221696305	221696352	broad_1486_0.961633	221696323	+	gene TSS(HC)	TraesCS1A02G137200	E5	with	with
chr1A	223443840	223443964	broad_1493_1.40608	223443893	+	gene TSS(HC)	TraesCS1A02G137500	E6	with	with
chr1A	223948892	223948893	sharp_1495_0.606071	223948893	-	gene TSS(HC)	TraesCS1A02G137700	E5	with	with
chr1A	223949035	223949059	broad_1496_0.929309	223949059	-	gene TSS(HC)	TraesCS1A02G137700	E5	with	with
chr1A	223949561	223949566	sharp_1497_1.28487	223949566	-	gene TSS(HC)	TraesCS1A02G137700	E6	with	with
chr1A	223992272	223992327	broad_1498_1.31719	223992326	+	gene TSS(HC)	TraesCS1A02G223900LC	E5	with	with
chr1A	223997396	223997444	broad_1499_1.15558	223997397	-	gene TSS(HC)	TraesCS1A02G224100LC	E6	with	with
chr1A	224095271	224095273	sharp_1500_0.444452	224095273	-	gene TSS(HC)	MSTRG.1001.1.p1	E3	without	without
chr1A	224724146	224724189	broad_1502_1.59195	224724149	+	gene TSS(HC)	TraesCS1A02G224600LC	E6	with	with
chr1A	224802321	224802343	broad_1503_0.347481	224802343	+	gene TSS(HC)	TraesCS1A02G137800	E5	with	with
chr1A	227257232	227257284	broad_1507_0.880823	227257255	+	gene TSS(HC)	TraesCS1A02G138000	E5	with	with
chr1A	227257379	227257389	sharp_1508_0.589909	227257388	+	gene TSS(HC)	TraesCS1A02G138000	E5	with	with
chr1A	227604232	227604233	sharp_1509_0.210105	227604233	-	gene TSS(HC)	MSTRG.1009.1.p1	E1	without	without
chr1A	228529729	228529771	broad_1510_2.61015	228529731	+	gene TSS(HC)	TraesCS1A02G226800LC	E5	with	with
chr1A	230132766	230132787	broad_1511_0.355562	230132767	+	gene TSS(HC)	TraesCS1A02G138200	E6	with	with
chr1A	232066156	232066180	broad_1517_0.185862	232066160	+	gene TSS(HC)	TraesCS1A02G138400	E5	with	with
chr1A	232105270	232105295	broad_1524_0.501019	232105295	-	gene TSS(HC)	TraesCS1A02G138500	E6	with	with
chr1A	232333468	232333488	broad_1525_0.735366	232333473	+	gene TSS(HC)	TraesCS1A02G138600	E6	with	with
chr1A	233920843	233920955	broad_1529_54.2151	233920927	+	gene TSS(HC)	TraesCS1A02G138800	E5	with	with
chr1A	234210195	234210225	broad_1530_7.41831	234210216	+	gene TSS(HC)	TraesCS1A02G139100	E5	with	with
chr1A	234796293	234796295	sharp_1533_0.896985	234796294	+	gene TSS(HC)	TraesCS1A02G139200	E7	with	without
chr1A	234816339	234816431	broad_1535_5.36575	234816389	-	gene TSS(HC)	TraesCS1A02G139300	E5	with	with
chr1A	236889891	236889914	broad_1540_0.460614	236889892	+	gene TSS(HC)	TraesCS1A02G231800LC	E7	with	with
chr1A	237228065	237228211	broad_1542_0.452533	237228080	+	gene TSS(HC)	TraesCS1A02G231900LC	E6	with	with
chr1A	237228343	237228466	broad_1543_10.6749	237228405	+	gene TSS(HC)	TraesCS1A02G231900LC	E6	with	with
chr1A	237330080	237330122	broad_1544_1.67276	237330122	-	gene TSS(HC)	TraesCS1A02G139600	E6	with	with
chr1A	237744726	237744760	broad_1545_2.17377	237744735	+	gene TSS(HC)	TraesCS1A02G139900	E5	with	with
chr1A	239889272	239889304	broad_1556_0.0484857	239889273	+	gene TSS(HC)	TraesCS1A02G141400	E5	with	with
chr1A	239905780	239905782	sharp_1557_1.09093	239905781	+	gene TSS(HC)	TraesCS1A02G141500	E7	with	with
chr1A	240316864	240316870	sharp_1558_0.808095	240316870	+	gene TSS(HC)	MSTRG.1049.1.p1	E7	with	with
chr1A	241167982	241167988	sharp_1559_0.0727285	241167983	+	gene TSS(HC)	TraesCS1A02G141600	E7	with	without
chr1A	241679543	241679638	broad_1560_16.8003	241679637	-	gene TSS(HC)	TraesCS1A02G141900	E5	with	with
chr1A	241748989	241749200	broad_1562_5.96374	241749084	-	gene TSS(HC)	MSTRG.1054.1.p2	E5	with	with
chr1A	241749433	241749434	sharp_1563_0.751528	241749434	-	gene TSS(HC)	MSTRG.1054.1.p2	E5	with	with
chr1A	243163608	243163616	sharp_1565_4.20209	243163611	-	gene TSS(HC)	TraesCS1A02G142400	E3	with	with
chr1A	243619066	243619115	broad_1567_0.969713	243619115	-	gene TSS(HC)	TraesCS1A02G237100LC	E5	with	with
chr1A	243624529	243624657	broad_1568_8.55772	243624610	-	gene TSS(HC)	TraesCS1A02G142500	E5	with	with
chr1A	243866155	243866185	broad_1569_1.95559	243866179	-	gene TSS(HC)	TraesCS1A02G142600	E5	with	with
chr1A	243866236	243866338	broad_1570_81.1973	243866260	-	gene TSS(HC)	TraesCS1A02G142600	E5	with	with
chr1A	244455467	244455546	broad_1572_0.218186	244455498	+	gene TSS(HC)	MSTRG.1064.1.p1	E7	with	with
chr1A	244455975	244455976	sharp_1573_0.3394	244455976	+	gene TSS(HC)	MSTRG.1064.1.p1	E5	with	with
chr1A	244558082	244558083	sharp_1575_0.331319	244558083	-	gene TSS(HC)	MSTRG.1067.1.p2	E5	with	with
chr1A	244558266	244558275	sharp_1576_0.589909	244558275	-	gene TSS(HC)	MSTRG.1067.1.p2	E5	with	with
chr1A	245115454	245115508	broad_1584_3.62026	245115455	+	gene TSS(HC)	TraesCS1A02G142900	E6	with	with
chr1A	245518661	245518718	broad_1587_3.36975	245518717	+	gene TSS(HC)	TraesCS1A02G143000	E5	with	with
chr1A	245536612	245536684	broad_1588_1.76973	245536623	-	gene TSS(HC)	TraesCS1A02G143100	E5	with	with
chr1A	245536754	245536802	broad_1589_6.40011	245536797	-	gene TSS(HC)	TraesCS1A02G143100	E5	with	with
chr1A	246130450	246130522	broad_1590_14.7962	246130503	-	gene TSS(HC)	TraesCS1A02G143200	E7	with	with
chr1A	246693046	246693062	broad_1597_4.08088	246693057	-	gene TSS(HC)	TraesCS1A02G143300	E5	with	with
chr1A	246693118	246693124	sharp_1598_1.89902	246693123	-	gene TSS(HC)	TraesCS1A02G143300	E5	with	with
chr1A	248421896	248421996	broad_1599_1.07477	248421991	+	gene TSS(HC)	TraesCS1A02G143500	E6	with	with
chr1A	248616850	248616994	broad_1602_11.6285	248616923	-	gene TSS(HC)	TraesCS1A02G143800	E5	with	with
chr1A	248877798	248877830	broad_1603_33.4632	248877812	+	gene TSS(HC)	TraesCS1A02G143900	E5	with	with
chr1A	248877879	248877893	broad_1604_3.87077	248877884	+	gene TSS(HC)	TraesCS1A02G143900	E5	with	with
chr1A	249148373	249148375	sharp_1605_2.15761	249148375	-	gene TSS(HC)	TraesCS1A02G144100	E11	with	without
chr1A	249774360	249774362	sharp_1610_0.250509	249774361	+	gene TSS(HC)	TraesCS1A02G242800LC	E11	with	without
chr1A	250192302	250192305	sharp_1612_0.355562	250192304	+	gene TSS(HC)	TraesCS1A02G243110LC	E6	with	with
chr1A	250495003	250495023	broad_1614_0.541423	250495023	-	gene TSS(HC)	TraesCS1A02G243200LC	E7	with	with
chr1A	250550330	250550332	sharp_1616_0.290914	250550332	+	gene TSS(HC)	TraesCS1A02G144700	E8	with	without
chr1A	251334697	251334708	broad_1618_1.5273	251334708	+	gene TSS(HC)	TraesCS1A02G145000	E6	with	with
chr1A	251341411	251341578	broad_1620_5.10716	251341460	+	gene TSS(HC)	TraesCS1A02G145100	E3	without	with
chr1A	251563979	251564105	broad_1624_6.97386	251564056	-	gene TSS(HC)	TraesCS1A02G145500	E6	with	with
chr1A	252286045	252286076	broad_1629_3.30511	252286052	-	gene TSS(HC)	TraesCS1A02G145800	E7	with	with
chr1A	252325043	252325046	sharp_1630_0.452533	252325044	-	gene TSS(HC)	TraesCS1A02G146000	E8	without	without
chr1A	252518145	252518156	broad_1631_0.662638	252518146	-	gene TSS(HC)	TraesCS1A02G146200	E5	with	with
chr1A	252628300	252628315	broad_1632_0.476776	252628301	-	gene TSS(HC)	TraesCS1A02G146400	E5	with	with
chr1A	252628372	252628445	broad_1633_2.2061	252628377	-	gene TSS(HC)	TraesCS1A02G146400	E5	with	with
chr1A	252829709	252829710	sharp_1635_0.76769	252829710	-	gene TSS(HC)	TraesCS1A02G146600	E5	with	with
chr1A	253017295	253017302	sharp_1636_2.2061	253017302	-	gene TSS(HC)	TraesCS1A02G146700	E8	without	without
chr1A	253384394	253384447	broad_1639_0.864661	253384395	-	gene TSS(HC)	TraesCS1A02G146900	E5	with	with
chr1A	253384537	253384551	broad_1640_0.622233	253384551	-	gene TSS(HC)	TraesCS1A02G146900	E7	with	with
chr1A	253384622	253384634	broad_1641_0.476776	253384634	-	gene TSS(HC)	TraesCS1A02G146900	E7	with	with
chr1A	253720398	253720509	broad_1642_2.64247	253720500	+	gene TSS(HC)	TraesCS1A02G147000	E6	with	with
chr1A	254960599	254960613	broad_1651_2.22226	254960602	-	gene TSS(HC)	TraesCS1A02G247800LC	E6	with	with
chr1A	255003116	255003187	broad_1652_4.82432	255003161	-	gene TSS(HC)	TraesCS1A02G147700	E6	with	with
chr1A	255478924	255478977	broad_1653_0.501019	255478954	+	gene TSS(HC)	TraesCS1A02G148000	E7	with	with
chr1A	255748614	255748650	broad_1654_1.05052	255748616	+	gene TSS(HC)	MSTRG.1113.1.p1	E5	with	with
chr1A	255845483	255845485	sharp_1655_0.290914	255845485	+	gene TSS(HC)	MSTRG.1114.1.p1	E7	with	with
chr1A	255845614	255845703	broad_1656_4.08896	255845661	+	gene TSS(HC)	MSTRG.1114.1.p1	E5	with	with
chr1A	255900055	255900060	sharp_1659_0.557585	255900060	-	gene TSS(HC)	TraesCS1A02G148400	E6	with	with
chr1A	256810448	256810542	broad_1663_0.371724	256810449	+	gene TSS(HC)	TraesCS1A02G149100	E6	with	with
chr1A	256819258	256819276	broad_1664_0.129295	256819259	+	gene TSS(HC)	TraesCS1A02G149200	E5	with	with
chr1A	256985407	256985409	sharp_1674_0.234347	256985409	-	gene TSS(HC)	TraesCS1A02G149600	E7	with	with
chr1A	257574787	257574804	broad_1677_1.36568	257574804	-	gene TSS(HC)	TraesCS1A02G150100	E5	with	with
chr1A	257959943	257960007	broad_1678_1.50306	257959958	+	gene TSS(HC)	TraesCS1A02G150200	E7	with	with
chr1A	258738359	258738500	broad_1679_1.16366	258738500	+	gene TSS(HC)	TraesCS1A02G150600	E5	with	with
chr1A	258862763	258862768	sharp_1681_0.452533	258862765	-	gene TSS(HC)	TraesCS1A02G150800	E3	without	without
chr1A	258881370	258881399	broad_1686_2.15761	258881399	-	gene TSS(HC)	TraesCS1A02G150900	E11	with	with
chr1A	259049304	259049383	broad_1687_1.5273	259049355	+	gene TSS(HC)	TraesCS1A02G151000	E5	with	with
chr1A	259074373	259074427	broad_1690_4.59806	259074376	-	gene TSS(HC)	TraesCS1A02G151200	E6	with	with
chr1A	259074689	259074813	broad_1691_12.2426	259074799	-	gene TSS(HC)	TraesCS1A02G151200	E6	with	with
chr1A	260836741	260836794	broad_1698_1.46265	260836742	+	gene TSS(HC)	TraesCS1A02G151600	E5	with	with
chr1A	260841157	260841167	sharp_1700_0.0727285	260841158	-	gene TSS(HC)	TraesCS1A02G151700	E7	with	with
chr1A	261826036	261826058	broad_1707_0.226266	261826058	-	gene TSS(HC)	TraesCS1A02G152200	E5	with	with
chr1A	262014711	262014715	sharp_1708_1.05052	262014714	-	gene TSS(HC)	MSTRG.1148.1.p1	E5	with	with
chr1A	262014972	262014976	sharp_1709_1.02628	262014975	-	gene TSS(HC)	MSTRG.1148.1.p1	E5	with	with
chr1A	262819328	262819459	broad_1711_3.95966	262819373	+	gene TSS(HC)	TraesCS1A02G152500	E5	with	with
chr1A	264217824	264217837	broad_1715_19.6933	264217835	-	gene TSS(HC)	TraesCS1A02G152800	E3	without	without
chr1A	265650494	265650604	broad_1720_20.2509	265650506	-	gene TSS(HC)	TraesCS1A02G153100	E5	with	with
chr1A	265650775	265650860	broad_1721_1.36568	265650801	-	gene TSS(HC)	TraesCS1A02G153100	E5	with	with
chr1A	267141922	267142034	broad_1722_8.04862	267141926	+	gene TSS(HC)	TraesCS1A02G153300	E6	with	with
chr1A	267142208	267142265	broad_1724_1.55962	267142232	+	gene TSS(HC)	TraesCS1A02G153300	E5	with	with
chr1A	267181143	267181188	broad_1729_4.44452	267181188	-	gene TSS(HC)	TraesCS1A02G153600	E5	with	with
chr1A	267186693	267186819	broad_1730_21.261	267186754	-	gene TSS(HC)	TraesCS1A02G256400LC	E5	with	with
chr1A	268382045	268382057	broad_1735_1.46265	268382048	+	gene TSS(HC)	MSTRG.1166.1.p1	E5	with	with
chr1A	268932267	268932289	broad_1736_0.573747	268932269	+	gene TSS(HC)	TraesCS1A02G154400	E5	with	with
chr1A	269567566	269567568	sharp_1738_0.0646476	269567568	+	gene TSS(HC)	TraesCS1A02G154500	E6	with	with
chr1A	269993764	269993781	broad_1739_2.30307	269993781	+	gene TSS(HC)	TraesCS1A02G154700	E7	with	with
chr1A	272208190	272208200	sharp_1742_0.662638	272208191	-	gene TSS(HC)	MSTRG.1176.2.p2	E2	with	without
chr1A	272208689	272208691	sharp_1743_0.355562	272208690	-	gene TSS(HC)	MSTRG.1176.2.p2	E2	with	with
chr1A	272209339	272209398	broad_1744_1.3576	272209383	-	gene TSS(HC)	MSTRG.1176.1.p1	E5	with	with
chr1A	274781394	274781438	broad_1750_0.953552	274781404	+	gene TSS(HC)	TraesCS1A02G155600	E7	with	with
chr1A	274781498	274781580	broad_1751_5.10716	274781575	+	gene TSS(HC)	TraesCS1A02G155600	E5	with	with
chr1A	276802351	276802390	broad_1758_0.371724	276802352	+	gene TSS(HC)	TraesCS1A02G156100	E7	without	without
chr1A	276967764	276967884	broad_1762_10.7396	276967852	+	gene TSS(HC)	TraesCS1A02G156300	E5	with	with
chr1A	277074065	277074131	broad_1763_3.12733	277074110	+	gene TSS(HC)	TraesCS1A02G156400	E7	with	with
chr1A	277076282	277076311	broad_1764_0.315157	277076311	+	gene TSS(HC)	TraesCS1A02G156400	E7	with	without
chr1A	277629163	277629353	broad_1766_5.23645	277629226	+	gene TSS(HC)	TraesCS1A02G156500	E5	with	with
chr1A	278141349	278141394	broad_1769_2.51317	278141354	+	gene TSS(HC)	TraesCS1A02G156600	E5	with	with
chr1A	279732397	279732561	broad_1773_3.18389	279732400	+	gene TSS(HC)	TraesCS1A02G157500	E5	with	with
chr1A	279733058	279733106	broad_1774_1.93135	279733105	+	gene TSS(HC)	TraesCS1A02G157500	E5	with	with
chr1A	279824882	279824883	sharp_1776_0.193943	279824883	+	gene TSS(HC)	TraesCS1A02G157600	E5	with	with
chr1A	279832197	279832210	broad_1777_1.08285	279832199	+	gene TSS(HC)	MSTRG.1205.1.p1	E5	with	with
chr1A	279832263	279832308	broad_1778_2.05256	279832308	+	gene TSS(HC)	MSTRG.1205.1.p1	E5	with	with
chr1A	280604288	280604296	sharp_1784_27.4348	280604295	-	gene TSS(HC)	TraesCS1A02G157900	E5	with	with
chr1A	281360989	281361086	broad_1787_1.49497	281360998	+	gene TSS(HC)	MSTRG.1209.1.p1	E2	without	without
chr1A	281650038	281650042	sharp_1788_2.9253	281650039	+	gene TSS(HC)	TraesCS1A02G158200	E11	with	with
chr1A	281659415	281659479	broad_1790_6.77183	281659443	-	gene TSS(HC)	TraesCS1A02G158300	E5	with	with
chr1A	281894786	281894887	broad_1792_1.89902	281894802	-	gene TSS(HC)	TraesCS1A02G158400	E5	with	with
chr1A	282552945	282552968	broad_1793_1.25255	282552946	+	gene TSS(HC)	TraesCS1A02G158600	E7	with	with
chr1A	282553040	282553154	broad_1794_6.30314	282553044	+	gene TSS(HC)	TraesCS1A02G158600	E5	with	with
chr1A	282702220	282702260	broad_1798_2.04448	282702229	-	gene TSS(HC)	TraesCS1A02G158700	E5	with	with
chr1A	284337309	284337358	broad_1801_1.04244	284337347	-	gene TSS(HC)	TraesCS1A02G159100	E5	with	with
chr1A	285356195	285356206	broad_1806_1.33336	285356198	-	gene TSS(HC)	TraesCS1A02G159400	E5	with	with
chr1A	285356393	285356443	broad_1807_2.40004	285356396	-	gene TSS(HC)	TraesCS1A02G159400	E5	with	with
chr1A	286006437	286006440	sharp_1811_0.274752	286006439	+	gene TSS(HC)	TraesCS1A02G159600	E8	with	without
chr1A	287684661	287684668	sharp_1813_0.476776	287684662	-	gene TSS(HC)	TraesCS1A02G160200	E6	with	with
chr1A	287686642	287686837	broad_1814_375.158	287686646	+	gene TSS(HC)	TraesCS1A02G160300	E7	without	without
chr1A	288862128	288862139	broad_1820_8.63045	288862129	+	gene TSS(HC)	TraesCS1A02G160700	E5	with	with
chr1A	290123258	290123315	broad_1828_22.4569	290123277	+	gene TSS(HC)	TraesCS1A02G161200	E8	with	without
chr1A	290198867	290198974	broad_1829_2.02832	290198965	+	gene TSS(HC)	TraesCS1A02G161300	E5	with	with
chr1A	290200899	290200967	broad_1830_3.00611	290200933	+	gene TSS(HC)	TraesCS1A02G161300	E2	without	without
chr1A	290554416	290554509	broad_1833_4.16977	290554469	+	gene TSS(HC)	TraesCS1A02G161900	E6	with	with
chr1A	290554535	290554562	broad_1834_0.905066	290554562	+	gene TSS(HC)	TraesCS1A02G161900	E5	with	with
chr1A	291565916	291565925	sharp_1835_1.19598	291565917	-	gene TSS(HC)	TraesCS1A02G162400	E5	with	with
chr1A	291974488	291974497	sharp_1837_1.51114	291974489	+	gene TSS(HC)	TraesCS1A02G162500	E7	without	without
chr1A	292022346	292022384	broad_1839_1.76165	292022384	-	gene TSS(HC)	TraesCS1A02G162600	E6	with	with
chr1A	292077023	292077274	broad_1840_157.869	292077029	+	gene TSS(HC)	TraesCS1A02G162700	E7	with	without
chr1A	292089848	292089942	broad_1845_8.00822	292089934	-	gene TSS(HC)	TraesCS1A02G162800	E5	with	with
chr1A	292875824	292875859	broad_1850_0.646476	292875834	+	gene TSS(HC)	TraesCS1A02G276000LC	E6	with	with
chr1A	293708078	293708098	broad_1853_0.961633	293708098	+	gene TSS(HC)	TraesCS1A02G163400	E6	with	with
chr1A	293726804	293726805	sharp_1856_0.557585	293726805	+	gene TSS(HC)	TraesCS1A02G276400LC	E6	with	with
chr1A	294037823	294037844	broad_1857_3.27278	294037840	+	gene TSS(HC)	TraesCS1A02G163700	E7	with	without
chr1A	295576390	295576401	broad_1861_2.3758	295576392	-	gene TSS(HC)	TraesCS1A02G278600LC	E5	with	with
chr1A	295590726	295590798	broad_1864_23.7984	295590781	-	gene TSS(HC)	TraesCS1A02G164200	E5	with	with
chr1A	296204660	296204669	sharp_1865_0.355562	296204669	+	gene TSS(HC)	TraesCS1A02G164300	E6	with	with
chr1A	296215395	296215477	broad_1866_0.606071	296215437	-	gene TSS(HC)	TraesCS1A02G164400	E5	with	with
chr1A	297700835	297700862	broad_1875_8.32337	297700855	-	gene TSS(HC)	TraesCS1A02G164700	E5	with	with
chr1A	297874847	297874863	broad_1878_1.11517	297874856	-	gene TSS(HC)	TraesCS1A02G164900	E5	with	with
chr1A	297874921	297874953	broad_1879_0.347481	297874953	-	gene TSS(HC)	TraesCS1A02G164900	E5	with	with
chr1A	298033995	298034019	broad_1880_0.541423	298033996	+	gene TSS(HC)	TraesCS1A02G165300	E7	with	with
chr1A	298107030	298107129	broad_1882_19.2407	298107077	-	gene TSS(HC)	TraesCS1A02G165400	E7	with	with
chr1A	298108411	298108414	sharp_1883_0.25859	298108414	+	gene TSS(HC)	TraesCS1A02G165500	E7	with	with
chr1A	298557741	298557784	broad_1885_0.76769	298557783	+	gene TSS(HC)	TraesCS1A02G165700	E5	with	with
chr1A	298615498	298615612	broad_1896_8.89712	298615552	-	gene TSS(HC)	TraesCS1A02G165900	E7	with	with
chr1A	298636606	298636651	broad_1900_47.823	298636648	-	gene TSS(HC)	TraesCS1A02G166100	E5	with	with
chr1A	299624542	299624564	broad_1903_1.31719	299624552	+	gene TSS(HC)	TraesCS1A02G166900	E5	with	with
chr1A	300003655	300003656	sharp_1904_0.371724	300003656	+	gene TSS(HC)	TraesCS1A02G167100	E5	with	with
chr1A	300003831	300003840	sharp_1905_13.9639	300003835	+	gene TSS(HC)	TraesCS1A02G167100	E5	with	with
chr1A	300100698	300100800	broad_1906_22.2468	300100763	+	gene TSS(HC)	TraesCS1A02G167200	E5	with	with
chr1A	300107103	300107126	broad_1907_5.83444	300107106	+	gene TSS(HC)	TraesCS1A02G167400	E6	with	with
chr1A	300108372	300108413	broad_1908_3.51521	300108373	+	gene TSS(HC)	TraesCS1A02G167400	E1	without	without
chr1A	300396199	300396232	broad_1909_0.145457	300396200	-	gene TSS(HC)	TraesCS1A02G167600	E5	with	with
chr1A	300567511	300567514	sharp_1910_3.32935	300567514	+	gene TSS(HC)	TraesCS1A02G167700	E7	with	without
chr1A	300928263	300928288	broad_1911_2.29499	300928273	+	gene TSS(HC)	MSTRG.1287.1.p2	E5	with	with
chr1A	301128320	301128351	broad_1912_9.584	301128350	+	gene TSS(HC)	TraesCS1A02G168400	E5	with	with
chr1A	301199027	301199028	sharp_1914_0.727285	301199028	-	gene TSS(HC)	TraesCS1A02G168600	E5	with	with
chr1A	301199131	301199133	sharp_1915_0.0565666	301199132	-	gene TSS(HC)	TraesCS1A02G168600	E5	with	with
chr1A	301200034	301200036	sharp_1916_0.921228	301200036	-	gene TSS(HC)	TraesCS1A02G168600	E7	with	with
chr1A	301779785	301779841	broad_1918_4.81624	301779834	-	gene TSS(HC)	TraesCS1A02G168900	E5	with	with
chr1A	301864294	301864335	broad_1922_3.76572	301864318	-	gene TSS(HC)	TraesCS1A02G169100	E6	with	with
chr1A	301894092	301894116	broad_1923_0.905066	301894094	+	gene TSS(HC)	TraesCS1A02G169200	E6	with	with
chr1A	301899045	301899048	sharp_1925_2.61015	301899047	-	gene TSS(HC)	TraesCS1A02G169300	E5	with	with
chr1A	303849556	303849559	sharp_1934_0.606071	303849557	+	gene TSS(HC)	TraesCS1A02G170100	E6	with	without
chr1A	303849654	303849670	broad_1935_0.630314	303849655	+	gene TSS(HC)	TraesCS1A02G170100	E6	with	without
chr1A	303858453	303858516	broad_1938_3.70107	303858455	-	gene TSS(HC)	TraesCS1A02G170200	E5	with	with
chr1A	303858555	303858632	broad_1939_3.29703	303858569	-	gene TSS(HC)	TraesCS1A02G170200	E6	with	with
chr1A	304036372	304036375	sharp_1940_0.193943	304036375	-	gene TSS(HC)	TraesCS1A02G170300	E5	with	with
chr1A	304995903	304995972	broad_1942_1.80205	304995929	+	gene TSS(HC)	TraesCS1A02G170500	E6	with	with
chr1A	304996185	304996333	broad_1943_4.6223	304996238	+	gene TSS(HC)	TraesCS1A02G170500	E5	with	with
chr1A	304997588	304997590	sharp_1944_0.0484857	304997589	+	gene TSS(HC)	TraesCS1A02G170500	E2	with	without
chr1A	304997918	304997919	sharp_1945_0.565666	304997919	+	gene TSS(HC)	TraesCS1A02G170500	E2	without	without
chr1A	305006319	305006386	broad_1948_3.37784	305006328	-	gene TSS(HC)	TraesCS1A02G170600	E5	with	with
chr1A	305006424	305006496	broad_1949_9.36582	305006484	-	gene TSS(HC)	TraesCS1A02G170600	E5	with	with
chr1A	305336016	305336020	sharp_1954_0.541423	305336020	-	gene TSS(HC)	TraesCS1A02G170800	E8	with	with
chr1A	305368008	305368039	broad_1955_2.11721	305368036	-	gene TSS(HC)	TraesCS1A02G170900	E6	with	with
chr1A	306106800	306106827	broad_1959_2.5455	306106823	+	gene TSS(HC)	TraesCS1A02G171100	E5	with	with
chr1A	306117955	306117956	sharp_1960_0.371724	306117956	+	gene TSS(HC)	TraesCS1A02G171200	E6	with	with
chr1A	306553383	306553388	sharp_1961_0.638395	306553388	-	gene TSS(HC)	TraesCS1A02G171400	E5	with	with
chr1A	306553466	306553472	sharp_1962_0.412128	306553467	-	gene TSS(HC)	TraesCS1A02G171400	E5	with	with
chr1A	306637478	306637484	sharp_1963_0.557585	306637484	+	gene TSS(HC)	TraesCS1A02G171500	E7	with	with
chr1A	306684694	306684748	broad_1965_4.68695	306684697	-	gene TSS(HC)	TraesCS1A02G171600	E5	with	with
chr1A	307033660	307033765	broad_1966_7.95165	307033708	+	gene TSS(HC)	TraesCS1A02G171700	E5	with	with
chr1A	307056176	307056205	broad_1967_1.85862	307056177	+	gene TSS(HC)	TraesCS1A02G288500LC	E3	with	with
chr1A	307487573	307487625	broad_1970_5.01827	307487579	-	gene TSS(HC)	TraesCS1A02G288900LC	E6	with	with
chr1A	308202626	308202700	broad_1971_3.72532	308202661	+	gene TSS(HC)	TraesCS1A02G172300	E5	with	with
chr1A	308346771	308346784	broad_1973_0.961633	308346781	+	gene TSS(HC)	MSTRG.1328.1.p3	E5	with	with
chr1A	308576057	308576179	broad_1977_1.80205	308576058	-	gene TSS(HC)	TraesCS1A02G172700	E5	with	with
chr1A	308811509	308811519	sharp_1981_0.266671	308811510	-	gene TSS(HC)	TraesCS1A02G173000	E7	with	with
chr1A	308816075	308816127	broad_1985_0.840418	308816122	-	gene TSS(HC)	TraesCS1A02G173100	E5	with	with
chr1A	308816326	308816331	sharp_1986_5.15564	308816331	-	gene TSS(HC)	TraesCS1A02G173100	E5	with	with
chr1A	308816560	308816580	broad_1987_0.525261	308816561	-	gene TSS(HC)	TraesCS1A02G173100	E7	with	with
chr1A	308953042	308953149	broad_1991_1.09093	308953089	-	gene TSS(HC)	TraesCS1A02G173200	E5	with	with
chr1A	309403439	309403584	broad_1998_15.2568	309403545	-	gene TSS(HC)	TraesCS1A02G173400	E6	with	with
chr1A	309709006	309709048	broad_2003_0.719204	309709008	-	gene TSS(HC)	MSTRG.1338.1.p1	E5	with	with
chr1A	309709902	309709928	broad_2004_0.363643	309709905	-	gene TSS(HC)	MSTRG.1338.1.p1	E5	with	with
chr1A	309710140	309710417	broad_2005_40.429	309710414	-	gene TSS(HC)	TraesCS1A02G291200LC	E5	with	with
chr1A	310246890	310246898	sharp_2007_0.420209	310246897	+	gene TSS(HC)	TraesCS1A02G174000	E5	with	with
chr1A	311815935	311815936	sharp_2014_0.678799	311815936	-	gene TSS(HC)	TraesCS1A02G174500	E1	with	with
chr1A	311852810	311852876	broad_2019_3.49097	311852866	-	gene TSS(HC)	TraesCS1A02G174600	E5	with	with
chr1A	311852926	311852975	broad_2020_5.49504	311852929	-	gene TSS(HC)	TraesCS1A02G174600	E5	with	with
chr1A	312161229	312161260	broad_2021_4.63846	312161244	-	gene TSS(HC)	TraesCS1A02G174700	E5	with	with
chr1A	312161380	312161436	broad_2022_1.42225	312161435	-	gene TSS(HC)	TraesCS1A02G174700	E5	with	with
chr1A	312583352	312583409	broad_2023_5.6809	312583409	+	gene TSS(HC)	TraesCS1A02G174800	E7	with	with
chr1A	313162225	313162229	sharp_2029_9.60016	313162229	-	gene TSS(HC)	TraesCS1A02G175200	E5	with	without
chr1A	313489287	313489297	sharp_2032_8.83247	313489296	+	gene TSS(HC)	TraesCS1A02G175500	E7	with	with
chr1A	313594417	313594452	broad_2037_0.76769	313594445	-	gene TSS(HC)	TraesCS1A02G295300LC	E6	with	with
chr1A	313730358	313730360	sharp_2040_0.42829	313730359	+	gene TSS(HC)	MSTRG.1356.1.p1	E5	with	with
chr1A	313751700	313751705	sharp_2042_1.42225	313751705	-	gene TSS(HC)	TraesCS1A02G175700	E6	with	with
chr1A	313912435	313912484	broad_2045_2.63439	313912484	-	gene TSS(HC)	TraesCS1A02G175900	E5	with	with
chr1A	313912543	313912697	broad_2046_47.2574	313912605	-	gene TSS(HC)	TraesCS1A02G175900	E6	with	with
chr1A	314428272	314428288	broad_2047_1.81821	314428277	+	gene TSS(HC)	TraesCS1A02G176000	E7	with	with
chr1A	314624244	314624294	broad_2048_1.14749	314624294	-	gene TSS(HC)	TraesCS1A02G176300	E11	with	without
chr1A	314624367	314624374	sharp_2049_1.0182	314624368	-	gene TSS(HC)	TraesCS1A02G176300	E11	with	without
chr1A	315835154	315835213	broad_2051_2.02832	315835181	-	gene TSS(HC)	TraesCS1A02G176500	E3	without	without
chr1A	315835280	315835363	broad_2052_4.97786	315835312	-	gene TSS(HC)	TraesCS1A02G176500	E3	without	without
chr1A	319077787	319077794	sharp_2059_0.436371	319077794	+	gene TSS(HC)	TraesCS1A02G176800	E7	with	with
chr1A	319087581	319087609	broad_2060_0.0565666	319087609	-	gene TSS(HC)	TraesCS1A02G176900	E6	with	with
chr1A	320225157	320225170	broad_2068_0.985875	320225158	-	gene TSS(HC)	TraesCS1A02G177400	E5	with	with
chr1A	320333846	320334085	broad_2070_13.1396	320333964	+	gene TSS(HC)	TraesCS1A02G177500	E11	with	without
chr1A	320891390	320891405	broad_2076_0.993956	320891401	+	gene TSS(HC)	TraesCS1A02G177700	E6	with	with
chr1A	320895871	320895878	sharp_2077_1.58387	320895872	+	gene TSS(HC)	MSTRG.1379.1.p1	E5	with	with
chr1A	321110371	321110424	broad_2081_1.09901	321110423	+	gene TSS(HC)	TraesCS1A02G177800	E7	with	without
chr1A	321412381	321412432	broad_2084_0.549504	321412382	-	gene TSS(HC)	TraesCS1A02G178100	E5	with	with
chr1A	321880488	321880496	sharp_2086_0.694961	321880489	-	gene TSS(HC)	TraesCS1A02G178200	E5	with	with
chr1A	323644848	323644855	sharp_2093_1.32528	323644855	-	gene TSS(HC)	TraesCS1A02G179000	E2	with	with
chr1A	323645380	323645430	broad_2094_0.0484857	323645381	-	gene TSS(HC)	TraesCS1A02G179000	E5	with	with
chr1A	323645567	323645622	broad_2095_1.09901	323645618	-	gene TSS(HC)	TraesCS1A02G179000	E7	with	with
chr1A	324379487	324379490	sharp_2097_1.34952	324379488	+	gene TSS(HC)	TraesCS1A02G302500LC	E7	without	without
chr1A	324490252	324490276	broad_2098_0.565666	324490253	+	gene TSS(HC)	TraesCS1A02G179400	E5	with	with
chr1A	324498368	324498454	broad_2099_11.2648	324498438	-	gene TSS(HC)	TraesCS1A02G179500	E5	with	with
chr1A	324501917	324501937	broad_2100_21.1236	324501931	-	gene TSS(HC)	TraesCS1A02G179600	E5	with	with
chr1A	325039827	325039830	sharp_2102_0.121214	325039828	-	gene TSS(HC)	TraesCS1A02G180100	E5	with	with
chr1A	325039858	325039913	broad_2103_1.51114	325039891	+	gene TSS(HC)	TraesCS1A02G180200	E5	with	with
chr1A	325054556	325054558	sharp_2104_0.921228	325054558	-	gene TSS(HC)	TraesCS1A02G180300	E6	with	with
chr1A	325782003	325782010	sharp_2105_0.606071	325782004	+	gene TSS(HC)	TraesCS1A02G180400	E5	with	with
chr1A	326199420	326199430	sharp_2106_0.654557	326199421	+	gene TSS(HC)	TraesCS1A02G180500	E6	with	with
chr1A	326201443	326201444	sharp_2107_1.26063	326201444	+	gene TSS(HC)	TraesCS1A02G180500	E2	without	without
chr1A	326217995	326217997	sharp_2108_0.202024	326217997	-	gene TSS(HC)	TraesCS1A02G180700	E7	with	with
chr1A	326218248	326218250	sharp_2109_0.68688	326218250	-	gene TSS(HC)	TraesCS1A02G180700	E7	with	with
chr1A	326329058	326329066	sharp_2111_1.0182	326329059	+	gene TSS(HC)	MSTRG.1399.1.p1	E11	with	without
chr1A	326329114	326329122	sharp_2112_2.33539	326329121	+	gene TSS(HC)	MSTRG.1399.1.p1	E11	with	without
chr1A	327018029	327018032	sharp_2113_2.27883	327018031	-	gene TSS(HC)	TraesCS1A02G181000	E5	with	with
chr1A	327271944	327271957	broad_2115_11.9113	327271950	-	gene TSS(HC)	TraesCS1A02G181100	E5	with	without
chr1A	327525811	327525908	broad_2116_9.2042	327525859	+	gene TSS(HC)	TraesCS1A02G181400	E5	with	with
chr1A	327531047	327531152	broad_2119_32.7036	327531078	-	gene TSS(HC)	TraesCS1A02G181500	E5	with	with
chr1A	327531351	327531415	broad_2120_13.0265	327531365	-	gene TSS(HC)	TraesCS1A02G181500	E5	with	with
chr1A	328257564	328257568	sharp_2125_0.630314	328257568	-	gene TSS(HC)	TraesCS1A02G182000	E6	with	with
chr1A	328713958	328713990	broad_2126_2.86065	328713965	+	gene TSS(HC)	TraesCS1A02G182100	E7	with	with
chr1A	330088464	330088481	broad_2129_9.82643	330088469	-	gene TSS(HC)	TraesCS1A02G182500	E5	with	with
chr1A	330771468	330771508	broad_2130_0.533342	330771508	-	gene TSS(HC)	TraesCS1A02G182700	E7	with	with
chr1A	331237097	331237118	broad_2132_3.70107	331237099	-	gene TSS(HC)	TraesCS1A02G182800	E6	with	with
chr1A	331237174	331237175	sharp_2133_0.541423	331237175	-	gene TSS(HC)	TraesCS1A02G182800	E6	with	with
chr1A	331273208	331273272	broad_2134_1.28487	331273226	-	gene TSS(HC)	TraesCS1A02G182900	E5	with	with
chr1A	331323253	331323292	broad_2136_0.945471	331323290	-	gene TSS(HC)	TraesCS1A02G183000	E7	with	with
chr1A	333627274	333627387	broad_2140_0.800014	333627276	-	gene TSS(HC)	TraesCS1A02G183800	E5	with	with
chr1A	333868544	333868596	broad_2141_1.03436	333868592	+	gene TSS(HC)	TraesCS1A02G183900	E5	with	with
chr1A	333917300	333917322	broad_2142_3.03844	333917301	+	gene TSS(HC)	TraesCS1A02G184100	E6	with	with
chr1A	333922819	333922825	sharp_2143_2.4162	333922824	+	gene TSS(HC)	TraesCS1A02G308200LC	E5	with	with
chr1A	334205329	334205358	broad_2145_4.19401	334205332	-	gene TSS(HC)	TraesCS1A02G184300	E5	with	with
chr1A	334399394	334399409	broad_2146_1.89094	334399395	-	gene TSS(HC)	TraesCS1A02G310300LC	E6	with	with
chr1A	334452653	334452736	broad_2147_3.25662	334452660	-	gene TSS(HC)	TraesCS1A02G184500	E5	with	with
chr1A	335028018	335028062	broad_2149_0.42829	335028019	-	gene TSS(HC)	TraesCS1A02G184600	E1	without	without
chr1A	335033992	335033996	sharp_2150_0.387885	335033996	-	gene TSS(HC)	TraesCS1A02G184600	E5	with	with
chr1A	335034443	335034450	sharp_2151_0.266671	335034446	-	gene TSS(HC)	TraesCS1A02G184600	E5	with	with
chr1A	335034531	335034587	broad_2152_12.0164	335034587	-	gene TSS(HC)	TraesCS1A02G184600	E6	with	with
chr1A	335830779	335830883	broad_2153_13.5437	335830844	+	gene TSS(HC)	TraesCS1A02G185200	E5	with	with
chr1A	335836204	335836207	sharp_2154_1.06668	335836206	-	gene TSS(HC)	TraesCS1A02G185300	E6	with	with
chr1A	336214952	336214972	broad_2155_1.30911	336214953	-	gene TSS(HC)	TraesCS1A02G185400	E7	without	without
chr1A	336240313	336240340	broad_2157_21.2448	336240334	-	gene TSS(HC)	TraesCS1A02G185500	E6	with	with
chr1A	336475935	336476021	broad_2158_0.85658	336475936	+	gene TSS(HC)	TraesCS1A02G185700	E7	with	with
chr1A	337016983	337016991	sharp_2162_0.137376	337016984	-	gene TSS(HC)	TraesCS1A02G185900	E5	with	with
chr1A	337301821	337301851	broad_2164_1.80205	337301824	-	gene TSS(HC)	TraesCS1A02G186100	E5	with	with
chr1A	337629893	337629897	sharp_2165_1.09901	337629897	-	gene TSS(HC)	TraesCS1A02G186200	E7	with	with
chr1A	337658558	337658579	broad_2166_3.28086	337658574	-	gene TSS(HC)	TraesCS1A02G186500	E7	with	with
chr1A	337704115	337704268	broad_2169_5.54353	337704187	-	gene TSS(HC)	TraesCS1A02G186700	E5	with	with
chr1A	337776993	337777007	broad_2171_1.20406	337777002	-	gene TSS(HC)	TraesCS1A02G186800	E7	with	with
chr1A	337947844	337947847	sharp_2172_0.371724	337947847	+	gene TSS(HC)	TraesCS1A02G187000	E5	with	with
chr1A	338581634	338581691	broad_2175_1.27679	338581681	+	gene TSS(HC)	TraesCS1A02G187400	E5	with	with
chr1A	338581939	338581978	broad_2176_0.0727285	338581940	+	gene TSS(HC)	TraesCS1A02G187400	E5	with	with
chr1A	338590795	338590800	sharp_2181_5.42231	338590800	-	gene TSS(HC)	TraesCS1A02G187500	E7	with	with
chr1A	338597318	338597356	broad_2182_46.3281	338597353	-	gene TSS(HC)	TraesCS1A02G187600	E7	with	without
chr1A	338600914	338600922	sharp_2184_0.670719	338600915	-	gene TSS(HC)	TraesCS1A02G187700	E7	with	with
chr1A	339483133	339483289	broad_2190_27.7742	339483187	+	gene TSS(HC)	TraesCS1A02G188000	E5	with	with
chr1A	340014604	340014628	broad_2192_2.51317	340014628	-	gene TSS(HC)	TraesCS1A02G188200	E5	with	with
chr1A	340249408	340249411	sharp_2194_2.82833	340249409	+	gene TSS(HC)	TraesCS1A02G188400	E7	with	without
chr1A	340249585	340249597	broad_2195_3.49905	340249592	+	gene TSS(HC)	TraesCS1A02G188400	E7	with	with
chr1A	340411467	340411510	broad_2197_1.84246	340411510	-	gene TSS(HC)	TraesCS1A02G188500	E5	with	with
chr1A	341017545	341017578	broad_2202_0.848499	341017562	-	gene TSS(HC)	TraesCS1A02G188700	E5	with	with
chr1A	341873847	341873848	sharp_2205_0.783852	341873848	-	gene TSS(HC)	TraesCS1A02G188900	E5	with	with
chr1A	342387344	342387346	sharp_2208_0.210105	342387345	+	gene TSS(HC)	TraesCS1A02G189100	E5	with	with
chr1A	342878869	342878972	broad_2211_3.51521	342878955	-	gene TSS(HC)	TraesCS1A02G189500	E5	with	with
chr1A	342879024	342879028	sharp_2212_0.42829	342879028	-	gene TSS(HC)	TraesCS1A02G189500	E7	with	with
chr1A	343394957	343395048	broad_2215_3.75764	343395029	-	gene TSS(HC)	TraesCS1A02G189600	E6	with	with
chr1A	343411426	343411428	sharp_2216_0.808095	343411428	-	gene TSS(HC)	TraesCS1A02G316900LC	E5	with	with
chr1A	343685949	343685972	broad_2218_2.12529	343685972	-	gene TSS(HC)	TraesCS1A02G190200	E6	with	with
chr1A	344189781	344189872	broad_2221_21.7943	344189831	-	gene TSS(HC)	TraesCS1A02G190400	E6	with	without
chr1A	344290275	344290294	broad_2222_0.395966	344290290	+	gene TSS(HC)	TraesCS1A02G190500	E5	with	with
chr1A	344299517	344299520	sharp_2223_0.670719	344299518	-	gene TSS(HC)	TraesCS1A02G317900LC	E8	with	with
chr1A	345116513	345116637	broad_2227_0.93739	345116583	-	gene TSS(HC)	TraesCS1A02G190800	E7	with	with
chr1A	345171659	345171733	broad_2230_9.38198	345171731	-	gene TSS(HC)	TraesCS1A02G190900	E7	with	with
chr1A	345308450	345308453	sharp_2231_0.226266	345308451	+	gene TSS(HC)	MSTRG.1482.1.p1	E5	with	with
chr1A	345308775	345308776	sharp_2232_0.557585	345308776	+	gene TSS(HC)	MSTRG.1482.1.p2	E5	with	with
chr1A	347325375	347325466	broad_2240_2.96571	347325449	-	gene TSS(HC)	TraesCS1A02G191900	E5	with	with
chr1A	347618993	347619103	broad_2241_4.94554	347619019	+	gene TSS(HC)	TraesCS1A02G192200	E5	with	with
chr1A	347646896	347646909	broad_2244_1.04244	347646909	-	gene TSS(HC)	TraesCS1A02G192400	E6	with	with
chr1A	347922414	347922420	sharp_2245_4.56573	347922419	+	gene TSS(HC)	TraesCS1A02G192600	E6	with	with
chr1A	348721517	348721548	broad_2250_5.37383	348721546	-	gene TSS(HC)	TraesCS1A02G193000	E6	with	with
chr1A	348721612	348721678	broad_2251_27.2166	348721628	-	gene TSS(HC)	TraesCS1A02G193000	E6	with	with
chr1A	348848471	348848495	broad_2252_0.678799	348848472	+	gene TSS(HC)	TraesCS1A02G193100	E7	with	with
chr1A	349358246	349358271	broad_2254_0.929309	349358247	+	gene TSS(HC)	TraesCS1A02G193200	E5	with	with
chr1A	349359744	349359781	broad_2258_0.517181	349359781	-	gene TSS(HC)	TraesCS1A02G321900LC	E5	with	with
chr1A	350018389	350018568	broad_2262_8.71934	350018493	-	gene TSS(HC)	TraesCS1A02G193300	E5	with	with
chr1A	350403719	350403754	broad_2264_1.89094	350403747	+	gene TSS(HC)	TraesCS1A02G322500LC	E3	with	with
chr1A	350410256	350410285	broad_2265_1.01012	350410257	-	gene TSS(HC)	TraesCS1A02G322700LC	E5	with	with
chr1A	350410471	350410502	broad_2266_0.832337	350410502	-	gene TSS(HC)	TraesCS1A02G322700LC	E5	with	with
chr1A	350749394	350749447	broad_2268_1.07477	350749400	+	gene TSS(HC)	TraesCS1A02G193500	E6	with	with
chr1A	351344984	351345058	broad_2270_52.8575	351345013	-	gene TSS(HC)	TraesCS1A02G193900	E5	with	with
chr1A	351345101	351345258	broad_2271_36.8491	351345174	+	gene TSS(HC)	TraesCS1A02G194000	E5	with	with
chr1A	351476069	351476084	broad_2276_0.315157	351476084	-	gene TSS(HC)	TraesCS1A02G194200	E7	with	with
chr1A	351601051	351601115	broad_2280_1.17982	351601115	-	gene TSS(HC)	TraesCS1A02G324400LC	E5	with	with
chr1A	351601155	351601370	broad_2281_13.2123	351601332	-	gene TSS(HC)	TraesCS1A02G324400LC	E5	with	with
chr1A	351608140	351608201	broad_2282_14.4083	351608167	-	gene TSS(HC)	TraesCS1A02G194400	E6	with	with
chr1A	351878277	351878281	sharp_2285_1.14749	351878278	+	gene TSS(HC)	TraesCS1A02G194800	E5	with	with
chr1A	351883784	351883785	sharp_2286_1.41417	351883785	-	gene TSS(HC)	TraesCS1A02G194900	E5	with	with
chr1A	351886169	351886179	sharp_2287_2.79601	351886176	-	gene TSS(HC)	TraesCS1A02G194900	E5	with	with
chr1A	351886372	351886374	sharp_2288_0.93739	351886374	-	gene TSS(HC)	TraesCS1A02G194900	E5	with	with
chr1A	351886430	351886435	sharp_2289_4.42028	351886435	-	gene TSS(HC)	TraesCS1A02G194900	E5	with	with
chr1A	352012906	352012922	broad_2290_4.04855	352012907	+	gene TSS(HC)	TraesCS1A02G195000	E7	with	with
chr1A	352140803	352140953	broad_2294_16.7356	352140863	-	gene TSS(HC)	TraesCS1A02G195100	E5	with	with
chr1A	352852087	352852091	sharp_2295_0.121214	352852088	+	gene TSS(HC)	TraesCS1A02G195300	E6	with	with
chr1A	353252165	353252178	broad_2296_0.484857	353252178	+	gene TSS(HC)	TraesCS1A02G195400	E5	with	with
chr1A	353253564	353253566	sharp_2297_1.12325	353253565	+	gene TSS(HC)	TraesCS1A02G195400	E2	with	with
chr1A	353259942	353260011	broad_2302_9.85067	353259967	-	gene TSS(HC)	TraesCS1A02G195500	E5	with	with
chr1A	353913646	353913766	broad_2306_4.69503	353913724	+	gene TSS(HC)	TraesCS1A02G195900	E5	with	with
chr1A	354307866	354307940	broad_2313_3.7334	354307876	-	gene TSS(HC)	TraesCS1A02G196300	E5	with	with
chr1A	354307999	354308014	broad_2314_0.331319	354308000	-	gene TSS(HC)	TraesCS1A02G196300	E5	with	with
chr1A	354824761	354824845	broad_2316_1.38992	354824775	-	gene TSS(HC)	TraesCS1A02G196400	E5	with	with
chr1A	354937526	354937700	broad_2317_6.32738	354937583	-	gene TSS(HC)	TraesCS1A02G196500	E5	with	with
chr1A	354938993	354939061	broad_2318_3.08692	354939038	-	gene TSS(HC)	TraesCS1A02G196600	E5	with	without
chr1A	354940287	354940406	broad_2319_0.945471	354940290	-	gene TSS(HC)	TraesCS1A02G196600	E5	with	with
chr1A	355320281	355320317	broad_2321_7.42639	355320304	+	gene TSS(HC)	TraesCS1A02G197000	E6	with	with
chr1A	355334225	355334248	broad_2323_2.35964	355334227	-	gene TSS(HC)	TraesCS1A02G197200	E5	with	with
chr1A	355338615	355338748	broad_2324_180.197	355338645	-	gene TSS(HC)	TraesCS1A02G197300	E5	with	with
chr1A	355348384	355348456	broad_2325_1.43841	355348446	-	gene TSS(HC)	TraesCS1A02G197500	E5	with	with
chr1A	355624157	355624227	broad_2327_8.00014	355624216	+	gene TSS(HC)	TraesCS1A02G197600	E5	with	with
chr1A	355714300	355714319	broad_2328_0.872742	355714301	+	gene TSS(HC)	TraesCS1A02G197800	E6	with	with
chr1A	355714361	355714473	broad_2329_13.3012	355714371	+	gene TSS(HC)	TraesCS1A02G197800	E6	with	with
chr1A	355718239	355718334	broad_2330_20.1862	355718286	+	gene TSS(HC)	TraesCS1A02G197900	E5	with	with
chr1A	355722542	355722667	broad_2335_5.53545	355722579	-	gene TSS(HC)	TraesCS1A02G198000	E5	with	with
chr1A	355735295	355735447	broad_2336_5.36575	355735337	-	gene TSS(HC)	TraesCS1A02G198100	E5	with	with
chr1A	356389906	356390037	broad_2337_61.1566	356389947	+	gene TSS(HC)	TraesCS1A02G198200	E7	with	with
chr1A	356467686	356467695	sharp_2342_0.565666	356467687	+	gene TSS(HC)	TraesCS1A02G198400	E6	with	with
chr1A	356470322	356470386	broad_2343_0.711123	356470371	+	gene TSS(HC)	TraesCS1A02G198400	E2	without	without
chr1A	356470528	356470595	broad_2344_5.65666	356470559	+	gene TSS(HC)	TraesCS1A02G198400	E2	without	without
chr1A	356470659	356470681	broad_2345_1.21214	356470660	+	gene TSS(HC)	TraesCS1A02G198400	E2	without	without
chr1A	356471268	356471343	broad_2346_7.3779	356471332	+	gene TSS(HC)	TraesCS1A02G198400	E5	with	with
chr1A	357062025	357062030	sharp_2348_2.22226	357062029	+	gene TSS(HC)	TraesCS1A02G198600	E5	with	with
chr1A	357062515	357062561	broad_2350_16.574	357062523	+	gene TSS(HC)	TraesCS1A02G198600	E5	with	with
chr1A	357077279	357077306	broad_2353_0.929309	357077306	-	gene TSS(HC)	TraesCS1A02G198700	E5	with	with
chr1A	357414920	357414954	broad_2354_18.6993	357414941	+	gene TSS(HC)	TraesCS1A02G198900	E7	with	with
chr1A	357781424	357781428	sharp_2356_0.210105	357781425	-	gene TSS(HC)	TraesCS1A02G199000	E5	with	with
chr1A	357781461	357781462	sharp_2357_0.444452	357781462	-	gene TSS(HC)	TraesCS1A02G199000	E5	with	with
chr1A	358179503	358179505	sharp_2358_0.0646476	358179504	-	gene TSS(HC)	TraesCS1A02G199500	E7	with	with
chr1A	359689306	359689484	broad_2361_137.239	359689447	+	gene TSS(HC)	TraesCS1A02G200000	E5	with	with
chr1A	361174973	361174974	sharp_2363_0.298995	361174974	-	gene TSS(HC)	TraesCS1A02G200500	E11	with	without
chr1A	361192840	361192870	broad_2364_0.800014	361192870	-	gene TSS(HC)	TraesCS1A02G200600	E6	with	with
chr1A	361352228	361352238	sharp_2365_0.420209	361352235	+	gene TSS(HC)	TraesCS1A02G200800	E5	with	with
chr1A	361517022	361517031	sharp_2366_0.0888904	361517030	-	gene TSS(HC)	TraesCS1A02G200900	E6	with	with
chr1A	362210184	362210285	broad_2367_0.913147	362210230	-	gene TSS(HC)	TraesCS1A02G201300	E5	with	with
chr1A	362403011	362403012	sharp_2368_0.460614	362403012	+	gene TSS(HC)	TraesCS1A02G201400	E5	with	with
chr1A	362585879	362585888	sharp_2369_2.2465	362585880	+	gene TSS(HC)	TraesCS1A02G334300LC	E5	with	with
chr1A	362861962	362862075	broad_2372_10.982	362861966	+	gene TSS(HC)	TraesCS1A02G201600	E7	with	with
chr1A	363052244	363052307	broad_2379_1.32528	363052263	-	gene TSS(HC)	TraesCS1A02G202000	E6	with	with
chr1A	363690388	363690436	broad_2381_1.89902	363690404	+	gene TSS(HC)	TraesCS1A02G202700	E6	with	with
chr1A	364040189	364040194	sharp_2383_0.395966	364040194	-	gene TSS(HC)	TraesCS1A02G202800	E11	with	without
chr1A	364046606	364046947	broad_2385_1519.46	364046932	-	gene TSS(HC)	TraesCS1A02G202900	E7	with	with
chr1A	364230420	364230640	broad_2387_13.8669	364230591	-	gene TSS(HC)	TraesCS1A02G203000	E5	with	with
chr1A	364631887	364631903	broad_2389_2.65863	364631893	+	gene TSS(HC)	TraesCS1A02G203100	E6	with	with
chr1A	365064839	365064851	broad_2393_0.985875	365064851	+	gene TSS(HC)	TraesCS1A02G203400	E7	with	with
chr1A	365492202	365492207	sharp_2397_0.622233	365492204	+	gene TSS(HC)	TraesCS1A02G203600	E5	with	with
chr1A	365507406	365507413	sharp_2399_8.89712	365507409	+	gene TSS(HC)	TraesCS1A02G203700	E11	with	with
chr1A	365619008	365619051	broad_2402_0.137376	365619047	-	gene TSS(HC)	TraesCS1A02G203900	E11	with	without
chr1A	366273864	366273867	sharp_2406_0.678799	366273867	-	gene TSS(HC)	TraesCS1A02G204300	E5	with	without
chr1A	366543063	366543075	broad_2409_2.15761	366543064	+	gene TSS(HC)	TraesCS1A02G204700	E6	with	with
chr1A	366543250	366543252	sharp_2410_0.0646476	366543252	+	gene TSS(HC)	TraesCS1A02G204700	E6	with	with
chr1A	367010277	367010278	sharp_2412_0.614152	367010278	+	gene TSS(HC)	TraesCS1A02G205000	E6	with	with
chr1A	367381153	367381154	sharp_2413_1.04244	367381154	+	gene TSS(HC)	TraesCS1A02G205100	E5	with	with
chr1A	367870153	367870375	broad_2414_7.2082	367870165	+	gene TSS(HC)	TraesCS1A02G205300	E5	with	with
chr1A	367877344	367877386	broad_2418_1.43033	367877346	-	gene TSS(HC)	TraesCS1A02G205400	E5	with	with
chr1A	368196491	368196544	broad_2419_2.48893	368196516	+	gene TSS(HC)	TraesCS1A02G205600	E5	with	with
chr1A	368363692	368363740	broad_2422_0.969713	368363693	-	gene TSS(HC)	MSTRG.1596.1.p1	E5	with	with
chr1A	368364094	368364133	broad_2423_7.6769	368364130	-	gene TSS(HC)	MSTRG.1596.1.p1	E5	with	with
chr1A	368711536	368711538	sharp_2424_0.331319	368711537	+	gene TSS(HC)	TraesCS1A02G206100	E5	with	with
chr1A	368807814	368807872	broad_2426_2.67479	368807836	+	gene TSS(HC)	TraesCS1A02G206600	E5	with	with
chr1A	368819699	368819712	broad_2427_0.913147	368819710	+	gene TSS(HC)	TraesCS1A02G206700	E5	with	with
chr1A	368832509	368832545	broad_2429_0.492938	368832510	-	gene TSS(HC)	TraesCS1A02G206800	E7	with	with
chr1A	369050329	369050333	sharp_2430_0.0727285	369050333	+	gene TSS(HC)	TraesCS1A02G206900	E5	without	without
chr1A	369082998	369083062	broad_2431_1.2283	369083036	+	gene TSS(HC)	TraesCS1A02G207000	E5	with	with
chr1A	369513752	369513754	sharp_2433_1.15558	369513754	-	gene TSS(HC)	TraesCS1A02G207700	E5	with	with
chr1A	369998158	369998164	sharp_2436_1.03436	369998159	-	gene TSS(HC)	TraesCS1A02G208200	E11	with	without
chr1A	370092500	370092631	broad_2439_1.15558	370092628	+	gene TSS(HC)	TraesCS1A02G208500	E5	with	with
chr1A	370103097	370103191	broad_2440_14.1982	370103188	+	gene TSS(HC)	TraesCS1A02G208600	E5	with	with
chr1A	370103249	370103370	broad_2441_7.35366	370103250	+	gene TSS(HC)	TraesCS1A02G208600	E5	with	with
chr1A	370111049	370111175	broad_2446_8.88096	370111102	-	gene TSS(HC)	TraesCS1A02G208700	E8	with	without
chr1A	371084064	371084109	broad_2447_0.323238	371084065	+	gene TSS(HC)	TraesCS1A02G209000	E6	with	with
chr1A	371219700	371219815	broad_2448_1.03436	371219771	+	gene TSS(HC)	TraesCS1A02G209100	E5	with	with
chr1A	372069943	372070111	broad_2453_4.48492	372070052	-	gene TSS(HC)	TraesCS1A02G209400	E7	with	with
chr1A	372070231	372070233	sharp_2454_0.484857	372070233	-	gene TSS(HC)	TraesCS1A02G209400	E7	with	with
chr1A	372236299	372236319	broad_2455_1.08285	372236315	+	gene TSS(HC)	TraesCS1A02G209600	E5	with	with
chr1A	372236404	372236448	broad_2456_1.81013	372236409	+	gene TSS(HC)	TraesCS1A02G209600	E5	with	with
chr1A	372287640	372287654	broad_2458_1.11517	372287652	-	gene TSS(HC)	TraesCS1A02G209800	E12	without	without
chr1A	372316123	372316125	sharp_2459_0.638395	372316125	-	gene TSS(HC)	TraesCS1A02G209900	E12	without	without
chr1A	372467967	372468084	broad_2460_42.3361	372468005	-	gene TSS(HC)	TraesCS1A02G210000	E8	with	with
chr1A	372524939	372524940	sharp_2461_0.468695	372524940	+	gene TSS(HC)	TraesCS1A02G210100	E8	without	without
chr1A	374566611	374566626	broad_2466_0.137376	374566612	+	gene TSS(HC)	TraesCS1A02G211900	E5	with	with
chr1A	374690745	374690760	broad_2470_3.71724	374690759	-	gene TSS(HC)	TraesCS1A02G212000	E5	with	with
chr1A	375113675	375113728	broad_2474_6.3193	375113725	-	gene TSS(HC)	TraesCS1A02G212400	E5	with	without
chr1A	375467530	375467541	broad_2475_1.98791	375467541	+	gene TSS(HC)	TraesCS1A02G212600	E5	with	with
chr1A	376155534	376155576	broad_2477_3.38592	376155554	-	gene TSS(HC)	TraesCS1A02G212800	E6	with	with
chr1A	376476535	376476538	sharp_2478_2.06872	376476536	+	gene TSS(HC)	TraesCS1A02G212900	E5	with	with
chr1A	376505848	376505955	broad_2484_1.13941	376505891	-	gene TSS(HC)	TraesCS1A02G213000	E2	with	with
chr1A	376512620	376512622	sharp_2485_0.840418	376512621	+	gene TSS(HC)	TraesCS1A02G213300	E5	with	with
chr1A	376512882	376513005	broad_2486_62.4657	376512952	-	gene TSS(HC)	TraesCS1A02G213100	E5	with	with
chr1A	376513005	376513096	broad_2487_8.43651	376513022	+	gene TSS(HC)	TraesCS1A02G213300	E5	with	with
chr1A	376674410	376674476	broad_2493_3.36167	376674448	-	gene TSS(HC)	TraesCS1A02G213400	E5	with	with
chr1A	376784949	376785047	broad_2494_1.76165	376785043	+	gene TSS(HC)	TraesCS1A02G213600	E5	with	with
chr1A	377427570	377427598	broad_2498_0.525261	377427571	+	gene TSS(HC)	TraesCS1A02G214300	E5	with	without
chr1A	377502612	377502710	broad_2499_4.25058	377502664	-	gene TSS(HC)	TraesCS1A02G214600	E5	with	with
chr1A	380264151	380264231	broad_2502_4.17785	380264224	-	gene TSS(HC)	TraesCS1A02G215100	E5	with	with
chr1A	380939461	380939556	broad_2503_8.63045	380939464	+	gene TSS(HC)	TraesCS1A02G215400	E7	with	with
chr1A	381098608	381098613	sharp_2506_1.32528	381098611	-	gene TSS(HC)	TraesCS1A02G215500	E5	with	with
chr1A	381312318	381312480	broad_2509_12.2426	381312413	-	gene TSS(HC)	TraesCS1A02G215700	E5	with	with
chr1A	381318943	381318952	sharp_2510_0.347481	381318947	-	gene TSS(HC)	TraesCS1A02G215800	E5	with	with
chr1A	381819326	381819369	broad_2511_0.622233	381819369	+	gene TSS(HC)	TraesCS1A02G215900	E7	with	with
chr1A	381819397	381819471	broad_2512_11.8871	381819458	+	gene TSS(HC)	TraesCS1A02G215900	E7	with	with
chr1A	381819574	381819576	sharp_2513_0.0888904	381819576	+	gene TSS(HC)	TraesCS1A02G215900	E7	with	with
chr1A	383759993	383760028	broad_2520_0.678799	383759994	+	gene TSS(HC)	TraesCS1A02G351100LC	E8	with	with
chr1A	384324153	384324154	sharp_2521_0.274752	384324154	+	gene TSS(HC)	TraesCS1A02G216800	E6	with	with
chr1A	384336385	384336405	broad_2524_0.129295	384336405	-	gene TSS(HC)	TraesCS1A02G216900	E5	with	with
chr1A	384776155	384776200	broad_2525_0.622233	384776156	-	gene TSS(HC)	TraesCS1A02G217000	E6	with	without
chr1A	384776283	384776285	sharp_2526_0.517181	384776285	-	gene TSS(HC)	TraesCS1A02G217000	E6	with	without
chr1A	385664841	385664859	broad_2533_0.93739	385664842	+	gene TSS(HC)	TraesCS1A02G217800	E6	with	with
chr1A	386719878	386719910	broad_2539_3.95966	386719881	+	gene TSS(HC)	TraesCS1A02G218200	E6	with	with
chr1A	386719966	386719989	broad_2540_3.68491	386719977	+	gene TSS(HC)	TraesCS1A02G218200	E6	with	with
chr1A	387022828	387022869	broad_2541_1.8667	387022829	+	gene TSS(HC)	TraesCS1A02G218400	E5	with	with
chr1A	387359902	387359963	broad_2544_3.20814	387359963	+	gene TSS(HC)	TraesCS1A02G218700	E7	with	with
chr1A	387515310	387515402	broad_2545_56.8899	387515315	+	gene TSS(HC)	TraesCS1A02G218800	E5	with	with
chr1A	387515456	387515591	broad_2546_2.55358	387515591	+	gene TSS(HC)	TraesCS1A02G218800	E5	with	with
chr1A	387524342	387524488	broad_2552_37.2612	387524440	-	gene TSS(HC)	TraesCS1A02G218900	E5	with	with
chr1A	387561944	387561948	sharp_2554_2.61823	387561946	+	gene TSS(HC)	TraesCS1A02G353000LC	E5	with	with
chr1A	387833209	387833253	broad_2557_2.40812	387833252	+	gene TSS(HC)	MSTRG.1704.1.p1	E7	with	without
chr1A	387841849	387841863	broad_2560_0.412128	387841863	-	gene TSS(HC)	TraesCS1A02G219200	E5	with	with
chr1A	388156685	388156691	sharp_2561_0.113133	388156690	+	gene TSS(HC)	TraesCS1A02G219400	E5	with	with
chr1A	388837167	388837178	broad_2563_0.137376	388837178	-	gene TSS(HC)	TraesCS1A02G219800	E6	with	with
chr1A	389061384	389061386	sharp_2564_1.04244	389061386	+	gene TSS(HC)	TraesCS1A02G220200	E6	with	with
chr1A	389061430	389061479	broad_2565_1.05052	389061464	+	gene TSS(HC)	TraesCS1A02G220200	E6	with	with
chr1A	389061534	389061627	broad_2566_2.7556	389061583	+	gene TSS(HC)	TraesCS1A02G220200	E5	with	with
chr1A	389129263	389129283	broad_2568_1.5677	389129282	+	gene TSS(HC)	TraesCS1A02G220300	E5	with	with
chr1A	389821405	389821412	sharp_2569_0.59799	389821406	-	gene TSS(HC)	TraesCS1A02G220700	E7	with	without
chr1A	389821636	389821671	broad_2570_1.64851	389821638	-	gene TSS(HC)	TraesCS1A02G220700	E7	with	without
chr1A	390085647	390085729	broad_2573_3.2243	390085728	+	gene TSS(HC)	TraesCS1A02G221100	E5	with	with
chr1A	390095129	390095274	broad_2575_3.64451	390095137	+	gene TSS(HC)	TraesCS1A02G221100	E2	without	without
chr1A	390097809	390097853	broad_2577_10.9416	390097829	+	gene TSS(HC)	TraesCS1A02G221200	E5	with	with
chr1A	390708240	390708275	broad_2579_1.66467	390708275	+	gene TSS(HC)	TraesCS1A02G221600	E7	with	without
chr1A	390708558	390708602	broad_2580_0.848499	390708602	+	gene TSS(HC)	TraesCS1A02G221600	E5	with	with
chr1A	391235428	391235430	sharp_2582_0.0565666	391235430	+	gene TSS(HC)	TraesCS1A02G221700	E7	with	with
chr1A	391258211	391258212	sharp_2583_0.68688	391258212	-	gene TSS(HC)	TraesCS1A02G221900	E2	with	without
chr1A	391260197	391260255	broad_2584_11.6446	391260254	-	gene TSS(HC)	TraesCS1A02G221900	E5	with	with
chr1A	391669903	391670037	broad_2585_5.92333	391669920	+	gene TSS(HC)	TraesCS1A02G222000	E6	with	with
chr1A	391851082	391851140	broad_2587_0.703042	391851140	-	gene TSS(HC)	TraesCS1A02G222200	E6	with	with
chr1A	391851243	391851250	sharp_2588_1.17982	391851250	-	gene TSS(HC)	TraesCS1A02G222200	E6	with	with
chr1A	392777505	392777551	broad_2594_0.727285	392777550	+	gene TSS(HC)	TraesCS1A02G223000	E5	with	with
chr1A	392787007	392787017	sharp_2595_0.5091	392787009	-	gene TSS(HC)	TraesCS1A02G356700LC	E6	with	with
chr1A	393307167	393307173	sharp_2596_0.0646476	393307168	-	gene TSS(HC)	TraesCS1A02G357000LC	E6	with	with
chr1A	393456279	393456381	broad_2597_6.03647	393456280	+	gene TSS(HC)	TraesCS1A02G223200	E5	with	with
chr1A	393673009	393673011	sharp_2601_0.0484857	393673010	-	gene TSS(HC)	TraesCS1A02G357400LC	E7	with	without
chr1A	394302025	394302087	broad_2604_0.880823	394302077	-	gene TSS(HC)	TraesCS1A02G223800	E5	with	with
chr1A	394587825	394587951	broad_2614_24.655	394587827	+	gene TSS(HC)	TraesCS1A02G224600	E11	with	with
chr1A	394607053	394607061	sharp_2617_1.70508	394607055	-	gene TSS(HC)	TraesCS1A02G224700	E6	with	with
chr1A	394849319	394849379	broad_2618_2.06872	394849362	+	gene TSS(HC)	TraesCS1A02G224800	E6	with	with
chr1A	395172061	395172066	sharp_2619_0.0484857	395172062	+	gene TSS(HC)	TraesCS1A02G225000	E5	with	with
chr1A	396100626	396100633	sharp_2621_1.37376	396100633	+	gene TSS(HC)	TraesCS1A02G225600	E6	with	with
chr1A	396108071	396108086	broad_2624_23.9196	396108083	-	gene TSS(HC)	TraesCS1A02G225700	E6	with	without
chr1A	396262346	396262349	sharp_2626_0.492938	396262349	+	gene TSS(HC)	TraesCS1A02G225800	E8	with	without
chr1A	396296932	396296945	broad_2631_0.800014	396296945	+	gene TSS(HC)	TraesCS1A02G226000	E7	without	without
chr1A	396432356	396432409	broad_2632_10.1254	396432364	-	gene TSS(HC)	TraesCS1A02G226300	E5	with	with
chr1A	396469789	396469874	broad_2634_10.1497	396469792	-	gene TSS(HC)	TraesCS1A02G226500	E5	with	with
chr1A	397769669	397769739	broad_2637_0.880823	397769670	+	gene TSS(HC)	TraesCS1A02G227100	E7	without	without
chr1A	397776142	397776259	broad_2639_39.0795	397776258	-	gene TSS(HC)	TraesCS1A02G227200	E5	with	with
chr1A	398120241	398120367	broad_2641_31.2813	398120323	-	gene TSS(HC)	TraesCS1A02G360700LC	E5	with	with
chr1A	398131453	398131454	sharp_2642_1.01012	398131454	+	gene TSS(HC)	TraesCS1A02G227400	E7	with	with
chr1A	398670850	398670990	broad_2643_9.62441	398670922	-	gene TSS(HC)	TraesCS1A02G227700	E1	with	without
chr1A	399232631	399232682	broad_2645_0.492938	399232635	-	gene TSS(HC)	TraesCS1A02G228000	E5	with	with
chr1A	399232817	399232821	sharp_2646_1.89902	399232821	-	gene TSS(HC)	TraesCS1A02G228000	E5	with	with
chr1A	399473955	399473958	sharp_2649_0.0484857	399473956	-	gene TSS(HC)	TraesCS1A02G228200	E5	with	with
chr1A	399474163	399474168	sharp_2650_0.961633	399474168	-	gene TSS(HC)	TraesCS1A02G228200	E5	with	with
chr1A	399474307	399474310	sharp_2651_4.88089	399474309	-	gene TSS(HC)	TraesCS1A02G228200	E5	with	with
chr1A	399508074	399508128	broad_2652_0.5091	399508089	-	gene TSS(HC)	TraesCS1A02G228300	E5	with	with
chr1A	399508247	399508395	broad_2653_6.26273	399508248	-	gene TSS(HC)	TraesCS1A02G228300	E5	with	with
chr1A	399897461	399897498	broad_2655_1.55154	399897477	-	gene TSS(HC)	TraesCS1A02G228600	E5	with	with
chr1A	400955473	400955479	sharp_2656_0.969713	400955479	+	gene TSS(HC)	TraesCS1A02G228700	E7	with	with
chr1A	401227412	401227413	sharp_2664_0.218186	401227413	-	gene TSS(HC)	TraesCS1A02G229100	E6	with	without
chr1A	401776020	401776026	sharp_2666_0.234347	401776023	-	gene TSS(HC)	TraesCS1A02G229400	E6	with	with
chr1A	402252766	402252816	broad_2667_53.0272	402252788	+	gene TSS(HC)	TraesCS1A02G229700	E5	with	with
chr1A	402278801	402278821	broad_2669_1.64851	402278807	-	gene TSS(HC)	TraesCS1A02G229800	E5	with	with
chr1A	402805390	402805415	broad_2671_1.94751	402805415	+	gene TSS(HC)	TraesCS1A02G230000	E6	with	with
chr1A	402941088	402941107	broad_2672_0.452533	402941090	+	gene TSS(HC)	TraesCS1A02G230300	E6	without	without
chr1A	403026493	403026494	sharp_2680_1.38992	403026494	+	gene TSS(HC)	TraesCS1A02G364200LC	E5	with	without
chr1A	403361790	403361830	broad_2682_0.533342	403361819	+	gene TSS(HC)	TraesCS1A02G230600	E6	with	with
chr1A	403634941	403635022	broad_2685_100.891	403634960	-	gene TSS(HC)	TraesCS1A02G231000	E5	with	with
chr1A	403662362	403662393	broad_2686_5.81828	403662393	-	gene TSS(HC)	TraesCS1A02G231100	E5	with	with
chr1A	403831318	403831327	sharp_2688_5.48696	403831327	-	gene TSS(HC)	TraesCS1A02G231200	E7	with	with
chr1A	403831413	403831455	broad_2689_18.6912	403831436	-	gene TSS(HC)	TraesCS1A02G231200	E7	with	with
chr1A	404473027	404473041	broad_2690_8.48499	404473035	+	gene TSS(HC)	MSTRG.1802.1.p1	E5	with	with
chr1A	404473431	404473468	broad_2691_2.31115	404473467	+	gene TSS(HC)	MSTRG.1802.1.p1	E5	with	with
chr1A	404625533	404625538	sharp_2693_1.01012	404625538	+	gene TSS(HC)	TraesCS1A02G231500	E11	with	without
chr1A	405516214	405516321	broad_2700_2.44045	405516321	-	gene TSS(HC)	TraesCS1A02G231900	E5	with	with
chr1A	405681849	405681909	broad_2701_2.40812	405681902	+	gene TSS(HC)	TraesCS1A02G232200	E7	with	with
chr1A	407116977	407117002	broad_2704_0.549504	407116999	-	gene TSS(HC)	TraesCS1A02G233200	E5	with	with
chr1A	407117070	407117092	broad_2705_0.525261	407117092	-	gene TSS(HC)	TraesCS1A02G233200	E7	with	with
chr1A	407320435	407320500	broad_2707_1.02628	407320500	-	gene TSS(HC)	TraesCS1A02G233400	E6	with	with
chr1A	407329007	407329090	broad_2708_31.8308	407329039	-	gene TSS(HC)	TraesCS1A02G233500	E6	with	with
chr1A	407335937	407335959	broad_2709_3.84653	407335956	-	gene TSS(HC)	TraesCS1A02G233600	E5	with	with
chr1A	408072529	408072539	sharp_2711_0.290914	408072534	+	gene TSS(HC)	TraesCS1A02G368400LC	E7	without	with
chr1A	408485518	408485747	broad_2712_95.7673	408485620	+	gene TSS(HC)	TraesCS1A02G233700	E5	with	with
chr1A	409827643	409827667	broad_2717_1.0586	409827667	+	gene TSS(HC)	TraesCS1A02G234200	E5	with	with
chr1A	409838880	409838936	broad_2718_0.606071	409838900	-	gene TSS(HC)	TraesCS1A02G234400	E5	with	with
chr1A	410152789	410152813	broad_2721_0.961633	410152790	+	gene TSS(HC)	TraesCS1A02G234600	E3	with	without
chr1A	410152874	410153001	broad_2722_357.162	410152897	+	gene TSS(HC)	TraesCS1A02G234600	E3	with	without
chr1A	412457588	412457705	broad_2729_3.41824	412457637	+	gene TSS(HC)	TraesCS1A02G234800	E2	without	without
chr1A	413782180	413782225	broad_2730_0.0888904	413782225	+	gene TSS(HC)	TraesCS1A02G234900	E5	with	with
chr1A	413782662	413782674	broad_2731_1.45457	413782674	+	gene TSS(HC)	TraesCS1A02G234900	E5	with	with
chr1A	415580703	415580783	broad_2735_2.65863	415580734	+	gene TSS(HC)	TraesCS1A02G235100	E7	with	with
chr1A	415641748	415641750	sharp_2737_2.44853	415641749	+	gene TSS(HC)	TraesCS1A02G235300	E6	with	with
chr1A	416536875	416536935	broad_2738_12.4043	416536881	+	gene TSS(HC)	TraesCS1A02G235500	E5	with	with
chr1A	416546262	416546325	broad_2739_2.06064	416546264	-	gene TSS(HC)	TraesCS1A02G235600	E6	with	with
chr1A	416550517	416550576	broad_2742_3.64451	416550576	-	gene TSS(HC)	MSTRG.1835.1.p1	E2	without	without
chr1A	416551323	416551338	broad_2743_0.848499	416551338	-	gene TSS(HC)	MSTRG.1835.1.p1	E5	with	without
chr1A	418034100	418034102	sharp_2747_2.31115	418034101	+	gene TSS(HC)	TraesCS1A02G235900	E6	with	with
chr1A	418917850	418917856	sharp_2748_2.61015	418917855	+	gene TSS(HC)	TraesCS1A02G236300	E5	with	with
chr1A	418936700	418936787	broad_2749_2.31115	418936744	+	gene TSS(HC)	TraesCS1A02G236500	E5	with	with
chr1A	419037310	419037324	broad_2751_0.678799	419037324	-	gene TSS(HC)	TraesCS1A02G236600	E5	with	with
chr1A	419037399	419037421	broad_2752_2.61015	419037420	-	gene TSS(HC)	TraesCS1A02G236600	E5	with	with
chr1A	419479124	419479128	sharp_2753_1.1879	419479125	+	gene TSS(HC)	TraesCS1A02G236700	E6	with	with
chr1A	420379830	420379885	broad_2755_2.11721	420379838	+	gene TSS(HC)	TraesCS1A02G237000	E6	with	with
chr1A	420397089	420397137	broad_2756_5.78596	420397131	-	gene TSS(HC)	TraesCS1A02G237100	E5	with	with
chr1A	420509860	420509939	broad_2757_0.25859	420509861	+	gene TSS(HC)	TraesCS1A02G237200	E6	with	with
chr1A	421641799	421641801	sharp_2760_0.42829	421641800	+	gene TSS(HC)	TraesCS1A02G376700LC	E3	without	without
chr1A	423675512	423675648	broad_2762_13.0022	423675583	+	gene TSS(HC)	TraesCS1A02G237800	E5	with	with
chr1A	423907206	423907222	broad_2764_5.7698	423907210	+	gene TSS(HC)	TraesCS1A02G237900	E7	with	without
chr1A	423949180	423949194	broad_2769_1.02628	423949194	-	gene TSS(HC)	TraesCS1A02G238100	E7	with	without
chr1A	424210995	424211012	broad_2770_0.888904	424210996	-	gene TSS(HC)	TraesCS1A02G377600LC	E8	without	without
chr1A	425258112	425258161	broad_2776_1.27679	425258161	-	gene TSS(HC)	TraesCS1A02G238600	E6	with	with
chr1A	425265275	425265291	broad_2777_0.347481	425265287	-	gene TSS(HC)	TraesCS1A02G238700	E5	with	with
chr1A	425265399	425265424	broad_2778_7.01426	425265422	-	gene TSS(HC)	TraesCS1A02G238700	E5	with	with
chr1A	426299164	426299219	broad_2783_3.58794	426299170	+	gene TSS(HC)	TraesCS1A02G239000	E5	with	with
chr1A	426518800	426518851	broad_2784_3.19197	426518801	+	gene TSS(HC)	TraesCS1A02G239100	E5	with	with
chr1A	426882518	426882710	broad_2791_60.3243	426882656	-	gene TSS(HC)	TraesCS1A02G239600	E7	with	with
chr1A	426886958	426886995	broad_2792_1.85054	426886988	+	gene TSS(HC)	TraesCS1A02G239700	E6	with	with
chr1A	426891899	426891908	sharp_2794_0.484857	426891908	-	gene TSS(HC)	TraesCS1A02G239800	E5	with	with
chr1A	426891967	426892063	broad_2796_4.25058	426892019	-	gene TSS(HC)	TraesCS1A02G239800	E7	with	with
chr1A	427813680	427813691	broad_2799_0.525261	427813691	-	gene TSS(HC)	TraesCS1A02G240500	E7	with	without
chr1A	427813815	427813821	sharp_2800_0.323238	427813816	-	gene TSS(HC)	TraesCS1A02G240500	E7	with	without
chr1A	427823407	427823448	broad_2801_0.298995	427823448	-	gene TSS(HC)	TraesCS1A02G240600	E5	with	with
chr1A	428546382	428546434	broad_2802_2.05256	428546425	+	gene TSS(HC)	TraesCS1A02G241000	E6	with	with
chr1A	428972984	428972991	sharp_2803_1.43033	428972985	+	gene TSS(HC)	TraesCS1A02G241300	E6	with	with
chr1A	430006969	430006976	sharp_2805_0.783852	430006972	+	gene TSS(HC)	TraesCS1A02G241800	E3	without	without
chr1A	430177993	430178039	broad_2806_1.03436	430177997	+	gene TSS(HC)	TraesCS1A02G241900	E7	with	with
chr1A	430343500	430343514	broad_2813_6.47284	430343508	-	gene TSS(HC)	TraesCS1A02G242400	E5	with	with
chr1A	430584198	430584205	sharp_2814_1.64851	430584204	+	gene TSS(HC)	TraesCS1A02G242500	E6	with	with
chr1A	430605375	430605382	sharp_2817_0.800014	430605382	+	gene TSS(HC)	TraesCS1A02G242600	E5	with	with
chr1A	430626241	430626281	broad_2818_3.70915	430626248	-	gene TSS(HC)	TraesCS1A02G242900	E6	with	with
chr1A	431031308	431031333	broad_2819_2.33539	431031309	-	gene TSS(HC)	TraesCS1A02G243100	E6	with	with
chr1A	431031384	431031400	broad_2820_2.10913	431031390	-	gene TSS(HC)	TraesCS1A02G243100	E6	with	without
chr1A	431431310	431431323	broad_2821_8.54964	431431315	+	gene TSS(HC)	TraesCS1A02G243200	E6	with	with
chr1A	431776464	431776564	broad_2822_15.3538	431776510	+	gene TSS(HC)	TraesCS1A02G243300	E5	with	with
chr1A	432765161	432765235	broad_2826_1.45457	432765210	+	gene TSS(HC)	TraesCS1A02G244700	E6	with	with
chr1A	432765437	432765465	broad_2827_0.622233	432765441	+	gene TSS(HC)	TraesCS1A02G244700	E6	with	with
chr1A	432852083	432852090	sharp_2828_2.36772	432852084	+	gene TSS(HC)	TraesCS1A02G244800	E11	with	with
chr1A	432959636	432959639	sharp_2839_0.492938	432959638	-	gene TSS(HC)	TraesCS1A02G244900	E5	with	with
chr1A	432959720	432959735	broad_2840_5.79404	432959726	-	gene TSS(HC)	TraesCS1A02G244900	E5	with	with
chr1A	432987509	432987553	broad_2842_7.99206	432987541	-	gene TSS(HC)	TraesCS1A02G245000	E7	with	with
chr1A	432987604	432987609	sharp_2843_4.27482	432987609	-	gene TSS(HC)	TraesCS1A02G245000	E7	with	with
chr1A	434638637	434638688	broad_2847_0.775771	434638688	+	gene TSS(HC)	TraesCS1A02G245500	E5	with	with
chr1A	435405932	435405981	broad_2850_3.45056	435405934	-	gene TSS(HC)	TraesCS1A02G246100	E5	with	with
chr1A	435570919	435570982	broad_2852_1.51114	435570920	-	gene TSS(HC)	MSTRG.1929.3.p2	E5	with	with
chr1A	436256050	436256051	sharp_2855_0.985875	436256051	-	gene TSS(HC)	TraesCS1A02G386800LC	E7	with	with
chr1A	436426415	436426603	broad_2858_7.81427	436426596	-	gene TSS(HC)	TraesCS1A02G246400	E5	with	with
chr1A	436440471	436440515	broad_2860_0.242428	436440515	-	gene TSS(HC)	TraesCS1A02G246600	E7	with	with
chr1A	438368898	438368907	sharp_2867_1.32528	438368899	-	gene TSS(HC)	TraesCS1A02G247100	E5	with	with
chr1A	440019876	440019879	sharp_2870_0.0727285	440019879	+	gene TSS(HC)	TraesCS1A02G247900	E5	with	with
chr1A	440020020	440020025	sharp_2871_0.921228	440020021	+	gene TSS(HC)	TraesCS1A02G247900	E5	with	with
chr1A	440801853	440802062	broad_2877_122.168	440802054	-	gene TSS(HC)	TraesCS1A02G248700	E7	with	with
chr1A	440890855	440890993	broad_2882_24.0893	440890970	-	gene TSS(HC)	TraesCS1A02G248800	E5	with	with
chr1A	440891055	440891057	sharp_2883_1.26871	440891057	-	gene TSS(HC)	TraesCS1A02G248800	E7	with	with
chr1A	441031993	441031994	sharp_2886_0.824256	441031994	+	gene TSS(HC)	TraesCS1A02G249000	E5	with	with
chr1A	441185635	441185784	broad_2887_28.0247	441185684	-	gene TSS(HC)	TraesCS1A02G249300	E5	with	with
chr1A	441763920	441764025	broad_2888_14.578	441764017	+	gene TSS(HC)	TraesCS1A02G249600	E5	with	with
chr1A	441767991	441768047	broad_2890_5.23645	441768046	+	gene TSS(HC)	TraesCS1A02G249700	E5	with	with
chr1A	441927241	441927245	sharp_2895_0.436371	441927242	+	gene TSS(HC)	TraesCS1A02G250100	E5	with	with
chr1A	441956995	441957066	broad_2896_11.5477	441956996	-	gene TSS(HC)	TraesCS1A02G250300	E5	with	with
chr1A	442126058	442126091	broad_2898_1.13133	442126087	-	gene TSS(HC)	TraesCS1A02G250400	E7	with	with
chr1A	442470738	442470788	broad_2900_0.492938	442470788	+	gene TSS(HC)	TraesCS1A02G250700	E7	with	with
chr1A	442470885	442470891	sharp_2901_1.54346	442470890	+	gene TSS(HC)	TraesCS1A02G250700	E7	with	with
chr1A	442563197	442563220	broad_2903_1.33336	442563220	-	gene TSS(HC)	TraesCS1A02G250900	E5	with	with
chr1A	442563283	442563307	broad_2904_5.54353	442563285	-	gene TSS(HC)	TraesCS1A02G250900	E5	with	with
chr1A	442563444	442563456	broad_2905_5.36575	442563455	+	gene TSS(HC)	TraesCS1A02G251000	E5	with	with
chr1A	442567192	442567193	sharp_2906_0.476776	442567193	+	gene TSS(HC)	TraesCS1A02G393100LC	E3	without	without
chr1A	442606332	442606361	broad_2907_3.14349	442606361	+	gene TSS(HC)	TraesCS1A02G251100	E6	with	with
chr1A	442797407	442797442	broad_2912_0.864661	442797442	+	gene TSS(HC)	TraesCS1A02G251300	E7	with	with
chr1A	442808170	442808189	broad_2913_7.24861	442808187	-	gene TSS(HC)	TraesCS1A02G251400	E5	with	with
chr1A	443133323	443133333	sharp_2915_7.68498	443133326	-	gene TSS(HC)	TraesCS1A02G251500	E6	with	with
chr1A	443198027	443198171	broad_2917_48.922	443198074	-	gene TSS(HC)	TraesCS1A02G251600	E5	with	with
chr1A	443211017	443211121	broad_2918_5.29302	443211027	-	gene TSS(HC)	TraesCS1A02G251700	E6	with	with
chr1A	443712017	443712019	sharp_2921_0.525261	443712018	-	gene TSS(HC)	TraesCS1A02G252000	E6	with	with
chr1A	444124551	444124600	broad_2922_0.791933	444124552	+	gene TSS(HC)	TraesCS1A02G252400	E5	with	with
chr1A	444129584	444129655	broad_2924_1.30911	444129606	-	gene TSS(HC)	TraesCS1A02G252500	E6	with	with
chr1A	444136145	444136153	sharp_2925_2.50509	444136146	+	gene TSS(HC)	TraesCS1A02G252600	E7	without	without
chr1A	444136267	444136269	sharp_2926_0.371724	444136268	+	gene TSS(HC)	TraesCS1A02G252600	E7	without	without
chr1A	444146530	444146832	broad_2927_18.1175	444146810	-	gene TSS(HC)	TraesCS1A02G252700	E5	with	with
chr1A	445266931	445266935	sharp_2930_5.83444	445266932	-	gene TSS(HC)	TraesCS1A02G253400	E5	with	without
chr1A	445277308	445277373	broad_2931_1.40608	445277330	-	gene TSS(HC)	TraesCS1A02G253400	E5	with	with
chr1A	445277424	445277493	broad_2932_0.832337	445277429	-	gene TSS(HC)	TraesCS1A02G253400	E5	with	with
chr1A	445502454	445502455	sharp_2934_0.670719	445502455	+	gene TSS(HC)	TraesCS1A02G253500	E11	with	without
chr1A	445878480	445878483	sharp_2936_0.646476	445878483	+	gene TSS(HC)	TraesCS1A02G254200	E7	with	with
chr1A	445878535	445878666	broad_2937_17.3417	445878553	+	gene TSS(HC)	TraesCS1A02G254200	E5	with	with
chr1A	445878821	445878842	broad_2938_0.193943	445878822	+	gene TSS(HC)	TraesCS1A02G254200	E5	with	with
chr1A	445878913	445878938	broad_2939_3.30511	445878935	+	gene TSS(HC)	TraesCS1A02G254200	E5	with	with
chr1A	445914980	445915000	broad_2940_3.93542	445914989	+	gene TSS(HC)	TraesCS1A02G254400	E5	with	with
chr1A	445931124	445931126	sharp_2942_1.24447	445931126	-	gene TSS(HC)	TraesCS1A02G395400LC	E7	with	without
chr1A	446235902	446235911	sharp_2944_2.2465	446235905	+	gene TSS(HC)	TraesCS1A02G254800	E7	with	with
chr1A	446516051	446516066	broad_2945_1.84246	446516053	+	gene TSS(HC)	TraesCS1A02G396400LC	E5	with	with
chr1A	446549231	446549254	broad_2947_6.51324	446549238	-	gene TSS(HC)	TraesCS1A02G255000	E5	with	with
chr1A	447005129	447005263	broad_2948_2.02024	447005188	+	gene TSS(HC)	TraesCS1A02G255100	E5	with	with
chr1A	447006397	447006398	sharp_2950_1.76165	447006398	+	gene TSS(HC)	TraesCS1A02G255100	E5	with	with
chr1A	447006468	447006503	broad_2951_1.49497	447006484	+	gene TSS(HC)	TraesCS1A02G255100	E5	with	with
chr1A	447006858	447006897	broad_2952_0.719204	447006869	+	gene TSS(HC)	TraesCS1A02G255100	E5	with	with
chr1A	447644223	447644337	broad_2960_3.53137	447644337	-	gene TSS(HC)	TraesCS1A02G255400	E5	with	with
chr1A	448037500	448037632	broad_2967_3.82229	448037534	-	gene TSS(HC)	TraesCS1A02G255800	E5	with	with
chr1A	448037683	448037688	sharp_2968_1.27679	448037688	-	gene TSS(HC)	TraesCS1A02G255800	E5	with	with
chr1A	448628803	448628821	broad_2969_1.0586	448628821	-	gene TSS(HC)	TraesCS1A02G255900	E2	without	without
chr1A	448926780	448926842	broad_2972_7.99206	448926791	+	gene TSS(HC)	TraesCS1A02G256400	E5	with	with
chr1A	449144850	449144860	sharp_2976_26.6833	449144853	+	gene TSS(HC)	TraesCS1A02G256500	E11	with	without
chr1A	449189256	449189262	sharp_2984_1.32528	449189260	+	gene TSS(HC)	TraesCS1A02G256700	E11	with	without
chr1A	449201497	449201524	broad_2985_6.16576	449201514	-	gene TSS(HC)	TraesCS1A02G256800	E6	with	with
chr1A	449520227	449520233	sharp_2988_2.60206	449520229	-	gene TSS(HC)	TraesCS1A02G257200	E5	with	with
chr1A	449555510	449555513	sharp_2989_1.47073	449555513	+	gene TSS(HC)	TraesCS1A02G257300	E5	with	with
chr1A	449807232	449807239	sharp_2990_0.452533	449807233	-	gene TSS(HC)	TraesCS1A02G257700	E7	with	with
chr1A	449856593	449856600	sharp_2992_1.26871	449856600	-	gene TSS(HC)	TraesCS1A02G258100	E5	with	with
chr1A	449856629	449856687	broad_2993_2.02832	449856687	-	gene TSS(HC)	TraesCS1A02G258100	E5	with	with
chr1A	449934503	449934651	broad_2995_3.85461	449934630	+	gene TSS(HC)	TraesCS1A02G258200	E5	with	with
chr1A	450097224	450097230	sharp_2997_2.36772	450097226	-	gene TSS(HC)	TraesCS1A02G258300	E6	without	without
chr1A	451282549	451282690	broad_2998_11.2648	451282594	-	gene TSS(HC)	TraesCS1A02G258400	E7	with	with
chr1A	451282737	451282750	broad_2999_2.01216	451282750	-	gene TSS(HC)	TraesCS1A02G258400	E7	with	with
chr1A	451619048	451619077	broad_3000_6.28698	451619073	-	gene TSS(HC)	TraesCS1A02G258500	E11	with	without
chr1A	452042146	452042147	sharp_3005_0.517181	452042147	+	gene TSS(HC)	TraesCS1A02G259000	E5	with	with
chr1A	452051743	452051998	broad_3007_464.444	452051885	+	gene TSS(HC)	TraesCS1A02G259100	E5	with	with
chr1A	452283788	452283791	sharp_3011_0.290914	452283790	-	gene TSS(HC)	TraesCS1A02G259200	E5	with	with
chr1A	452762351	452762353	sharp_3015_0.153538	452762352	-	gene TSS(HC)	TraesCS1A02G259600	E5	with	with
chr1A	452786489	452786607	broad_3017_35.5885	452786534	-	gene TSS(HC)	TraesCS1A02G259700	E6	with	with
chr1A	454032163	454032229	broad_3018_3.38592	454032228	+	gene TSS(HC)	TraesCS1A02G260100	E5	with	with
chr1A	454335432	454335520	broad_3019_6.23041	454335519	+	gene TSS(HC)	TraesCS1A02G260300	E2	with	with
chr1A	454341622	454341717	broad_3021_3.92734	454341666	+	gene TSS(HC)	TraesCS1A02G260400	E5	with	with
chr1A	454516030	454516061	broad_3023_0.363643	454516061	+	gene TSS(HC)	TraesCS1A02G260500	E6	with	without
chr1A	454533583	454533623	broad_3030_37.9562	454533590	+	gene TSS(HC)	TraesCS1A02G260700	E5	with	with
chr1A	454742125	454742127	sharp_3031_0.670719	454742126	-	gene TSS(HC)	TraesCS1A02G402400LC	E7	with	with
chr1A	455022814	455022829	broad_3032_0.153538	455022815	+	gene TSS(HC)	TraesCS1A02G260900	E5	with	with
chr1A	455031048	455031188	broad_3036_3.48289	455031154	+	gene TSS(HC)	TraesCS1A02G261000	E5	with	with
chr1A	456323811	456323813	sharp_3039_1.30911	456323812	-	gene TSS(HC)	TraesCS1A02G261800	E5	with	with
chr1A	456650897	456651075	broad_3040_40.7199	456650947	+	gene TSS(HC)	TraesCS1A02G261900	E7	with	without
chr1A	456653628	456653632	sharp_3041_21.5923	456653630	+	gene TSS(HC)	TraesCS1A02G262000	E6	with	with
chr1A	456656243	456656245	sharp_3044_0.0565666	456656245	-	gene TSS(HC)	TraesCS1A02G262100	E5	with	without
chr1A	456657340	456657402	broad_3045_2.61015	456657369	-	gene TSS(HC)	TraesCS1A02G262100	E5	with	with
chr1A	457372118	457372128	sharp_3052_77.3347	457372123	+	gene TSS(HC)	TraesCS1A02G262400	E5	with	with
chr1A	457372178	457372248	broad_3053_7.48296	457372182	+	gene TSS(HC)	TraesCS1A02G262400	E5	with	with
chr1A	457945244	457945247	sharp_3062_4.47684	457945245	+	gene TSS(HC)	TraesCS1A02G262500	E5	with	with
chr1A	457961101	457961163	broad_3065_1.5273	457961138	-	gene TSS(HC)	TraesCS1A02G262600	E5	with	with
chr1A	457961231	457961272	broad_3066_2.94146	457961268	-	gene TSS(HC)	TraesCS1A02G262600	E5	with	with
chr1A	458230096	458230253	broad_3067_51.6696	458230208	-	gene TSS(HC)	TraesCS1A02G262800	E5	with	with
chr1A	458564112	458564192	broad_3071_118.152	458564116	+	gene TSS(HC)	TraesCS1A02G263300	E5	with	with
chr1A	459097178	459097179	sharp_3074_1.0182	459097179	+	gene TSS(HC)	TraesCS1A02G263600	E11	with	with
chr1A	459188606	459188617	broad_3076_2.44045	459188617	-	gene TSS(HC)	TraesCS1A02G263700	E5	with	with
chr1A	459303017	459303018	sharp_3077_1.14749	459303018	-	gene TSS(HC)	TraesCS1A02G263900	E7	with	without
chr1A	459312544	459312582	broad_3078_0.347481	459312581	-	gene TSS(HC)	TraesCS1A02G264000	E1	with	without
chr1A	459313413	459313428	broad_3079_0.274752	459313416	-	gene TSS(HC)	TraesCS1A02G264000	E1	with	with
chr1A	459524182	459524184	sharp_3080_0.1697	459524183	+	gene TSS(HC)	TraesCS1A02G264200	E6	with	with
chr1A	459524264	459524342	broad_3081_3.25662	459524331	-	gene TSS(HC)	TraesCS1A02G264100	E6	with	with
chr1A	459524477	459524582	broad_3082_3.24854	459524536	+	gene TSS(HC)	TraesCS1A02G264200	E6	with	with
chr1A	459946827	459946967	broad_3083_13.0426	459946873	+	gene TSS(HC)	TraesCS1A02G264300	E5	with	with
chr1A	460279449	460279453	sharp_3086_1.37376	460279452	+	gene TSS(HC)	TraesCS1A02G264500	E12	without	without
chr1A	460334470	460334564	broad_3090_1.72932	460334549	-	gene TSS(HC)	TraesCS1A02G264700	E6	with	with
chr1A	460669820	460669855	broad_3093_1.63235	460669821	+	gene TSS(HC)	TraesCS1A02G265000	E6	with	with
chr1A	460669931	460669965	broad_3094_0.759609	460669952	+	gene TSS(HC)	TraesCS1A02G265000	E6	with	with
chr1A	460854238	460854268	broad_3097_1.38184	460854267	-	gene TSS(HC)	MSTRG.2080.1.p2	E5	with	with
chr1A	460863290	460863295	sharp_3098_2.95763	460863292	-	gene TSS(HC)	TraesCS1A02G265200	E3	without	without
chr1A	461337488	461337625	broad_3099_94.1107	461337578	+	gene TSS(HC)	TraesCS1A02G265600	E5	with	with
chr1A	461351274	461351350	broad_3101_23.758	461351277	+	gene TSS(HC)	TraesCS1A02G265700	E5	with	with
chr1A	461356730	461356758	broad_3103_10.2062	461356735	+	gene TSS(HC)	TraesCS1A02G265800	E5	with	with
chr1A	461372679	461372748	broad_3106_33.3743	461372718	+	gene TSS(HC)	TraesCS1A02G265900	E5	with	with
chr1A	461524120	461524132	broad_3109_1.10709	461524121	-	gene TSS(HC)	TraesCS1A02G266000	E5	with	with
chr1A	461644051	461644055	sharp_3111_0.250509	461644052	-	gene TSS(HC)	TraesCS1A02G266100	E8	with	without
chr1A	461777736	461777740	sharp_3112_0.961633	461777740	-	gene TSS(HC)	TraesCS1A02G266300	E2	with	without
chr1A	462005994	462006053	broad_3115_1.95559	462005995	-	gene TSS(HC)	TraesCS1A02G266600	E5	with	with
chr1A	462136870	462136923	broad_3116_0.905066	462136917	+	gene TSS(HC)	TraesCS1A02G266800	E7	with	with
chr1A	462334056	462334063	sharp_3118_0.606071	462334057	+	gene TSS(HC)	TraesCS1A02G266900	E5	with	with
chr1A	462401971	462401976	sharp_3120_7.13548	462401976	-	gene TSS(HC)	TraesCS1A02G267200	E7	with	without
chr1A	462778666	462778707	broad_3128_2.36772	462778703	-	gene TSS(HC)	TraesCS1A02G267800	E7	with	with
chr1A	463041632	463041645	broad_3129_1.49497	463041634	-	gene TSS(HC)	TraesCS1A02G408800LC	E8	without	without
chr1A	463248229	463248304	broad_3133_60.696	463248284	-	gene TSS(HC)	TraesCS1A02G268400	E5	with	with
chr1A	463248351	463248357	sharp_3134_0.274752	463248352	-	gene TSS(HC)	TraesCS1A02G268400	E5	with	with
chr1A	463291367	463291386	broad_3139_0.395966	463291386	-	gene TSS(HC)	TraesCS1A02G268500	E5	with	with
chr1A	463291460	463291464	sharp_3140_0.614152	463291461	-	gene TSS(HC)	TraesCS1A02G268500	E5	with	with
chr1A	463291544	463291546	sharp_3141_0.298995	463291545	-	gene TSS(HC)	TraesCS1A02G268500	E6	with	with
chr1A	463291611	463291625	broad_3142_0.234347	463291612	-	gene TSS(HC)	TraesCS1A02G268500	E6	with	with
chr1A	463403528	463403538	sharp_3145_0.711123	463403538	-	gene TSS(HC)	TraesCS1A02G268700	E7	without	without
chr1A	463461756	463461771	broad_3146_4.5819	463461769	-	gene TSS(HC)	TraesCS1A02G268800	E5	with	with
chr1A	463820108	463820225	broad_3147_8.44459	463820172	+	gene TSS(HC)	TraesCS1A02G269100	E5	with	with
chr1A	463820428	463820430	sharp_3148_0.0404047	463820430	+	gene TSS(HC)	TraesCS1A02G269100	E5	with	with
chr1A	463820608	463820953	broad_3149_24.2105	463820935	+	gene TSS(HC)	TraesCS1A02G269100	E5	with	with
chr1A	463826625	463826674	broad_3150_0.218186	463826661	+	gene TSS(HC)	TraesCS1A02G269100	E2	without	without
chr1A	463830273	463830286	broad_3153_0.872742	463830286	-	gene TSS(HC)	TraesCS1A02G269200	E5	with	with
chr1A	464089072	464089078	sharp_3155_4.33139	464089078	-	gene TSS(HC)	TraesCS1A02G270000	E11	with	without
chr1A	464121686	464121733	broad_3157_2.25458	464121690	+	gene TSS(HC)	TraesCS1A02G410200LC	E11	with	without
chr1A	464247318	464247346	broad_3159_0.492938	464247319	+	gene TSS(HC)	TraesCS1A02G270200	E5	with	with
chr1A	464247455	464247460	sharp_3160_0.323238	464247460	-	gene TSS(HC)	TraesCS1A02G410300LC	E5	with	with
chr1A	464253839	464253845	sharp_3162_0.670719	464253841	-	gene TSS(HC)	TraesCS1A02G270300	E5	with	with
chr1A	464790742	464790804	broad_3163_6.74759	464790744	+	gene TSS(HC)	TraesCS1A02G270400	E5	with	with
chr1A	464794613	464794637	broad_3166_1.32528	464794624	+	gene TSS(HC)	TraesCS1A02G270500	E5	with	with
chr1A	464805163	464805198	broad_3168_0.735366	464805198	-	gene TSS(HC)	TraesCS1A02G270600	E5	with	with
chr1A	464811153	464811368	broad_3169_36.4127	464811231	-	gene TSS(HC)	TraesCS1A02G270700	E5	with	with
chr1A	464901508	464901509	sharp_3170_0.735366	464901509	+	gene TSS(HC)	TraesCS1A02G270900	E5	without	with
chr1A	464911385	464911389	sharp_3171_0.751528	464911389	+	gene TSS(HC)	TraesCS1A02G271000	E7	with	with
chr1A	465455280	465455307	broad_3178_3.19197	465455282	-	gene TSS(HC)	TraesCS1A02G272100	E6	with	with
chr1A	465464992	465464993	sharp_3179_0.468695	465464993	+	gene TSS(HC)	TraesCS1A02G272200	E7	with	with
chr1A	466896600	466896610	sharp_3180_3.87885	466896601	+	gene TSS(HC)	TraesCS1A02G273000	E5	with	with
chr1A	467159863	467159873	sharp_3197_0.880823	467159873	-	gene TSS(HC)	TraesCS1A02G273200	E11	with	with
chr1A	467159927	467160009	broad_3198_2.02832	467159929	-	gene TSS(HC)	TraesCS1A02G273200	E11	with	with
chr1A	467181415	467181497	broad_3199_110.305	467181440	+	gene TSS(HC)	TraesCS1A02G273400	E7	with	with
chr1A	467260001	467260005	sharp_3200_0.816176	467260005	-	gene TSS(HC)	TraesCS1A02G273900	E7	with	with
chr1A	467260233	467260235	sharp_3201_0.379804	467260235	-	gene TSS(HC)	TraesCS1A02G273900	E7	with	with
chr1A	468599184	468599271	broad_3202_2.35156	468599271	-	gene TSS(HC)	TraesCS1A02G274300	E6	with	with
chr1A	468823867	468823877	sharp_3204_1.64851	468823868	-	gene TSS(HC)	TraesCS1A02G274600	E6	with	with
chr1A	469309599	469309605	sharp_3207_1.96367	469309605	+	gene TSS(HC)	TraesCS1A02G275000	E11	with	with
chr1A	469371540	469371558	broad_3209_2.25458	469371542	-	gene TSS(HC)	TraesCS1A02G275200	E5	with	with
chr1A	469371608	469371616	sharp_3210_0.775771	469371616	-	gene TSS(HC)	TraesCS1A02G275200	E5	with	with
chr1A	469377026	469377051	broad_3211_6.19809	469377041	-	gene TSS(HC)	TraesCS1A02G275300	E6	with	with
chr1A	469587131	469587145	broad_3212_0.929309	469587145	+	gene TSS(HC)	TraesCS1A02G275400	E5	with	with
chr1A	469587189	469587287	broad_3213_2.23034	469587238	+	gene TSS(HC)	TraesCS1A02G275400	E5	with	with
chr1A	469587723	469587777	broad_3214_4.17785	469587737	+	gene TSS(HC)	TraesCS1A02G275400	E5	with	with
chr1A	471476199	471476279	broad_3217_3.46673	172222	+	coding	gene	TSS	TraesCS1A02G417400LC	E5
chr1A	471489459	471489488	broad_3223_0.468695	185480	-	coding	gene	TSS	TraesCS1A02G276300	E5
chr1A	471494370	471494387	broad_3224_0.0646476	190366	-	coding	gene	TSS	TraesCS1A02G276400	E5
chr1A	471507693	471507767	broad_3226_1.70508	203694	-	coding	gene	TSS	TraesCS1A02G276500	E6
chr1A	471694779	471694800	broad_3227_1.74548	390775	+	coding	gene	TSS	TraesCS1A02G276600	E7
chr1A	471728740	471728748	sharp_3233_0.549504	424736	+	coding	gene	TSS	TraesCS1A02G276800	E5
chr1A	472140828	472140887	broad_3237_46.32	836868	+	coding	gene	TSS	TraesCS1A02G277000	E5
chr1A	472164381	472164446	broad_3238_1.04244	860441	+	coding	gene	TSS	TraesCS1A02G277100	E3
chr1A	472431067	472431075	sharp_3240_3.20814	1127070	-	coding	gene	TSS	TraesCS1A02G418810LC	E7
chr1A	473032270	473032328	broad_3246_67.4436	1728291	+	coding	gene	TSS	TraesCS1A02G277600	E5
chr1A	473641398	473641431	broad_3252_2.94955	2337426	-	coding	gene	TSS	TraesCS1A02G278000	E6
chr1A	473641512	473641513	sharp_3253_1.24447	2337508	-	coding	gene	TSS	TraesCS1A02G278000	E8
chr1A	474196234	474196251	broad_3256_0.444452	2892240	-	coding	gene	TSS	TraesCS1A02G278100	E5
chr1A	474229454	474229544	broad_3257_1.42225	2925450	-	coding	gene	TSS	TraesCS1A02G278400	E11
chr1A	474293599	474293645	broad_3261_0.606071	2989595	-	coding	gene	TSS	TraesCS1A02G278600	E6
chr1A	474578005	474578027	broad_3266_4.27482	3274022	-	coding	gene	TSS	MSTRG.2184.1.p2	E1
chr1A	474644067	474644080	broad_3268_2.97379	3340063	-	coding	gene	TSS	TraesCS1A02G279000	E6
chr1A	474703125	474703126	sharp_3272_0.282833	3399121	-	coding	gene	TSS	TraesCS1A02G279100	E5
chr1A	476908616	476908718	broad_3273_8.53348	5604666	+	coding	gene	TSS	TraesCS1A02G279500	E5
chr1A	477022183	477022208	broad_3278_0.202024	5718179	+	coding	gene	TSS	TraesCS1A02G279900	E5
chr1A	477032283	477032285	sharp_3279_1.34144	5728279	+	coding	gene	TSS	TraesCS1A02G422700LC	E6
chr1A	477045834	477045879	broad_3280_5.02635	5741833	+	coding	gene	TSS	MSTRG.2192.1.p1	E5
chr1A	477046023	477046029	sharp_3281_1.07477	5742019	+	coding	gene	TSS	MSTRG.2192.1.p1	E5
chr1A	477046189	477046191	sharp_3282_0.282833	5742185	+	coding	gene	TSS	MSTRG.2192.1.p1	E5
chr1A	477699835	477699897	broad_3283_6.40819	6395850	+	coding	gene	TSS	MSTRG.2195.1.p1	E6
chr1A	477739366	477739377	broad_3285_0.274752	6435363	-	coding	gene	TSS	TraesCS1A02G280400	E5
chr1A	478450740	478450803	broad_3291_3.00611	7146743	+	coding	gene	TSS	TraesCS1A02G280700	E5
chr1A	478535517	478535536	broad_3295_0.68688	7231513	+	coding	gene	TSS	TraesCS1A02G280800	E6
chr1A	478535595	478535620	broad_3296_0.646476	7231591	+	coding	gene	TSS	TraesCS1A02G280800	E6
chr1A	478628833	478628991	broad_3301_487.103	7324980	-	coding	gene	TSS	TraesCS1A02G281000	E5
chr1A	479540694	479540718	broad_3302_0.242428	8236711	+	coding	gene	TSS	TraesCS1A02G281100	E5
chr1A	479540823	479540828	sharp_3303_1.12325	8236819	+	coding	gene	TSS	TraesCS1A02G281100	E5
chr1A	479713481	479713525	broad_3305_0.68688	8409477	-	coding	gene	TSS	TraesCS1A02G281200	E6
chr1A	479817787	479817790	sharp_3307_1.11517	8513783	+	coding	gene	TSS	TraesCS1A02G281300	E5
chr1A	479817910	479817938	broad_3308_3.33743	8513907	+	coding	gene	TSS	TraesCS1A02G281300	E5
chr1A	479840267	479840340	broad_3309_9.30117	8536329	-	coding	gene	TSS	TraesCS1A02G281400	E5
chr1A	480424565	480424642	broad_3310_2.35964	9120596	+	coding	gene	TSS	TraesCS1A02G281600	E5
chr1A	480598635	480598675	broad_3314_0.274752	9294670	-	coding	gene	TSS	TraesCS1A02G282300	E3
chr1A	480604918	480605029	broad_3316_0.929309	9300952	-	coding	gene	TSS	TraesCS1A02G282600	E5
chr1A	480605724	480605892	broad_3317_32.4531	9301834	-	coding	gene	TSS	TraesCS1A02G282600	E5
chr1A	480750710	480750735	broad_3320_0.420209	9446706	-	coding	gene	TSS	TraesCS1A02G282800	E5
chr1A	480750799	480750804	sharp_3321_2.65055	9446796	-	coding	gene	TSS	TraesCS1A02G282800	E5
chr1A	480759492	480759501	sharp_3322_1.47073	9455488	-	coding	gene	TSS	TraesCS1A02G283000	E5
chr1A	480833814	480833843	broad_3326_4.27482	9529818	-	coding	gene	TSS	TraesCS1A02G427400LC	E5
chr1A	480936038	480936044	sharp_3329_0.363643	9632039	-	coding	gene	TSS	TraesCS1A02G283400	E11
chr1A	481648989	481649072	broad_3330_13.9073	10345006	+	coding	gene	TSS	TraesCS1A02G283800	E5
chr1A	481650240	481650263	broad_3331_1.14749	10346242	+	coding	gene	TSS	TraesCS1A02G283800	E5
chr1A	481673492	481673499	sharp_3333_7.05467	10369493	+	coding	gene	TSS	TraesCS1A02G283900	E11
chr1A	481754145	481754147	sharp_3336_0.0484857	10450141	+	coding	gene	TSS	TraesCS1A02G284100	E7
chr1A	481757145	481757353	broad_3337_39.7017	10453204	+	coding	gene	TSS	TraesCS1A02G284100	E5
chr1A	482277165	482277230	broad_3339_3.61218	10973189	+	coding	gene	TSS	TraesCS1A02G284800	E5
chr1A	482328593	482328617	broad_3340_1.36568	11024611	+	coding	gene	TSS	TraesCS1A02G284900	E5
chr1A	482339049	482339119	broad_3353_5.94758	11035110	-	coding	gene	TSS	TraesCS1A02G285000	E6
chr1A	482339184	482339196	broad_3354_1.38992	11035187	-	coding	gene	TSS	TraesCS1A02G285000	E6
chr1A	482758894	482758930	broad_3355_1.1879	11454890	+	coding	gene	TSS	TraesCS1A02G285200	E5
chr1A	482771422	482771481	broad_3358_0.492938	11467418	-	coding	gene	TSS	TraesCS1A02G285400	E5
chr1A	482780309	482780358	broad_3359_1.34952	11476352	-	coding	gene	TSS	TraesCS1A02G285500	E5
chr1A	482969326	482969355	broad_3361_0.977794	11665323	-	coding	gene	TSS	TraesCS1A02G286000	E5
chr1A	483029488	483029543	broad_3362_4.00815	11725538	-	coding	gene	TSS	TraesCS1A02G286200	E5
chr1A	483029833	483029889	broad_3363_0.977794	11725832	-	coding	gene	TSS	TraesCS1A02G286200	E5
chr1A	483034050	483034071	broad_3365_0.614152	11730066	-	coding	gene	TSS	TraesCS1A02G286300	E6
chr1A	483648953	483649027	broad_3368_0.549504	12345022	-	coding	gene	TSS	TraesCS1A02G286700	E8
chr1A	483679211	483679367	broad_3371_45.6977	12375244	-	coding	gene	TSS	TraesCS1A02G286900	E5
chr1A	483861629	483861633	sharp_3372_2.64247	12557626	+	coding	gene	TSS	TraesCS1A02G287000	E5
chr1A	484302003	484302004	sharp_3381_0.977794	12997999	-	coding	gene	TSS	TraesCS1A02G287300	E11
chr1A	484337009	484337025	broad_3383_0.185862	13033019	-	coding	gene	TSS	TraesCS1A02G287400	E5
chr1A	485011155	485011161	sharp_3386_1.26871	13707156	-	coding	gene	TSS	TraesCS1A02G287700	E6
chr1A	485012821	485012974	broad_3387_12.8164	13708873	-	coding	gene	TSS	TraesCS1A02G287800	E7
chr1A	485227918	485227984	broad_3391_1.11517	13923914	-	coding	gene	TSS	TraesCS1A02G432300LC	E2
chr1A	485228052	485228125	broad_3392_1.94751	13924119	-	coding	gene	TSS	TraesCS1A02G432300LC	E2
chr1A	485363324	485363329	sharp_3393_0.234347	14059324	-	coding	gene	TSS	TraesCS1A02G288500	E5
chr1A	486329695	486329706	broad_3397_0.323238	15025691	+	coding	gene	TSS	TraesCS1A02G288900	E5
chr1A	486663487	486663514	broad_3399_6.32738	15359508	-	coding	gene	TSS	TraesCS1A02G289300	E7
chr1A	486697326	486697329	sharp_3401_1.17982	15393324	-	coding	gene	TSS	TraesCS1A02G289500	E7
chr1A	486743879	486743882	sharp_3402_3.20814	15439876	-	coding	gene	TSS	TraesCS1A02G289600	E5
chr1A	486747089	486747094	sharp_3403_0.193943	15443085	-	coding	gene	TSS	TraesCS1A02G289700	E7
chr1A	486750635	486750741	broad_3404_17.8912	15446721	+	coding	gene	TSS	TraesCS1A02G289800	E5
chr1A	486750797	486750865	broad_3405_32.2187	15446796	+	coding	gene	TSS	TraesCS1A02G289800	E5
chr1A	486816747	486816749	sharp_3408_0.234347	15512743	+	coding	gene	TSS	TraesCS1A02G289900	E7
chr1A	486816806	486816852	broad_3409_1.26063	15512803	+	coding	gene	TSS	TraesCS1A02G289900	E7
chr1A	486896546	486896547	sharp_3412_0.703042	15592542	+	coding	gene	TSS	TraesCS1A02G290100	E5
chr1A	486896708	486896715	sharp_3413_0.436371	15592707	+	coding	gene	TSS	TraesCS1A02G290100	E5
chr1A	486953253	486953277	broad_3415_1.55962	15649249	+	coding	gene	TSS	TraesCS1A02G290200	E7
chr1A	486953400	486953472	broad_3416_8.42843	15649397	+	coding	gene	TSS	TraesCS1A02G290200	E7
chr1A	486956840	486956867	broad_3417_0.0646476	15652836	-	coding	gene	TSS	TraesCS1A02G290300	E6
chr1A	487019131	487019148	broad_3420_0.307076	15715143	-	coding	gene	TSS	TraesCS1A02G290500	E5
chr1A	487019216	487019269	broad_3421_1.40608	15715264	-	coding	gene	TSS	TraesCS1A02G290500	E5
chr1A	487333930	487333933	sharp_3425_5.1314	16029928	-	coding	gene	TSS	TraesCS1A02G291100	E7
chr1A	487492935	487492998	broad_3426_3.6041	16188992	-	coding	gene	TSS	TraesCS1A02G291400	E5
chr1A	487568654	487568657	sharp_3428_2.73136	16264651	+	coding	gene	TSS	TraesCS1A02G291500	E6
chr1A	487571245	487571251	sharp_3430_0.525261	16267243	+	coding	gene	TSS	TraesCS1A02G291600	E5
chr1A	487604479	487604484	sharp_3432_10.9658	16300477	+	coding	gene	TSS	TraesCS1A02G291700	E7
chr1A	487741823	487741827	sharp_3439_0.565666	16437822	-	coding	gene	TSS	TraesCS1A02G292200	E5
chr1A	488065201	488065306	broad_3440_3.7334	16761258	+	coding	gene	TSS	TraesCS1A02G292300	E5
chr1A	488112093	488112095	sharp_3442_0.177781	16808089	-	coding	gene	TSS	TraesCS1A02G292700	E7
chr1A	488631412	488631415	sharp_3444_0.331319	17327408	-	coding	gene	TSS	TraesCS1A02G435900LC	E6
chr1A	490411539	490411548	sharp_3447_14.1659	19107539	+	coding	gene	TSS	TraesCS1A02G295300	E5
chr1A	490418243	490418247	sharp_3448_3.83037	19114242	+	coding	gene	TSS	TraesCS1A02G295400	E6
chr1A	490524953	490525091	broad_3454_14.5699	19221085	-	coding	gene	TSS	TraesCS1A02G295600	E6
chr1A	490759995	490760100	broad_3455_11.0871	19455991	+	coding	gene	TSS	TraesCS1A02G295700	E7
chr1A	490797120	490797153	broad_3461_1.33336	19493118	-	coding	gene	TSS	TraesCS1A02G295800	E5
chr1A	490797215	490797223	sharp_3462_6.14152	19493217	-	coding	gene	TSS	TraesCS1A02G295800	E5
chr1A	490893586	490893681	broad_3463_0.783852	19589676	+	coding	gene	TSS	TraesCS1A02G295900	E5
chr1A	490893759	490893834	broad_3464_2.13337	19589765	+	coding	gene	TSS	TraesCS1A02G295900	E5
chr1A	491128193	491128238	broad_3465_0.662638	19824233	+	coding	gene	TSS	TraesCS1A02G296100	E5
chr1A	491139310	491139362	broad_3468_1.93135	19835345	-	coding	gene	TSS	TraesCS1A02G296200	E6
chr1A	491153470	491153471	sharp_3469_0.298995	19849466	-	coding	gene	TSS	TraesCS1A02G296300	E5
chr1A	492200994	492201041	broad_3475_0.290914	20896995	-	coding	gene	TSS	TraesCS1A02G297200	E6
chr1A	492809233	492809235	sharp_3478_0.274752	21505229	-	coding	gene	TSS	TraesCS1A02G297800	E5
chr1A	492809609	492809693	broad_3479_1.61619	21505663	-	coding	gene	TSS	TraesCS1A02G297800	E5
chr1A	492809829	492809842	broad_3480_0.153538	21505825	-	coding	gene	TSS	TraesCS1A02G297800	E5
chr1A	493201661	493201685	broad_3481_1.54346	21897657	+	coding	gene	TSS	TraesCS1A02G297900	E5
chr1A	493205560	493205599	broad_3482_0.444452	21901565	+	coding	gene	TSS	TraesCS1A02G298000	E5
chr1A	493217367	493217487	broad_3483_86.2883	21913367	+	coding	gene	TSS	TraesCS1A02G298200	E3
chr1A	493288649	493288652	sharp_3486_1.5273	21984647	+	coding	gene	TSS	TraesCS1A02G440800LC	E5
chr1A	493513488	493513491	sharp_3489_0.840418	22209484	-	coding	gene	TSS	TraesCS1A02G298700	E5
chr1A	493736667	493736802	broad_3490_48.1382	22432759	+	coding	gene	TSS	TraesCS1A02G298800	E5
chr1A	493815662	493815678	broad_3493_1.05052	22511663	+	coding	gene	TSS	TraesCS1A02G298900	E5
chr1A	494024027	494024041	broad_3495_3.2243	22720026	+	coding	gene	TSS	TraesCS1A02G299200	E5
chr1A	494024194	494024248	broad_3496_3.10308	22720235	+	coding	gene	TSS	TraesCS1A02G299200	E5
chr1A	494437293	494437298	sharp_3500_0.210105	23133293	+	coding	gene	TSS	TraesCS1A02G299400	E7
chr1A	495193271	495193274	sharp_3509_2.48893	23889268	-	coding	gene	TSS	TraesCS1A02G300200	E5
chr1A	495284120	495284185	broad_3510_5.69707	23980136	+	coding	gene	TSS	TraesCS1A02G300300	E5
chr1A	495284262	495284269	sharp_3511_8.46883	23980259	+	coding	gene	TSS	TraesCS1A02G300300	E5
chr1A	495444278	495444330	broad_3515_1.75357	24140325	+	coding	gene	TSS	TraesCS1A02G300800	E5
chr1A	495709763	495709825	broad_3521_1.60811	24405820	-	coding	gene	TSS	TraesCS1A02G301600	E5
chr1A	496048851	496048856	sharp_3523_0.791933	24744847	-	coding	gene	TSS	TraesCS1A02G301800	E6
chr1A	496056666	496056863	broad_3524_20.6791	24752812	+	coding	gene	TSS	MSTRG.2351.2.p1	E5
chr1A	496058026	496058059	broad_3525_0.420209	24754022	+	coding	gene	TSS	MSTRG.2351.2.p1	E2
chr1A	496058397	496058427	broad_3526_0.969713	24754393	+	coding	gene	TSS	MSTRG.2351.1.p1	E2
chr1A	496059378	496059379	sharp_3527_0.363643	24755374	+	coding	gene	TSS	MSTRG.2351.3.p2	E2
chr1A	496060057	496060085	broad_3528_0.307076	24756056	+	coding	gene	TSS	MSTRG.2351.3.p2	E2
chr1A	496060255	496060306	broad_3529_1.12325	24756292	+	coding	gene	TSS	MSTRG.2351.3.p2	E2
chr1A	496060365	496060384	broad_3530_0.703042	24756361	+	coding	gene	TSS	MSTRG.2351.3.p2	E2
chr1A	496060570	496060581	broad_3531_4.75968	24756573	+	coding	gene	TSS	MSTRG.2351.3.p2	E2
chr1A	496075347	496075407	broad_3533_3.7334	24771372	-	coding	gene	TSS	MSTRG.2352.1.p1	E5
chr1A	496075487	496075493	sharp_3534_0.193943	24771488	-	coding	gene	TSS	TraesCS1A02G445010LC	E5
chr1A	496090175	496090187	broad_3538_1.66467	24786171	-	coding	gene	TSS	TraesCS1A02G302100	E5
chr1A	496148962	496148968	sharp_3539_0.800014	24844963	+	coding	gene	TSS	TraesCS1A02G445900LC	E6
chr1A	496293511	496293518	sharp_3540_4.12128	24989509	+	coding	gene	TSS	TraesCS1A02G302500	E5
chr1A	496443238	496443264	broad_3541_0.589909	25139259	-	coding	gene	TSS	TraesCS1A02G302800	E6
chr1A	496443310	496443340	broad_3542_0.840418	25139334	-	coding	gene	TSS	TraesCS1A02G302800	E6
chr1A	496476748	496476764	broad_3543_0.800014	25172746	+	coding	gene	TSS	TraesCS1A02G302900	E5
chr1A	496631621	496631648	broad_3545_2.40004	25327621	+	coding	gene	TSS	TraesCS1A02G303100	E11
chr1A	497083209	497083290	broad_3551_1.22022	25779257	+	coding	gene	TSS	TraesCS1A02G303400	E7
chr1A	497509262	497509276	broad_3557_0.242428	26205265	-	coding	gene	TSS	TraesCS1A02G304200	E5
chr1A	497509337	497509419	broad_3558_3.62026	26205345	-	coding	gene	TSS	TraesCS1A02G304200	E5
chr1A	497514205	497514258	broad_3561_2.06064	26210253	-	coding	gene	TSS	TraesCS1A02G304300	E5
chr1A	497868523	497868525	sharp_3563_0.662638	26564520	-	coding	gene	TSS	TraesCS1A02G305200	E12
chr1A	497902191	497902193	sharp_3564_0.274752	26598187	+	coding	gene	TSS	TraesCS1A02G305300	E5
chr1A	498050852	498050864	broad_3567_5.51121	26746856	-	coding	gene	TSS	TraesCS1A02G305500	E3
chr1A	498065850	498065873	broad_3568_1.07477	26761857	-	coding	gene	TSS	MSTRG.2376.1.p1	E5
chr1A	498065928	498065983	broad_3569_0.864661	26761939	-	coding	gene	TSS	MSTRG.2376.1.p1	E5
chr1A	498138706	498138741	broad_3570_0.888904	26834702	+	coding	gene	TSS	TraesCS1A02G305700	E5
chr1A	498138841	498138887	broad_3571_8.54156	26834879	+	coding	gene	TSS	TraesCS1A02G305700	E5
chr1A	498163060	498163105	broad_3574_0.549504	26859056	+	coding	gene	TSS	TraesCS1A02G305800	E5
chr1A	498180381	498180408	broad_3575_1.0182	26876403	-	coding	gene	TSS	TraesCS1A02G306100	E6
chr1A	498454384	498454385	sharp_3578_0.3394	27150380	-	coding	gene	TSS	TraesCS1A02G306200	E5
chr1A	498592874	498592943	broad_3580_20.8812	27288879	+	coding	gene	TSS	TraesCS1A02G306500	E6
chr1A	498597539	498597641	broad_3583_68.688	27293633	-	coding	gene	TSS	TraesCS1A02G306600	E3
chr1A	498809136	498809143	sharp_3592_7.72538	27505133	-	coding	gene	TSS	TraesCS1A02G307300	E5
chr1A	499183892	499184087	broad_3594_9.85875	27879912	+	coding	gene	TSS	TraesCS1A02G307700	E5
chr1A	499196273	499196328	broad_3596_6.97386	27892315	-	coding	gene	TSS	TraesCS1A02G307800	E5
chr1A	499451219	499451254	broad_3598_0.824256	28147216	-	coding	gene	TSS	TraesCS1A02G308100	E5
chr1A	499626789	499626791	sharp_3601_4.93746	28322786	-	coding	gene	TSS	TraesCS1A02G308300	E7
chr1A	499635840	499635843	sharp_3602_0.137376	28331838	-	coding	gene	TSS	TraesCS1A02G308400	E5
chr1A	499786460	499786471	broad_3611_1.70508	28482456	-	coding	gene	TSS	TraesCS1A02G308800	E5
chr1A	499787182	499787216	broad_3612_10.3274	28483194	-	coding	gene	TSS	TraesCS1A02G308800	E5
chr1A	499798422	499798463	broad_3616_5.91525	28494446	-	coding	gene	TSS	TraesCS1A02G308900	E5
chr1A	499983134	499983144	sharp_3619_0.638395	28679139	-	coding	gene	TSS	TraesCS1A02G309200	E5
chr1A	500375256	500375267	broad_3621_0.226266	29071252	+	coding	gene	TSS	MSTRG.2409.1.p2	E5
chr1A	500559866	500559867	sharp_3623_0.59799	29255862	+	coding	gene	TSS	TraesCS1A02G309600	E7
chr1A	500559921	500559988	broad_3624_0.444452	29255917	+	coding	gene	TSS	TraesCS1A02G309600	E7
chr1A	500565685	500565729	broad_3629_0.290914	29261681	-	coding	gene	TSS	TraesCS1A02G309700	E5
chr1A	500566125	500566129	sharp_3630_0.0969713	29262124	-	coding	gene	TSS	TraesCS1A02G309700	E7
chr1A	500978697	500978724	broad_3633_0.137376	29674693	+	coding	gene	TSS	MSTRG.2414.1.p1	E6
chr1A	500979039	500979298	broad_3634_65.1728	29675155	+	coding	gene	TSS	MSTRG.2414.1.p1	E5
chr1A	501026408	501026446	broad_3636_0.363643	29722409	+	coding	gene	TSS	TraesCS1A02G310500	E6
chr1A	501039281	501039294	broad_3642_0.800014	29735289	-	coding	gene	TSS	TraesCS1A02G310600	E11
chr1A	501701876	501701907	broad_3643_0.848499	30397901	+	coding	gene	TSS	TraesCS1A02G310700	E7
chr1A	501708807	501708839	broad_3645_0.985875	30404830	-	coding	gene	TSS	TraesCS1A02G456400LC	E5
chr1A	503307413	503307415	sharp_3649_0.177781	32003409	+	coding	gene	TSS	TraesCS1A02G311400	E6
chr1A	503307655	503307733	broad_3650_1.06668	32003726	+	coding	gene	TSS	TraesCS1A02G311400	E5
chr1A	503368544	503368569	broad_3657_1.68084	32064563	+	coding	gene	TSS	TraesCS1A02G311800	E5
chr1A	504270786	504270830	broad_3659_2.85257	32966805	+	coding	gene	TSS	TraesCS1A02G312300	E5
chr1A	504398842	504398865	broad_3660_0.468695	33094838	+	coding	gene	TSS	MSTRG.2433.3.p2	E5
chr1A	504401572	504401602	broad_3661_0.0484857	33097568	+	coding	gene	TSS	MSTRG.2433.3.p2	E2
chr1A	504612654	504612749	broad_3662_10.481	33308659	+	coding	gene	TSS	TraesCS1A02G312700	E5
chr1A	504631502	504631625	broad_3666_16.7599	33327560	+	coding	gene	TSS	TraesCS1A02G312800	E5
chr1A	505278902	505278947	broad_3677_1.03436	33974919	-	coding	gene	TSS	TraesCS1A02G313400	E5
chr1A	505286264	505286316	broad_3678_7.90316	33982311	-	coding	gene	TSS	TraesCS1A02G313500	E6
chr1A	505475590	505475597	sharp_3679_1.30103	34171592	-	coding	gene	TSS	TraesCS1A02G313700	E6
chr1A	505527414	505527502	broad_3681_1.51114	34223497	-	coding	gene	TSS	MSTRG.2443.1.p1	E5
chr1A	505527627	505527677	broad_3682_1.54346	34223647	-	coding	gene	TSS	MSTRG.2443.1.p1	E5
chr1A	505536478	505536480	sharp_3683_1.05052	34232475	+	coding	gene	TSS	TraesCS1A02G314000	E7
chr1A	505668867	505668983	broad_3684_3.32935	34364963	+	coding	gene	TSS	TraesCS1A02G314100	E6
chr1A	505926042	505926046	sharp_3687_1.30911	34622041	-	coding	gene	TSS	TraesCS1A02G314300	E7
chr1A	507878094	507878098	sharp_3698_0.1697	36574093	-	coding	gene	TSS	MSTRG.2456.3.p1	E6
chr1A	508036553	508036564	broad_3700_0.832337	36732550	-	coding	gene	TSS	MSTRG.2457.1.p1	E5
chr1A	508133513	508133576	broad_3702_9.73754	36829521	+	coding	gene	TSS	TraesCS1A02G315900	E5
chr1A	508133703	508133711	sharp_3703_0.460614	36829706	+	coding	gene	TSS	TraesCS1A02G315900	E5
chr1A	508133800	508133802	sharp_3704_0.113133	36829797	+	coding	gene	TSS	TraesCS1A02G315900	E5
chr1A	508530690	508530737	broad_3706_1.74548	37226686	-	coding	gene	TSS	MSTRG.2462.1.p1	E5
chr1A	508642671	508642866	broad_3712_4.09704	37338787	-	coding	gene	TSS	TraesCS1A02G317200	E5
chr1A	508644081	508644138	broad_3714_98.7734	37340106	-	coding	gene	TSS	TraesCS1A02G317200	E5
chr1A	508930126	508930325	broad_3719_3.08692	37626307	-	coding	gene	TSS	TraesCS1A02G317500	E5
chr1A	508964479	508964581	broad_3723_2.83641	37660552	-	coding	gene	TSS	MSTRG.2468.1.p2	E5
chr1A	509036501	509036507	sharp_3725_8.12943	37732501	+	coding	gene	TSS	TraesCS1A02G317900	E11
chr1A	510280829	510280851	broad_3732_0.977794	38976826	+	coding	gene	TSS	TraesCS1A02G319000	E5
chr1A	510354292	510354341	broad_3737_0.913147	39050336	-	coding	gene	TSS	TraesCS1A02G319300	E5
chr1A	510354483	510354493	sharp_3739_0.864661	39050479	-	coding	gene	TSS	TraesCS1A02G319300	E5
chr1A	510367435	510367527	broad_3740_1.94751	39063457	-	coding	gene	TSS	TraesCS1A02G319400	E5
chr1A	510831521	510831526	sharp_3744_0.379804	39527521	-	coding	gene	TSS	TraesCS1A02G320200	E12
chr1A	511005407	511005421	broad_3745_0.347481	39701416	+	coding	gene	TSS	TraesCS1A02G320300	E11
chr1A	511102916	511102965	broad_3749_0.484857	39798960	-	coding	gene	TSS	TraesCS1A02G320500	E5
chr1A	511481258	511481259	sharp_3750_0.565666	40177254	+	coding	gene	TSS	TraesCS1A02G321000	E6
chr1A	511481326	511481384	broad_3751_1.15558	40177368	+	coding	gene	TSS	TraesCS1A02G321000	E6
chr1A	511499919	511499924	sharp_3754_3.36975	40195917	+	coding	gene	TSS	TraesCS1A02G321100	E7
chr1A	512644349	512644355	sharp_3755_0.379804	41340345	+	coding	gene	TSS	TraesCS1A02G321700	E5
chr1A	512884625	512884645	broad_3756_1.13941	41580624	-	coding	gene	TSS	TraesCS1A02G322300	E6
chr1A	512947841	512947842	sharp_3758_0.379804	41643837	-	coding	gene	TSS	TraesCS1A02G322500	E11
chr1A	513660645	513660649	sharp_3763_1.36568	42356641	+	coding	gene	TSS	TraesCS1A02G323000	E5
chr1A	513726641	513726709	broad_3766_128.762	42422653	-	coding	gene	TSS	TraesCS1A02G323200	E5
chr1A	513739503	513739520	broad_3773_1.31719	42435499	-	coding	gene	TSS	TraesCS1A02G323400	E5
chr1A	513739587	513739658	broad_3774_1.5677	42435644	-	coding	gene	TSS	TraesCS1A02G323400	E5
chr1A	513895865	513895874	sharp_3775_1.48689	42591861	+	coding	gene	TSS	TraesCS1A02G474200LC	E7
chr1A	513896036	513896038	sharp_3776_0.93739	42592032	+	coding	gene	TSS	TraesCS1A02G474200LC	E5
chr1A	513933500	513933508	sharp_3777_1.57578	42629501	+	coding	gene	TSS	TraesCS1A02G474400LC	E3
chr1A	513933647	513933649	sharp_3778_0.606071	42629644	+	coding	gene	TSS	TraesCS1A02G474400LC	E3
chr1A	514050715	514050736	broad_3779_3.89502	42746721	+	coding	gene	TSS	TraesCS1A02G474700LC	E11
chr1A	514050892	514050897	sharp_3780_0.775771	42746891	+	coding	gene	TSS	TraesCS1A02G474700LC	E11
chr1A	514135229	514135390	broad_3781_694.04	42831324	+	coding	gene	TSS	TraesCS1A02G323600	E5
chr1A	514538872	514538876	sharp_3782_0.0969713	43234871	-	coding	gene	TSS	TraesCS1A02G323700	E7
chr1A	514554064	514554220	broad_3783_5.72939	43250110	-	coding	gene	TSS	TraesCS1A02G323900	E5
chr1A	514685288	514685289	sharp_3784_1.45457	43381284	+	coding	gene	TSS	TraesCS1A02G475500LC	E5
chr1A	514894216	514894261	broad_3786_2.46469	43590235	-	coding	gene	TSS	TraesCS1A02G475900LC	E7
chr1A	516375688	516375698	sharp_3797_2.65863	45071685	+	coding	gene	TSS	TraesCS1A02G325500	E5
chr1A	516430316	516430492	broad_3799_143.663	45126421	+	coding	gene	TSS	TraesCS1A02G325600	E5
chr1A	516573386	516573416	broad_3804_0.484857	45269411	-	coding	gene	TSS	TraesCS1A02G325900	E5
chr1A	516623221	516623223	sharp_3805_0.371724	45319217	+	coding	gene	TSS	TraesCS1A02G326200	E5
chr1A	516727343	516727349	sharp_3808_2.83641	45423342	-	coding	gene	TSS	TraesCS1A02G326600	E11
chr1A	516740268	516740338	broad_3811_61.3263	45436331	-	coding	gene	TSS	TraesCS1A02G326800	E11
chr1A	516769391	516769441	broad_3812_2.89298	45465413	+	coding	gene	TSS	TraesCS1A02G326900	E7
chr1A	516789709	516789814	broad_3821_4.27482	45485807	-	coding	gene	TSS	TraesCS1A02G327200	E5
chr1A	516789897	516789949	broad_3822_13.1558	45485893	-	coding	gene	TSS	TraesCS1A02G327200	E5
chr1A	517091558	517091569	broad_3824_1.93135	45787564	-	coding	gene	TSS	TraesCS1A02G327500	E11
chr1A	517106163	517106242	broad_3826_2.38388	45802226	-	coding	gene	TSS	TraesCS1A02G327800	E5
chr1A	517377231	517377282	broad_3827_1.5677	46073227	+	coding	gene	TSS	TraesCS1A02G328000	E7
chr1A	517397980	517398027	broad_3832_2.23034	46094011	+	coding	gene	TSS	TraesCS1A02G328100	E5
chr1A	517489074	517489143	broad_3837_1.05052	46185132	-	coding	gene	TSS	TraesCS1A02G328400	E5
chr1A	517489238	517489274	broad_3838_0.250509	46185236	-	coding	gene	TSS	TraesCS1A02G328400	E5
chr1A	517489546	517489609	broad_3839_4.6223	46185583	-	coding	gene	TSS	TraesCS1A02G328400	E5
chr1A	517490651	517490764	broad_3841_18.6831	46186717	-	coding	gene	TSS	TraesCS1A02G328500	E5
chr1A	518015075	518015082	sharp_3842_0.436371	46711077	+	coding	gene	TSS	TraesCS1A02G329200	E5
chr1A	518662035	518662085	broad_3845_0.0404047	47358080	+	coding	gene	TSS	TraesCS1A02G329600	E6
chr1A	518682979	518682985	sharp_3848_2.44045	47378977	-	coding	gene	TSS	TraesCS1A02G329700	E11
chr1A	518955810	518955896	broad_3851_38.0774	47651819	-	coding	gene	TSS	TraesCS1A02G330100	E5
chr1A	518955955	518955962	sharp_3852_0.517181	47651957	-	coding	gene	TSS	TraesCS1A02G330100	E5
chr1A	518981889	518981951	broad_3853_6.00414	47677931	-	coding	gene	TSS	TraesCS1A02G330300	E5
chr1A	519251582	519251630	broad_3854_0.573747	47947579	+	coding	gene	TSS	TraesCS1A02G330500	E5
chr1A	519251732	519251851	broad_3855_4.73543	47947820	+	coding	gene	TSS	TraesCS1A02G330500	E5
chr1A	519252578	519252735	broad_3857_4.16977	47948672	+	coding	gene	TSS	TraesCS1A02G330500	E5
chr1A	519262937	519263033	broad_3861_1.34144	47958981	+	coding	gene	TSS	TraesCS1A02G330600	E6
chr1A	519475213	519475424	broad_3869_3.32127	48171348	-	coding	gene	TSS	MSTRG.2550.1.p1	E5
chr1A	519620448	519620454	sharp_3870_0.638395	48316444	+	coding	gene	TSS	TraesCS1A02G330700	E7
chr1A	519620500	519620566	broad_3871_2.26266	48316504	+	coding	gene	TSS	TraesCS1A02G330700	E5
chr1A	519848800	519848802	sharp_3872_0.638395	48544796	+	coding	gene	TSS	TraesCS1A02G330800	E6
chr1A	520416917	520416932	broad_3875_0.185862	49112913	-	coding	gene	TSS	TraesCS1A02G331700	E5
chr1A	520417087	520417091	sharp_3876_1.31719	49113084	-	coding	gene	TSS	TraesCS1A02G331700	E7
chr1A	520570135	520570164	broad_3878_1.24447	49266154	+	coding	gene	TSS	TraesCS1A02G331800	E5
chr1A	520789133	520789135	sharp_3882_3.16773	49485129	+	coding	gene	TSS	TraesCS1A02G332200	E5
chr1A	520808960	520808961	sharp_3884_1.59195	49504956	-	coding	gene	TSS	TraesCS1A02G487700LC	E6
chr1A	520809055	520809085	broad_3885_0.921228	49505069	-	coding	gene	TSS	TraesCS1A02G487700LC	E6
chr1A	520819952	520819967	broad_3886_0.452533	49515956	+	coding	gene	TSS	TraesCS1A02G332500	E7
chr1A	520820107	520820151	broad_3887_16.7922	49516109	+	coding	gene	TSS	TraesCS1A02G332500	E5
chr1A	520852268	520852471	broad_3888_4.48492	49548406	+	coding	gene	TSS	TraesCS1A02G487800LC	E5
chr1A	520852594	520852622	broad_3889_0.93739	49548590	+	coding	gene	TSS	TraesCS1A02G487800LC	E5
chr1A	520938329	520938379	broad_3891_4.31523	49634325	+	coding	gene	TSS	TraesCS1A02G332600	E5
chr1A	521275804	521275870	broad_3894_2.06064	49971800	+	coding	gene	TSS	TraesCS1A02G333000	E5
chr1A	521322279	521322280	sharp_3897_0.420209	50018275	+	coding	gene	TSS	TraesCS1A02G333400	E5
chr1A	521331552	521331563	broad_3898_1.84246	50027549	+	coding	gene	TSS	TraesCS1A02G333600	E7
chr1A	521331715	521331815	broad_3899_1.60003	50027769	+	coding	gene	TSS	TraesCS1A02G333600	E7
chr1A	521641818	521641879	broad_3900_1.05052	50337874	+	coding	gene	TSS	TraesCS1A02G333900	E5
chr1A	521738719	521738738	broad_3902_5.17181	50434717	+	coding	gene	TSS	TraesCS1A02G334100	E5
chr1A	522229720	522229725	sharp_3905_1.34144	50925720	+	coding	gene	TSS	TraesCS1A02G334900	E5
chr1A	522502110	522502153	broad_3907_0.363643	51198148	-	coding	gene	TSS	TraesCS1A02G335300	E11
chr1A	522507491	522507578	broad_3908_2.48893	51203488	-	coding	gene	TSS	TraesCS1A02G335400	E11
chr1A	522510842	522510847	sharp_3909_1.02628	51206842	-	coding	gene	TSS	TraesCS1A02G335500	E12
chr1A	522535908	522535964	broad_3910_2.42428	51231907	-	coding	gene	TSS	TraesCS1A02G335700	E2
chr1A	522538864	522538873	sharp_3911_0.694961	51234860	-	coding	gene	TSS	TraesCS1A02G335700	E5
chr1A	522560763	522560902	broad_3912_3.41016	51256897	-	coding	gene	TSS	TraesCS1A02G489900LC	E3
chr1A	522882780	522882865	broad_3913_15.9599	51578810	-	coding	gene	TSS	TraesCS1A02G335800	E5
chr1A	524410079	524410083	sharp_3918_0.832337	53106077	-	coding	gene	TSS	TraesCS1A02G336600	E12
chr1A	527174396	527174542	broad_3923_28.3076	55870491	+	coding	gene	TSS	TraesCS1A02G337800	E7
chr1A	527891439	527891441	sharp_3925_0.0646476	56587435	-	coding	gene	TSS	TraesCS1A02G338100	E5
chr1A	527963132	527963182	broad_3926_0.565666	56659141	-	coding	gene	TSS	TraesCS1A02G338300	E5
chr1A	527974847	527974861	broad_3927_0.638395	56670852	-	coding	gene	TSS	TraesCS1A02G338400	E3
chr1A	529249913	529249914	sharp_3933_0.315157	57945909	-	coding	gene	TSS	TraesCS1A02G339300	E5
chr1A	529664143	529664155	broad_3934_1.43033	58360141	+	coding	gene	TSS	TraesCS1A02G339400	E3
chr1A	529669376	529669387	broad_3936_0.775771	58365382	-	coding	gene	TSS	TraesCS1A02G339500	E2
chr1A	529670791	529670847	broad_3937_1.00204	58366842	-	coding	gene	TSS	TraesCS1A02G339500	E5
chr1A	530178312	530178374	broad_3941_20.7842	58874324	-	coding	gene	TSS	TraesCS1A02G339700	E5
chr1A	530260542	530260545	sharp_3947_1.17982	58956538	-	coding	gene	TSS	TraesCS1A02G340100	E7
chr1A	530511954	530511999	broad_3948_9.2042	59207960	+	coding	gene	TSS	TraesCS1A02G340200	E7
chr1A	530600415	530600417	sharp_3950_0.298995	59296412	-	coding	gene	TSS	TraesCS1A02G340400	E5
chr1A	530884744	530884757	broad_3955_2.02832	59580746	-	coding	gene	TSS	TraesCS1A02G341200	E5
chr1A	531023832	531023840	sharp_3956_24.0247	59719833	+	coding	gene	TSS	TraesCS1A02G341300	E5
chr1A	531059438	531059503	broad_3959_2.65863	59755449	-	coding	gene	TSS	TraesCS1A02G341500	E5
chr1A	531227480	531227597	broad_3960_7.07083	59923536	+	coding	gene	TSS	TraesCS1A02G341700	E5
chr1A	531603462	531603482	broad_3961_4.80816	60299464	+	coding	gene	TSS	TraesCS1A02G342500	E7
chr1A	531688331	531688354	broad_3964_0.0646476	60384327	-	coding	gene	TSS	TraesCS1A02G342900	E6
chr1A	531688485	531688487	sharp_3965_0.379804	60384482	-	coding	gene	TSS	TraesCS1A02G342900	E6
chr1A	531716979	531717088	broad_3966_3.17581	60413024	+	coding	gene	TSS	TraesCS1A02G343000	E5
chr1A	531880137	531880184	broad_3970_0.703042	60576162	-	coding	gene	TSS	TraesCS1A02G343300	E7
chr1A	531880221	531880223	sharp_3971_1.30911	60576217	-	coding	gene	TSS	TraesCS1A02G343300	E7
chr1A	531986832	531986834	sharp_3974_0.589909	60682829	-	coding	gene	TSS	TraesCS1A02G343400	E11
chr1A	532089121	532089128	sharp_3975_0.185862	60785117	+	coding	gene	TSS	TraesCS1A02G343700	E5
chr1A	532089389	532089488	broad_3976_18.6912	60785388	+	coding	gene	TSS	TraesCS1A02G343700	E5
chr1A	532248815	532248859	broad_3979_0.0888904	60944811	+	coding	gene	TSS	TraesCS1A02G344000	E5
chr1A	532248943	532249103	broad_3980_11.378	60945025	+	coding	gene	TSS	TraesCS1A02G344000	E5
chr1A	532257826	532257857	broad_3983_5.091	60953822	+	coding	gene	TSS	TraesCS1A02G499100LC	E6
chr1A	532435700	532435703	sharp_3985_0.210105	61131696	+	coding	gene	TSS	TraesCS1A02G344400	E11
chr1A	532746210	532746263	broad_3987_1.10709	61442256	-	coding	gene	TSS	TraesCS1A02G345400	E11
chr1A	532780279	532780291	broad_3988_3.82229	61476286	-	coding	gene	TSS	TraesCS1A02G345900	E5
chr1A	533139790	533139924	broad_3991_1.81821	61835867	+	coding	gene	TSS	TraesCS1A02G346600	E5
chr1A	533142880	533142892	broad_3995_1.30103	61838876	+	coding	gene	TSS	TraesCS1A02G346700	E5
chr1A	533142917	533142932	broad_3996_1.19598	61838924	+	coding	gene	TSS	TraesCS1A02G346700	E5
chr1A	533149658	533149783	broad_3999_110.992	61845747	-	coding	gene	TSS	TraesCS1A02G346800	E5
chr1A	533213288	533213296	sharp_4001_0.0646476	61909284	-	coding	gene	TSS	TraesCS1A02G347000	E11
chr1A	533257506	533257514	sharp_4004_0.711123	61953509	-	coding	gene	TSS	TraesCS1A02G347200	E5
chr1A	533456012	533456014	sharp_4008_0.896985	62152009	-	coding	gene	TSS	TraesCS1A02G347700	E7
chr1A	533469169	533469171	sharp_4009_0.0646476	62165165	-	coding	gene	TSS	TraesCS1A02G348000	E7
chr1A	533696995	533696999	sharp_4011_0.290914	62392994	-	coding	gene	TSS	TraesCS1A02G348300	E6
chr1A	533734719	533734730	broad_4012_2.55358	62430725	-	coding	gene	TSS	TraesCS1A02G348500	E6
chr1A	534047325	534047340	broad_4018_2.56166	62743325	-	coding	gene	TSS	TraesCS1A02G348700	E7
chr1A	534262316	534262418	broad_4020_7.74963	62958391	+	coding	gene	TSS	TraesCS1A02G349100	E6
chr1A	535062097	535062159	broad_4025_134.709	63758099	+	coding	gene	TSS	TraesCS1A02G350200	E5
chr1A	535079902	535079903	sharp_4034_0.735366	63775898	-	coding	gene	TSS	TraesCS1A02G504300LC	E7
chr1A	535318631	535318703	broad_4035_8.04862	64014660	-	coding	gene	TSS	TraesCS1A02G350500	E5
chr1A	535770262	535770326	broad_4045_0.363643	64466287	-	coding	gene	TSS	TraesCS1A02G351200	E5
chr1A	535770442	535770464	broad_4046_0.678799	64466438	-	coding	gene	TSS	TraesCS1A02G351200	E5
chr1A	536356498	536356535	broad_4055_0.654557	65052508	-	coding	gene	TSS	TraesCS1A02G351900	E5
chr1A	536356824	536356837	broad_4056_0.800014	65052829	-	coding	gene	TSS	TraesCS1A02G351900	E5
chr1A	536427619	536427661	broad_4057_16.1296	65123618	+	coding	gene	TSS	TraesCS1A02G352000	E5
chr1A	536427740	536427787	broad_4058_0.193943	65123758	+	coding	gene	TSS	TraesCS1A02G352000	E5
chr1A	536437394	536437403	sharp_4061_5.12332	65133395	+	coding	gene	TSS	TraesCS1A02G352100	E7
chr1A	536666949	536667066	broad_4064_16.372	65363060	-	coding	gene	TSS	TraesCS1A02G352800	E5
chr1A	537546641	537546680	broad_4070_8.59005	66242674	-	coding	gene	TSS	TraesCS1A02G354700	E5
chr1A	537817855	537817945	broad_4071_2.57782	66513881	+	coding	gene	TSS	TraesCS1A02G354800	E5
chr1A	537831734	537831752	broad_4072_0.614152	66527745	-	coding	gene	TSS	TraesCS1A02G355100	E6
chr1A	537961306	537961307	sharp_4073_0.614152	66657302	+	coding	gene	TSS	TraesCS1A02G355200	E5
chr1A	537978006	537978161	broad_4076_8.21024	66674074	-	coding	gene	TSS	TraesCS1A02G355500	E5
chr1A	538670082	538670139	broad_4078_0.5091	67366113	+	coding	gene	TSS	TraesCS1A02G510600LC	E5
chr1A	538783838	538783841	sharp_4079_0.355562	67479836	-	coding	gene	TSS	TraesCS1A02G355700	E11
chr1A	539316785	539316789	sharp_4081_0.0646476	68012784	-	coding	gene	TSS	TraesCS1A02G356000	E11
chr1A	539323093	539323094	sharp_4082_0.420209	68019089	+	coding	gene	TSS	TraesCS1A02G356100	E11
chr1A	539703683	539703774	broad_4083_1.64043	68399769	-	coding	gene	TSS	TraesCS1A02G356500	E6
chr1A	539759851	539759865	broad_4084_1.04244	68455847	+	coding	gene	TSS	TraesCS1A02G356900	E5
chr1A	539872111	539872113	sharp_4086_0.484857	68568107	+	coding	gene	TSS	TraesCS1A02G357100	E11
chr1A	539968991	539969037	broad_4091_2.64247	68664991	-	coding	gene	TSS	TraesCS1A02G357300	E5
chr1A	540047494	540047531	broad_4092_1.89094	68743490	+	coding	gene	TSS	TraesCS1A02G357500	E7
chr1A	540124800	540124806	sharp_4096_1.25255	68820801	-	coding	gene	TSS	TraesCS1A02G357700	E11
chr1A	540143953	540144004	broad_4097_0.282833	68839999	-	coding	gene	TSS	TraesCS1A02G357900	E3
chr1A	540144522	540144556	broad_4098_1.41417	68840551	-	coding	gene	TSS	TraesCS1A02G357900	E3
chr1A	540150560	540150593	broad_4099_3.9435	68846564	-	coding	gene	TSS	TraesCS1A02G357900	E6
chr1A	540152243	540152316	broad_4100_1.54346	68848239	+	coding	gene	TSS	TraesCS1A02G358000	E5
chr1A	540191157	540191166	sharp_4101_0.202024	68887153	+	coding	gene	TSS	TraesCS1A02G358100	E5
chr1A	540410089	540410134	broad_4104_0.355562	69106129	-	coding	gene	TSS	TraesCS1A02G358800	E6
chr1A	540647199	540647219	broad_4106_2.98995	69343208	+	coding	gene	TSS	TraesCS1A02G359300	E6
chr1A	540888572	540888686	broad_4111_17.471	69584600	-	coding	gene	TSS	TraesCS1A02G359400	E5
chr1A	541343755	541343757	sharp_4112_2.10913	70039752	+	coding	gene	TSS	TraesCS1A02G359900	E7
chr1A	541381309	541381518	broad_4113_9.14763	70077357	+	coding	gene	TSS	TraesCS1A02G360000	E7
chr1A	541440672	541440701	broad_4116_1.51922	70136668	-	coding	gene	TSS	TraesCS1A02G514700LC	E7
chr1A	541460847	541460851	sharp_4117_0.783852	70156846	-	coding	gene	TSS	TraesCS1A02G360100	E6
chr1A	541463411	541463413	sharp_4118_3.36975	70159408	-	coding	gene	TSS	TraesCS1A02G360200	E3
chr1A	541635955	541635975	broad_4126_0.177781	70331956	-	coding	gene	TSS	TraesCS1A02G360500	E5
chr1A	541770191	541770201	sharp_4127_2.67479	70466187	+	coding	gene	TSS	TraesCS1A02G360700	E7
chr1A	541997507	541997613	broad_4134_1.13941	70693577	+	coding	gene	TSS	TraesCS1A02G361300	E5
chr1A	542004903	542004912	sharp_4136_2.19802	70700904	-	coding	gene	TSS	TraesCS1A02G361400	E6
chr1A	542136066	542136160	broad_4137_3.47481	70832130	+	coding	gene	TSS	TraesCS1A02G361500	E5
chr1A	542167897	542167905	sharp_4138_1.14749	70863897	+	coding	gene	TSS	TraesCS1A02G361600	E7
chr1A	542167980	542168049	broad_4139_5.10716	70863986	+	coding	gene	TSS	TraesCS1A02G361600	E7
chr1A	542170312	542170314	sharp_4142_0.606071	70866309	+	coding	gene	TSS	TraesCS1A02G361700	E7
chr1A	542358424	542358473	broad_4147_38.4249	71054421	+	coding	gene	TSS	TraesCS1A02G361900	E3
chr1A	542443485	542443491	sharp_4152_1.0586	71139485	-	coding	gene	TSS	TraesCS1A02G362000	E5
chr1A	543177905	543177907	sharp_4155_0.444452	71873901	+	coding	gene	TSS	MSTRG.2770.1.p1	E11
chr1A	543928298	543928304	sharp_4159_2.99803	72624294	+	coding	gene	TSS	TraesCS1A02G363000	E7
chr1A	543933625	543933630	sharp_4161_0.565666	72629625	-	coding	gene	TSS	TraesCS1A02G363100	E5
chr1A	543933812	543933813	sharp_4162_0.630314	72629808	-	coding	gene	TSS	TraesCS1A02G363100	E5
chr1A	543956121	543956190	broad_4163_11.7093	72652165	+	coding	gene	TSS	TraesCS1A02G363300	E5
chr1A	543956306	543956309	sharp_4164_0.113133	72652304	+	coding	gene	TSS	TraesCS1A02G363300	E5
chr1A	544052657	544052719	broad_4169_4.12936	72748672	-	coding	gene	TSS	TraesCS1A02G363700	E5
chr1A	544058417	544058524	broad_4170_12.477	72754509	-	coding	gene	TSS	TraesCS1A02G363800	E5
chr1A	544058578	544058580	sharp_4171_0.404047	72754575	-	coding	gene	TSS	TraesCS1A02G363800	E5
chr1A	544140690	544140712	broad_4172_2.73944	72836686	-	coding	gene	TSS	TraesCS1A02G363900	E6
chr1A	544156334	544156336	sharp_4173_2.33539	72852331	-	coding	gene	TSS	MSTRG.2784.1.p1	E4
chr1A	544156549	544156551	sharp_4174_0.0565666	72852546	-	coding	gene	TSS	MSTRG.2784.1.p1	E4
chr1A	544160188	544160280	broad_4175_0.331319	72856184	-	coding	gene	TSS	MSTRG.2784.1.p1	E3
chr1A	544170334	544170372	broad_4176_1.20406	72866351	-	coding	gene	TSS	MSTRG.2784.1.p1	E3
chr1A	544170466	544170538	broad_4177_1.47881	72866506	-	coding	gene	TSS	MSTRG.2784.1.p1	E3
chr1A	544171142	544171341	broad_4178_5.02635	72867184	-	coding	gene	TSS	MSTRG.2784.1.p1	E3
chr1A	544176611	544176660	broad_4179_135.008	72872608	+	coding	gene	TSS	TraesCS1A02G364000	E11
chr1A	544194409	544194414	sharp_4184_5.2607	72890407	+	coding	gene	TSS	TraesCS1A02G364100	E11
chr1A	544198103	544198106	sharp_4185_0.404047	72894100	+	coding	gene	TSS	TraesCS1A02G364100	E7
chr1A	544292939	544292996	broad_4188_3.49097	72988991	+	coding	gene	TSS	TraesCS1A02G364300	E11
chr1A	544318529	544318535	sharp_4189_6.78799	73014525	+	coding	gene	TSS	TraesCS1A02G364400	E11
chr1A	544368908	544368975	broad_4191_21.7458	73064944	-	coding	gene	TSS	TraesCS1A02G364500	E5
chr1A	544370805	544370808	sharp_4192_0.444452	73066802	+	coding	gene	TSS	TraesCS1A02G364600	E6
chr1A	544377728	544377733	sharp_4193_1.50306	73073724	+	coding	gene	TSS	TraesCS1A02G364700	E5
chr1A	544377803	544377809	sharp_4194_1.81821	73073801	+	coding	gene	TSS	TraesCS1A02G364700	E5
chr1A	544377860	544377905	broad_4195_0.896985	73073900	+	coding	gene	TSS	TraesCS1A02G364700	E5
chr1A	544389361	544389369	sharp_4198_0.929309	73085363	+	coding	gene	TSS	TraesCS1A02G364800	E5
chr1A	544492804	544492886	broad_4200_4.04855	73188824	+	coding	gene	TSS	TraesCS1A02G365300	E7
chr1A	544495153	544495271	broad_4201_13.479	73191256	+	coding	gene	TSS	TraesCS1A02G365400	E5
chr1A	544588569	544588790	broad_4203_6.21425	73284659	-	coding	gene	TSS	TraesCS1A02G365600	E6
chr1A	544588857	544588859	sharp_4204_0.614152	73284853	-	coding	gene	TSS	TraesCS1A02G365600	E6
chr1A	544594295	544594296	sharp_4205_0.379804	73290291	+	coding	gene	TSS	TraesCS1A02G365700	E6
chr1A	544594468	544594518	broad_4206_17.7296	73290489	+	coding	gene	TSS	TraesCS1A02G365700	E6
chr1A	544606761	544606773	broad_4207_0.775771	73302763	-	coding	gene	TSS	TraesCS1A02G365800	E5
chr1A	544927776	544927784	sharp_4210_0.993956	73623775	+	coding	gene	TSS	TraesCS1A02G366000	E7
chr1A	545009599	545009616	broad_4212_3.29703	73705608	-	coding	gene	TSS	TraesCS1A02G366200	E3
chr1A	545334877	545334903	broad_4214_0.638395	74030886	-	coding	gene	TSS	TraesCS1A02G366400	E5
chr1A	545418740	545418750	sharp_4216_0.59799	74114737	-	coding	gene	TSS	TraesCS1A02G366500	E11
chr1A	545521471	545521606	broad_4217_415.441	74217567	+	coding	gene	TSS	TraesCS1A02G366700	E5
chr1A	545521707	545521741	broad_4218_1.50306	74217736	+	coding	gene	TSS	TraesCS1A02G366700	E5
chr1A	545522900	545522986	broad_4219_0.484857	74218896	+	coding	gene	TSS	TraesCS1A02G366700	E5
chr1A	545534646	545534673	broad_4220_1.14749	74230642	-	coding	gene	TSS	TraesCS1A02G366800	E6
chr1A	545751671	545751694	broad_4222_0.614152	74447689	+	coding	gene	TSS	TraesCS1A02G367000	E7
chr1A	545751944	545751950	sharp_4223_2.56166	74447942	+	coding	gene	TSS	TraesCS1A02G367000	E7
chr1A	545778388	545778396	sharp_4224_0.743447	74474390	-	coding	gene	TSS	TraesCS1A02G367100	E7
chr1A	545887865	545887870	sharp_4226_0.945471	74583861	+	coding	gene	TSS	TraesCS1A02G367300	E5
chr1A	545888165	545888186	broad_4227_1.51114	74584181	+	coding	gene	TSS	TraesCS1A02G367300	E5
chr1A	545888253	545888254	sharp_4228_1.58387	74584249	+	coding	gene	TSS	TraesCS1A02G367300	E5
chr1A	545896722	545896771	broad_4230_0.153538	74592718	-	coding	gene	TSS	TraesCS1A02G521200LC	E6
chr1A	546030668	546030676	sharp_4231_2.78793	74726666	+	coding	gene	TSS	TraesCS1A02G367500	E5
chr1A	546044760	546044826	broad_4233_20.5014	74740797	-	coding	gene	TSS	MSTRG.2813.1.p1	E5
chr1A	546178194	546178198	sharp_4234_0.242428	74874193	+	coding	gene	TSS	TraesCS1A02G367700	E11
chr1A	546212341	546212608	broad_4235_30.4086	74908337	+	coding	gene	TSS	TraesCS1A02G367900	E6
chr1A	546216385	546216391	sharp_4238_5.6405	74912385	+	coding	gene	TSS	TraesCS1A02G368000	E7
chr1A	546216466	546216550	broad_4239_2.93338	74912468	+	coding	gene	TSS	TraesCS1A02G368000	E7
chr1A	546516776	546516821	broad_4241_0.727285	75212811	-	coding	gene	TSS	TraesCS1A02G368800	E5
chr1A	547301539	547301727	broad_4252_70.1669	75997710	-	coding	gene	TSS	TraesCS1A02G369600	E3
chr1A	547303383	547303481	broad_4253_4.26674	75999397	-	coding	gene	TSS	TraesCS1A02G369600	E5
chr1A	547303688	547304123	broad_4256_21.0266	76000118	-	coding	gene	TSS	TraesCS1A02G369600	E7
chr1A	547318470	547318491	broad_4257_12.4366	76014485	-	coding	gene	TSS	TraesCS1A02G369700	E5
chr1A	547333812	547333823	broad_4260_0.355562	76029818	-	coding	gene	TSS	TraesCS1A02G369800	E5
chr1A	547381610	547381698	broad_4262_78.7892	76077685	+	coding	gene	TSS	TraesCS1A02G369900	E5
chr1A	547592182	547592183	sharp_4264_0.565666	76288178	-	coding	gene	TSS	TraesCS1A02G523200LC	E11
chr1A	547687539	547687541	sharp_4265_0.0646476	76383535	-	coding	gene	TSS	TraesCS1A02G523400LC	E12
chr1A	547949805	547949811	sharp_4267_5.14756	76645805	+	coding	gene	TSS	TraesCS1A02G524400LC	E8
chr1A	547963974	547964058	broad_4270_26.5782	76660004	+	coding	gene	TSS	TraesCS1A02G370800	E5
chr1A	547974753	547974756	sharp_4271_6.91729	76670750	+	coding	gene	TSS	TraesCS1A02G524600LC	E8
chr1A	547977856	547977880	broad_4272_0.452533	76673875	+	coding	gene	TSS	TraesCS1A02G524700LC	E7
chr1A	548405015	548405019	sharp_4273_0.743447	77101014	+	coding	gene	TSS	TraesCS1A02G371000	E11
chr1A	548437451	548437457	sharp_4274_0.622233	77133447	+	coding	gene	TSS	TraesCS1A02G371100	E6
chr1A	548454406	548454409	sharp_4275_1.81821	77150404	+	coding	gene	TSS	TraesCS1A02G371300	E8
chr1A	548512373	548512422	broad_4278_1.15558	77208417	-	coding	gene	TSS	TraesCS1A02G526000LC	E6
chr1A	548669827	548669830	sharp_4282_1.58387	77365824	+	coding	gene	TSS	TraesCS1A02G371800	E6
chr1A	549061460	549061739	broad_4286_42.627	77757554	+	coding	gene	TSS	TraesCS1A02G372700	E7
chr1A	549301441	549301486	broad_4294_0.444452	77997437	+	coding	gene	TSS	TraesCS1A02G372900	E7
chr1A	549315156	549315399	broad_4295_10.1093	78011275	-	coding	gene	TSS	TraesCS1A02G373000	E5
chr1A	549360803	549360865	broad_4296_1.0586	78056831	-	coding	gene	TSS	TraesCS1A02G373100	E3
chr1A	549427484	549427570	broad_4300_1.62427	78123541	-	coding	gene	TSS	TraesCS1A02G373300	E6
chr1A	549461661	549461665	sharp_4301_0.436371	78157660	+	coding	gene	TSS	TraesCS1A02G373500	E7
chr1A	549589827	549589832	sharp_4305_1.75357	78285827	-	coding	gene	TSS	TraesCS1A02G528710LC	E11
chr1A	549603982	549603996	broad_4306_0.25859	78299989	+	coding	gene	TSS	TraesCS1A02G374100	E12
chr1A	549637885	549637898	broad_4308_15.071	78333882	+	coding	gene	TSS	TraesCS1A02G374200	E3
chr1A	549666256	549666308	broad_4310_0.751528	78362252	+	coding	gene	TSS	TraesCS1A02G374300	E11
chr1A	549666403	549666406	sharp_4311_0.557585	78362400	+	coding	gene	TSS	TraesCS1A02G374300	E11
chr1A	549837774	549837832	broad_4315_0.694961	78533803	+	coding	gene	TSS	TraesCS1A02G374800	E5
chr1A	549933142	549933153	broad_4316_0.0727285	78629138	-	coding	gene	TSS	TraesCS1A02G375000	E7
chr1A	550314596	550314605	sharp_4320_1.05052	79010594	-	coding	gene	TSS	TraesCS1A02G375600	E6
chr1A	550314660	550314697	broad_4321_0.711123	79010657	-	coding	gene	TSS	TraesCS1A02G375600	E6
chr1A	550314807	550314813	sharp_4322_0.68688	79010806	-	coding	gene	TSS	TraesCS1A02G375600	E6
chr1A	550345032	550345205	broad_4326_44.8331	79041083	-	coding	gene	TSS	TraesCS1A02G375800	E5
chr1A	550649647	550649692	broad_4335_2.04448	79345648	+	coding	gene	TSS	TraesCS1A02G376700	E12
chr1A	550669332	550669348	broad_4337_0.945471	79365329	+	coding	gene	TSS	TraesCS1A02G377000	E8
chr1A	550700545	550700572	broad_4338_2.52126	79396542	+	coding	gene	TSS	TraesCS1A02G377300	E11
chr1A	550788289	550788300	broad_4340_0.129295	79484285	+	coding	gene	TSS	TraesCS1A02G531000LC	E11
chr1A	550969231	550969340	broad_4342_1.13941	79665252	-	coding	gene	TSS	TraesCS1A02G377900	E5
chr1A	550972060	550972099	broad_4344_1.17174	79668057	-	coding	gene	TSS	TraesCS1A02G378000	E5
chr1A	551055481	551055517	broad_4346_1.68892	79751488	-	coding	gene	TSS	TraesCS1A02G378200	E5
chr1A	551311074	551311112	broad_4347_0.977794	80007070	+	coding	gene	TSS	TraesCS1A02G378800	E6
chr1A	551487636	551487637	sharp_4362_0.476776	80183632	-	coding	gene	TSS	TraesCS1A02G379300	E6
chr1A	551530368	551530379	broad_4363_1.42225	80226366	+	coding	gene	TSS	TraesCS1A02G379500	E6
chr1A	551601644	551601704	broad_4366_0.824256	80297698	+	coding	gene	TSS	TraesCS1A02G379800	E5
chr1A	551657583	551657643	broad_4371_0.266671	80353579	-	coding	gene	TSS	TraesCS1A02G380300	E11
chr1A	551663164	551663230	broad_4372_2.98995	80359160	-	coding	gene	TSS	TraesCS1A02G380400	E7
chr1A	551984216	551984278	broad_4377_5.05867	80680259	-	coding	gene	TSS	TraesCS1A02G381200	E5
chr1A	552843870	552843918	broad_4382_2.32731	81539866	+	coding	gene	TSS	TraesCS1A02G536400LC	E11
chr1A	553704245	553704282	broad_4383_4.71927	82400277	+	coding	gene	TSS	TraesCS1A02G382900	E6
chr1A	554061312	554061315	sharp_4386_1.88286	82757310	+	coding	gene	TSS	TraesCS1A02G383500	E6
chr1A	554083488	554083557	broad_4390_1.55962	82779517	+	coding	gene	TSS	TraesCS1A02G383700	E5
chr1A	554830100	554830105	sharp_4393_0.622233	83526098	+	coding	gene	TSS	TraesCS1A02G385500	E5
chr1A	554887701	554887713	broad_4394_0.404047	83583707	+	coding	gene	TSS	TraesCS1A02G385600	E3
chr1A	555512971	555512974	sharp_4398_0.5091	84208969	+	coding	gene	TSS	TraesCS1A02G385900	E5
chr1A	555638591	555638610	broad_4401_0.848499	84334588	+	coding	gene	TSS	TraesCS1A02G386400	E6
chr1A	555732732	555732734	sharp_4402_1.13941	84428729	+	coding	gene	TSS	TraesCS1A02G386700	E6
chr1A	556087180	556087232	broad_4403_0.501019	84783226	+	coding	gene	TSS	TraesCS1A02G387400	E5
chr1A	556305800	556305840	broad_4406_0.961633	85001835	-	coding	gene	TSS	TraesCS1A02G387700	E5
chr1A	556305890	556306111	broad_4408_12.4689	85001928	-	coding	gene	TSS	TraesCS1A02G387700	E5
chr1A	556798347	556798448	broad_4409_6.9981	85494381	-	coding	gene	TSS	TraesCS1A02G388000	E2
chr1A	556798693	556798707	broad_4410_0.557585	85494702	-	coding	gene	TSS	TraesCS1A02G388000	E2
chr1A	556943551	556943557	sharp_4411_0.59799	85639552	-	coding	gene	TSS	TraesCS1A02G388400	E1
chr1A	556945313	556945315	sharp_4412_0.0404047	85641310	-	coding	gene	TSS	TraesCS1A02G388400	E5
chr1A	556945366	556945377	broad_4413_0.0646476	85641372	-	coding	gene	TSS	TraesCS1A02G388400	E5
chr1A	556945654	556945698	broad_4414_1.16366	85641693	-	coding	gene	TSS	TraesCS1A02G388400	E6
chr1A	556945804	556945848	broad_4415_2.06872	85641840	-	coding	gene	TSS	TraesCS1A02G388400	E6
chr1A	557105619	557105658	broad_4419_0.379804	85801615	-	coding	gene	TSS	TraesCS1A02G388700	E5
chr1A	557154330	557154332	sharp_4420_2.17377	85850327	+	coding	gene	TSS	TraesCS1A02G389100	E6
chr1A	557154618	557154619	sharp_4422_0.460614	85850614	-	coding	gene	TSS	TraesCS1A02G389000	E5
chr1A	557193084	557193166	broad_4427_0.226266	85889135	-	coding	gene	TSS	TraesCS1A02G389200	E11
chr1A	557291357	557291362	sharp_4428_3.74148	85987354	+	coding	gene	TSS	TraesCS1A02G553700LC	E6
chr1A	557488927	557488954	broad_4430_0.395966	86184923	+	coding	gene	TSS	TraesCS1A02G389500	E5
chr1A	557495220	557495244	broad_4432_6.03647	86191218	-	coding	gene	TSS	TraesCS1A02G389600	E6
chr1A	557873517	557873520	sharp_4433_0.864661	86569515	-	coding	gene	TSS	TraesCS1A02G389900	E6
chr1A	557915481	557915661	broad_4435_4.18593	86611590	-	coding	gene	TSS	TraesCS1A02G390100	E7
chr1A	557957053	557957056	sharp_4438_0.290914	86653051	-	coding	gene	TSS	TraesCS1A02G390400	E7
chr1A	558184635	558184650	broad_4442_0.331319	86880645	+	coding	gene	TSS	TraesCS1A02G391000	E5
chr1A	558493322	558493324	sharp_4449_0.573747	87189319	-	coding	gene	TSS	TraesCS1A02G556810LC	E5
chr1A	558517211	558517240	broad_4454_1.61619	87213217	-	coding	gene	TSS	TraesCS1A02G391600	E5
chr1A	558517579	558517640	broad_4455_3.30511	87213631	-	coding	gene	TSS	TraesCS1A02G391600	E6
chr1A	558550093	558550100	sharp_4457_2.35964	87246091	+	coding	gene	TSS	TraesCS1A02G391900	E5
chr1A	558591001	558591076	broad_4458_27.9035	87287047	+	coding	gene	TSS	TraesCS1A02G392000	E5
chr1A	559841603	559841607	sharp_4463_0.791933	88537599	+	coding	gene	TSS	TraesCS1A02G393200	E11
chr1A	559881393	559881403	sharp_4465_1.27679	88577389	+	coding	gene	TSS	TraesCS1A02G393300	E11
chr1A	560181988	560181993	sharp_4467_2.19802	88877988	-	coding	gene	TSS	TraesCS1A02G393700	E10
chr1A	560248741	560248751	sharp_4468_0.129295	88944746	+	coding	gene	TSS	TraesCS1A02G393900	E5
chr1A	560248800	560248891	broad_4469_9.05066	88944875	+	coding	gene	TSS	TraesCS1A02G393900	E5
chr1A	560314104	560314201	broad_4471_3.9435	89010100	+	coding	gene	TSS	TraesCS1A02G394200	E11
chr1A	560314250	560314300	broad_4472_3.80613	89010250	+	coding	gene	TSS	TraesCS1A02G394200	E11
chr1A	560406740	560406760	broad_4474_1.47881	89102749	-	coding	gene	TSS	TraesCS1A02G394400	E5
chr1A	560407000	560407134	broad_4475_2.57782	89103045	-	coding	gene	TSS	TraesCS1A02G394400	E5
chr1A	560466170	560466183	broad_4481_3.0546	89162168	+	coding	gene	TSS	TraesCS1A02G394600	E11
chr1A	560466234	560466257	broad_4482_1.47073	89162246	+	coding	gene	TSS	TraesCS1A02G394600	E11
chr1A	560951817	560951866	broad_4487_0.161619	89647838	-	coding	gene	TSS	TraesCS1A02G395200	E5
chr1A	560951918	560951977	broad_4488_1.50306	89647926	-	coding	gene	TSS	TraesCS1A02G395200	E5
chr1A	560962592	560962663	broad_4490_2.76368	89658589	-	coding	gene	TSS	TraesCS1A02G395300	E5
chr1A	560962727	560962777	broad_4491_3.91118	89658724	-	coding	gene	TSS	TraesCS1A02G395300	E5
chr1A	561347355	561347451	broad_4495_4.7516	90043441	-	coding	gene	TSS	TraesCS1A02G395600	E5
chr1A	561347512	561347517	sharp_4496_0.670719	90043508	-	coding	gene	TSS	TraesCS1A02G395600	E7
chr1A	562042145	562042169	broad_4504_1.64043	90738141	+	coding	gene	TSS	TraesCS1A02G396200	E5
chr1A	562042275	562042312	broad_4505_6.06879	90738274	+	coding	gene	TSS	TraesCS1A02G396200	E5
chr1A	562807199	562807321	broad_4521_4.98594	91503244	-	coding	gene	TSS	TraesCS1A02G565200LC	E5
chr1A	562807359	562807363	sharp_4522_0.476776	91503356	-	coding	gene	TSS	TraesCS1A02G565200LC	E5
chr1A	562902192	562902195	sharp_4523_0.573747	91598190	+	coding	gene	TSS	TraesCS1A02G396900	E5
chr1A	562902340	562902355	broad_4524_19.5316	91598341	+	coding	gene	TSS	TraesCS1A02G396900	E5
chr1A	562912853	562912863	sharp_4526_1.46265	91608849	+	coding	gene	TSS	TraesCS1A02G397100	E5
chr1A	562928591	562928599	sharp_4528_2.14953	91624590	-	coding	gene	TSS	MSTRG.3003.1.p3	E5
chr1A	562929330	562929350	broad_4529_0.371724	91625326	-	coding	gene	TSS	MSTRG.3003.1.p3	E5
chr1A	562937384	562937385	sharp_4530_0.783852	91633380	-	coding	gene	TSS	MSTRG.3003.1.p3	E5
chr1A	562937879	562937882	sharp_4531_3.11116	91633876	-	coding	gene	TSS	MSTRG.3003.1.p1	E5
chr1A	563180272	563180487	broad_4542_19.669	91876279	-	coding	gene	TSS	TraesCS1A02G397400	E5
chr1A	563183974	563184201	broad_4543_37.0511	91880045	-	coding	gene	TSS	TraesCS1A02G397500	E5
chr1A	563609968	563610037	broad_4547_3.95158	92306022	-	coding	gene	TSS	TraesCS1A02G398200	E12
chr1A	563679141	563679143	sharp_4548_0.711123	92375137	+	coding	gene	TSS	TraesCS1A02G398300	E6
chr1A	563685998	563686065	broad_4549_1.40608	92382042	-	coding	gene	TSS	TraesCS1A02G398400	E6
chr1A	563818619	563818623	sharp_4552_1.40608	92514615	+	coding	gene	TSS	TraesCS1A02G399400	E11
chr1A	564040899	564040900	sharp_4553_0.678799	92736895	-	coding	gene	TSS	TraesCS1A02G399500	E11
chr1A	564100064	564100068	sharp_4554_0.678799	92796063	+	coding	gene	TSS	TraesCS1A02G399800	E5
chr1A	564116325	564116329	sharp_4559_0.945471	92812323	+	coding	gene	TSS	TraesCS1A02G399900	E7
chr1A	564276647	564276657	sharp_4560_2.47277	92972651	+	coding	gene	TSS	TraesCS1A02G400200	E5
chr1A	564300591	564300657	broad_4561_4.89705	92996641	+	coding	gene	TSS	TraesCS1A02G400300	E5
chr1A	565402614	565402621	sharp_4564_0.1697	94098610	-	coding	gene	TSS	MSTRG.3022.1.p1	E7
chr1A	565422780	565422783	sharp_4565_0.444452	94118778	-	coding	gene	TSS	TraesCS1A02G401900	E5
chr1A	565990426	565990444	broad_4568_1.60003	94686422	+	coding	gene	TSS	TraesCS1A02G402100	E6
chr1A	566107792	566107795	sharp_4574_1.67276	94803790	+	coding	gene	TSS	TraesCS1A02G402500	E7
chr1A	566107932	566107949	broad_4575_0.573747	94803928	+	coding	gene	TSS	TraesCS1A02G402500	E7
chr1A	566492546	566492602	broad_4590_2.64247	95188556	-	coding	gene	TSS	TraesCS1A02G403100	E7
chr1A	566492701	566492720	broad_4591_0.880823	95188715	-	coding	gene	TSS	TraesCS1A02G403100	E7
chr1A	566500340	566500341	sharp_4594_0.703042	95196336	-	coding	gene	TSS	TraesCS1A02G403200	E2
chr1A	566564095	566564148	broad_4595_2.74752	95260091	+	coding	gene	TSS	TraesCS1A02G403300	E5
chr1A	566598171	566598174	sharp_4599_0.468695	95294167	+	coding	gene	TSS	TraesCS1A02G403400	E6
chr1A	566687589	566687590	sharp_4601_0.76769	95383585	-	coding	gene	TSS	TraesCS1A02G403700	E11
chr1A	566688673	566688781	broad_4602_2.90106	95384722	+	coding	gene	TSS	TraesCS1A02G403800	E5
chr1A	567318280	567318329	broad_4605_4.2425	96014277	+	coding	gene	TSS	TraesCS1A02G403900	E5
chr1A	568008194	568008199	sharp_4612_0.242428	96704191	+	coding	gene	TSS	TraesCS1A02G404500	E5
chr1A	568008825	568008830	sharp_4613_1.78589	96704821	+	coding	gene	TSS	TraesCS1A02G404500	E5
chr1A	568008887	568008949	broad_4614_2.19802	96704924	+	coding	gene	TSS	TraesCS1A02G404500	E5
chr1A	568009007	568009037	broad_4615_0.226266	96705003	+	coding	gene	TSS	TraesCS1A02G404500	E5
chr1A	568009371	568009372	sharp_4616_0.824256	96705367	+	coding	gene	TSS	TraesCS1A02G404500	E5
chr1A	568010382	568010387	sharp_4617_1.61619	96706381	+	coding	gene	TSS	TraesCS1A02G404500	E2
chr1A	568108330	568108335	sharp_4623_1.46265	96804327	-	coding	gene	TSS	TraesCS1A02G578600LC	E5
chr1A	568265941	568265947	sharp_4627_1.96367	96961937	+	coding	gene	TSS	TraesCS1A02G404900	E11
chr1A	568401319	568401361	broad_4630_5.8102	97097333	-	coding	gene	TSS	TraesCS1A02G405500	E6
chr1A	568543498	568543582	broad_4631_6.97386	97239554	+	coding	gene	TSS	TraesCS1A02G405800	E5
chr1A	569133138	569133207	broad_4637_24.0408	97829162	+	coding	gene	TSS	TraesCS1A02G406500	E5
chr1A	569450109	569450140	broad_4640_1.06668	98146119	+	coding	gene	TSS	TraesCS1A02G407000	E5
chr1A	569468791	569468844	broad_4645_1.67276	98164788	-	coding	gene	TSS	TraesCS1A02G407100	E5
chr1A	570139108	570139184	broad_4647_2.73944	98835123	+	coding	gene	TSS	TraesCS1A02G407600	E3
chr1A	570139615	570139670	broad_4648_0.42829	98835612	+	coding	gene	TSS	TraesCS1A02G407600	E3
chr1A	570140371	570140374	sharp_4649_0.0646476	98836367	+	coding	gene	TSS	TraesCS1A02G407600	E3
chr1A	570155640	570155658	broad_4650_0.379804	98851636	-	coding	gene	TSS	TraesCS1A02G407800	E12
chr1A	570248225	570248233	sharp_4652_3.25662	98944221	+	coding	gene	TSS	TraesCS1A02G408100	E7
chr1A	570254899	570254905	sharp_4653_9.69713	98950897	+	coding	gene	TSS	TraesCS1A02G408200	E7
chr1A	570445473	570445477	sharp_4655_0.573747	99141469	+	coding	gene	TSS	TraesCS1A02G408800	E7
chr1A	571281312	571281323	broad_4658_0.290914	99977308	+	coding	gene	TSS	TraesCS1A02G409700	E5
chr1A	571344156	571344157	sharp_4660_0.42829	100040152	+	coding	gene	TSS	TraesCS1A02G409900	E6
[truncated: 104,752 more rows]
