# Supplementary material for: Transposable element-initiated enhancer-like elements generate the subgenome-biased spike specificity of polyploid wheat
Source: Nat Commun. 2023 Nov 17;14:7465. doi: 10.1038/s41467-023-42771-9 (PMC10656477; doi:10.1038/s41467-023-42771-9)
Supplement: Supplementary file 6 — Supplementary Data 3 [file 41467_2023_42771_MOESM6_ESM.xlsx]

## Sheet: Sheet1
Supplementary Data 3 Enhancer TSS cluster and gene pairs which are linked by CAGE-seq signal correlation
Enhancer				Gene
Chromosome	Start	End	TSS ID	Gene ID
chr1A	1204871	1204872	sharp_20_0.363643	TraesCS1A02G001900
chr1A	1204871	1204872	sharp_20_0.363643	TraesCS1A02G002100
chr1A	1204871	1204872	sharp_20_0.363643	TraesCS1A02G002700
chr1A	1205044	1205219	broad_21_22.861	TraesCS1A02G001900
chr1A	1205044	1205219	broad_21_22.861	TraesCS1A02G002500
chr1A	1205044	1205219	broad_21_22.861	TraesCS1A02G002700
chr1A	1205044	1205219	broad_21_22.861	TraesCS1A02G003100
chr1A	1205044	1205219	broad_21_22.861	TraesCS1A02G003300
chr1A	1205319	1205321	sharp_22_0.153538	TraesCS1A02G004100
chr1A	1205319	1205321	sharp_22_0.153538	TraesCS1A02G004200
chr1A	1205343	1205345	sharp_23_0.735366	TraesCS1A02G001900
chr1A	1205343	1205345	sharp_23_0.735366	TraesCS1A02G002000
chr1A	1205343	1205345	sharp_23_0.735366	TraesCS1A02G002200
chr1A	1205343	1205345	sharp_23_0.735366	TraesCS1A02G002500
chr1A	1205343	1205345	sharp_23_0.735366	TraesCS1A02G002700
chr1A	1205343	1205345	sharp_23_0.735366	TraesCS1A02G003300
chr1A	1313202	1313203	sharp_31_0.492938	TraesCS1A02G001900
chr1A	1313202	1313203	sharp_31_0.492938	TraesCS1A02G002000
chr1A	1313202	1313203	sharp_31_0.492938	TraesCS1A02G002500
chr1A	1313202	1313203	sharp_31_0.492938	TraesCS1A02G002700
chr1A	1313202	1313203	sharp_31_0.492938	TraesCS1A02G003100
chr1A	1313202	1313203	sharp_31_0.492938	TraesCS1A02G003300
chr1A	2544338	2544358	broad_43_2.40812	TraesCS1A02G001900
chr1A	2544338	2544358	broad_43_2.40812	TraesCS1A02G002500
chr1A	2544338	2544358	broad_43_2.40812	TraesCS1A02G002700
chr1A	2544338	2544358	broad_43_2.40812	TraesCS1A02G005800
chr1A	3665844	3665847	sharp_61_0.880823	TraesCS1A02G005800
chr1A	3665844	3665847	sharp_61_0.880823	TraesCS1A02G008400
chr1A	5662415	5662513	broad_76_71.1446	TraesCS1A02G009400
chr1A	5865503	5865582	broad_77_9.69713	TraesCS1A02G009900
chr1A	5865503	5865582	broad_77_9.69713	TraesCS1A02G010200
chr1A	5865503	5865582	broad_77_9.69713	TraesCS1A02G012600
chr1A	5865503	5865582	broad_77_9.69713	TraesCS1A02G012700
chr1A	5865503	5865582	broad_77_9.69713	TraesCS1A02G012800
chr1A	5865503	5865582	broad_77_9.69713	TraesCS1A02G012900
chr1A	5865503	5865582	broad_77_9.69713	TraesCS1A02G013000
chr1A	5865682	5865699	broad_78_0.218186	TraesCS1A02G007700
chr1A	5865682	5865699	broad_78_0.218186	TraesCS1A02G008000
chr1A	5865682	5865699	broad_78_0.218186	TraesCS1A02G013700
chr1A	5865920	5865944	broad_79_1.5677	TraesCS1A02G007700
chr1A	10216047	10216079	broad_167_1.23638	TraesCS1A02G015100
chr1A	10216047	10216079	broad_167_1.23638	TraesCS1A02G015900
chr1A	10216047	10216079	broad_167_1.23638	TraesCS1A02G023700
chr1A	11727728	11727731	sharp_181_0.202024	TraesCS1A02G021100
chr1A	11727728	11727731	sharp_181_0.202024	TraesCS1A02G023700
chr1A	12410410	12410428	broad_202_0.420209	TraesCS1A02G022700
chr1A	12410410	12410428	broad_202_0.420209	TraesCS1A02G023300
chr1A	12410410	12410428	broad_202_0.420209	TraesCS1A02G023400
chr1A	12410410	12410428	broad_202_0.420209	TraesCS1A02G024600
chr1A	12410410	12410428	broad_202_0.420209	TraesCS1A02G025500
chr1A	12410410	12410428	broad_202_0.420209	TraesCS1A02G025600
chr1A	12410410	12410428	broad_202_0.420209	TraesCS1A02G026400
chr1A	12410410	12410428	broad_202_0.420209	TraesCS1A02G030900
chr1A	12410568	12410632	broad_203_6.76375	TraesCS1A02G024600
chr1A	12410568	12410632	broad_203_6.76375	TraesCS1A02G025600
chr1A	12410568	12410632	broad_203_6.76375	TraesCS1A02G029200
chr1A	12410568	12410632	broad_203_6.76375	TraesCS1A02G029300
chr1A	12428903	12428960	broad_205_0.775771	TraesCS1A02G022700
chr1A	12428903	12428960	broad_205_0.775771	TraesCS1A02G023300
chr1A	12428903	12428960	broad_205_0.775771	TraesCS1A02G023400
chr1A	12428903	12428960	broad_205_0.775771	TraesCS1A02G024600
chr1A	12428903	12428960	broad_205_0.775771	TraesCS1A02G025500
chr1A	12428903	12428960	broad_205_0.775771	TraesCS1A02G025600
chr1A	12428903	12428960	broad_205_0.775771	TraesCS1A02G026400
chr1A	12428903	12428960	broad_205_0.775771	TraesCS1A02G027300
chr1A	12428903	12428960	broad_205_0.775771	TraesCS1A02G030900
chr1A	12500248	12500304	broad_206_2.19802	TraesCS1A02G023800
chr1A	12500248	12500304	broad_206_2.19802	TraesCS1A02G024000
chr1A	12500248	12500304	broad_206_2.19802	TraesCS1A02G024300
chr1A	12500248	12500304	broad_206_2.19802	TraesCS1A02G027300
chr1A	12500248	12500304	broad_206_2.19802	TraesCS1A02G027500
chr1A	12500248	12500304	broad_206_2.19802	TraesCS1A02G028900
chr1A	12500248	12500304	broad_206_2.19802	TraesCS1A02G029200
chr1A	13589121	13589122	sharp_222_0.501019	TraesCS1A02G024600
chr1A	13589121	13589122	sharp_222_0.501019	TraesCS1A02G025500
chr1A	13589121	13589122	sharp_222_0.501019	TraesCS1A02G025600
chr1A	13589121	13589122	sharp_222_0.501019	TraesCS1A02G025900
chr1A	13589121	13589122	sharp_222_0.501019	TraesCS1A02G026400
chr1A	13589121	13589122	sharp_222_0.501019	TraesCS1A02G027300
chr1A	13589121	13589122	sharp_222_0.501019	TraesCS1A02G030900
chr1A	13589121	13589122	sharp_222_0.501019	TraesCS1A02G031200
chr1A	13744341	13744361	broad_227_0.864661	TraesCS1A02G025700
chr1A	13744341	13744361	broad_227_0.864661	TraesCS1A02G030000
chr1A	13744341	13744361	broad_227_0.864661	TraesCS1A02G030100
chr1A	13744341	13744361	broad_227_0.864661	TraesCS1A02G030400
chr1A	14356503	14356504	sharp_256_0.557585	TraesCS1A02G027500
chr1A	14356503	14356504	sharp_256_0.557585	TraesCS1A02G028900
chr1A	14356503	14356504	sharp_256_0.557585	TraesCS1A02G029200
chr1A	14497735	14497776	broad_258_9.96381	TraesCS1A02G026400
chr1A	14497735	14497776	broad_258_9.96381	TraesCS1A02G031200
chr1A	14497964	14497968	sharp_259_0.307076	TraesCS1A02G026400
chr1A	14497964	14497968	sharp_259_0.307076	TraesCS1A02G029300
chr1A	14497964	14497968	sharp_259_0.307076	TraesCS1A02G031200
chr1A	14498115	14498121	sharp_260_0.0565666	TraesCS1A02G026400
chr1A	14498115	14498121	sharp_260_0.0565666	TraesCS1A02G028600
chr1A	14498115	14498121	sharp_260_0.0565666	TraesCS1A02G031200
chr1A	19705700	19705720	broad_293_0.476776	TraesCS1A02G035600
chr1A	19705700	19705720	broad_293_0.476776	TraesCS1A02G036600
chr1A	19705700	19705720	broad_293_0.476776	TraesCS1A02G036700
chr1A	19705700	19705720	broad_293_0.476776	TraesCS1A02G038600
chr1A	19705700	19705720	broad_293_0.476776	TraesCS1A02G039100
chr1A	19705700	19705720	broad_293_0.476776	TraesCS1A02G039200
chr1A	20922784	20922819	broad_306_0.864661	TraesCS1A02G037300
chr1A	20922784	20922819	broad_306_0.864661	TraesCS1A02G037400
chr1A	20922784	20922819	broad_306_0.864661	TraesCS1A02G041400
chr1A	24085476	24085498	broad_352_0.387885	TraesCS1A02G041900
chr1A	24085476	24085498	broad_352_0.387885	TraesCS1A02G042100
chr1A	24085476	24085498	broad_352_0.387885	TraesCS1A02G042900
chr1A	25308480	25308521	broad_356_1.34144	TraesCS1A02G043100
chr1A	25308480	25308521	broad_356_1.34144	TraesCS1A02G043300
chr1A	25308480	25308521	broad_356_1.34144	TraesCS1A02G043600
chr1A	27395842	27395903	broad_372_2.42428	TraesCS1A02G046300
chr1A	27395842	27395903	broad_372_2.42428	TraesCS1A02G046600
chr1A	30789740	30789751	broad_398_0.42829	TraesCS1A02G048700
chr1A	30789740	30789751	broad_398_0.42829	TraesCS1A02G049300
chr1A	31151639	31151666	broad_403_1.55962	TraesCS1A02G047400
chr1A	31151639	31151666	broad_403_1.55962	TraesCS1A02G049300
chr1A	31244792	31244812	broad_405_1.71316	TraesCS1A02G050700
chr1A	31244792	31244812	broad_405_1.71316	TraesCS1A02G051500
chr1A	32376546	32376573	broad_416_0.501019	TraesCS1A02G049600
chr1A	32376546	32376573	broad_416_0.501019	TraesCS1A02G050600
chr1A	32376546	32376573	broad_416_0.501019	TraesCS1A02G050700
chr1A	32376546	32376573	broad_416_0.501019	TraesCS1A02G050800
chr1A	32376546	32376573	broad_416_0.501019	TraesCS1A02G050900
chr1A	32376546	32376573	broad_416_0.501019	TraesCS1A02G051500
chr1A	32376546	32376573	broad_416_0.501019	TraesCS1A02G052000
chr1A	33205105	33205290	broad_438_151.647	TraesCS1A02G049600
chr1A	33205105	33205290	broad_438_151.647	TraesCS1A02G050600
chr1A	33205105	33205290	broad_438_151.647	TraesCS1A02G050700
chr1A	33205105	33205290	broad_438_151.647	TraesCS1A02G050800
chr1A	33205105	33205290	broad_438_151.647	TraesCS1A02G050900
chr1A	33205105	33205290	broad_438_151.647	TraesCS1A02G051500
chr1A	33205105	33205290	broad_438_151.647	TraesCS1A02G052000
chr1A	33205401	33205403	sharp_439_1.09901	TraesCS1A02G049600
chr1A	33205401	33205403	sharp_439_1.09901	TraesCS1A02G050600
chr1A	33205401	33205403	sharp_439_1.09901	TraesCS1A02G050800
chr1A	35141560	35141578	broad_471_0.0565666	TraesCS1A02G051600
chr1A	35141560	35141578	broad_471_0.0565666	TraesCS1A02G051700
chr1A	35141560	35141578	broad_471_0.0565666	TraesCS1A02G052300
chr1A	35141560	35141578	broad_471_0.0565666	TraesCS1A02G055200
chr1A	35141560	35141578	broad_471_0.0565666	TraesCS1A02G056100
chr1A	35141560	35141578	broad_471_0.0565666	TraesCS1A02G056600
chr1A	36595460	36595533	broad_484_14.4891	TraesCS1A02G057200
chr1A	38856398	38856402	sharp_509_0.0727285	TraesCS1A02G059100
chr1A	41020010	41020020	sharp_515_0.59799	TraesCS1A02G061500
chr1A	41020010	41020020	sharp_515_0.59799	TraesCS1A02G062100
chr1A	42150854	42150898	broad_528_1.0586	TraesCS1A02G061500
chr1A	46234158	46234182	broad_559_0.969713	TraesCS1A02G065500
chr1A	48108875	48108925	broad_572_0.484857	TraesCS1A02G064900
chr1A	48108875	48108925	broad_572_0.484857	TraesCS1A02G065000
chr1A	48108875	48108925	broad_572_0.484857	TraesCS1A02G066800
chr1A	49994796	49994858	broad_595_7.79003	TraesCS1A02G066200
chr1A	49994796	49994858	broad_595_7.79003	TraesCS1A02G066300
chr1A	49996155	49996168	broad_596_0.0404047	TraesCS1A02G065700
chr1A	49996155	49996168	broad_596_0.0404047	TraesCS1A02G066800
chr1A	49996155	49996168	broad_596_0.0404047	TraesCS1A02G067900
chr1A	56985569	56985586	broad_638_1.03436	TraesCS1A02G073500
chr1A	58791921	58791927	sharp_661_0.379804	TraesCS1A02G074800
chr1A	58791921	58791927	sharp_661_0.379804	TraesCS1A02G076000
chr1A	58791921	58791927	sharp_661_0.379804	TraesCS1A02G076700
chr1A	58791921	58791927	sharp_661_0.379804	TraesCS1A02G077700
chr1A	59851510	59851516	sharp_671_4.39603	TraesCS1A02G078800
chr1A	59932150	59932235	broad_672_8.23448	TraesCS1A02G074800
chr1A	59932150	59932235	broad_672_8.23448	TraesCS1A02G075000
chr1A	59932150	59932235	broad_672_8.23448	TraesCS1A02G076000
chr1A	59932150	59932235	broad_672_8.23448	TraesCS1A02G076700
chr1A	59932150	59932235	broad_672_8.23448	TraesCS1A02G077700
chr1A	59932150	59932235	broad_672_8.23448	TraesCS1A02G078900
chr1A	60278664	60278667	sharp_673_1.03436	TraesCS1A02G077600
chr1A	60278664	60278667	sharp_673_1.03436	TraesCS1A02G077700
chr1A	60278664	60278667	sharp_673_1.03436	TraesCS1A02G078100
chr1A	60278664	60278667	sharp_673_1.03436	TraesCS1A02G078900
chr1A	61093876	61093877	sharp_689_1.12325	TraesCS1A02G076700
chr1A	61093876	61093877	sharp_689_1.12325	TraesCS1A02G077700
chr1A	61093876	61093877	sharp_689_1.12325	TraesCS1A02G079800
chr1A	61291734	61291746	broad_690_1.85862	TraesCS1A02G077000
chr1A	61291734	61291746	broad_690_1.85862	TraesCS1A02G077600
chr1A	61291734	61291746	broad_690_1.85862	TraesCS1A02G077800
chr1A	61291734	61291746	broad_690_1.85862	TraesCS1A02G078100
chr1A	64545293	64545301	sharp_714_2.9253	TraesCS1A02G079800
chr1A	64545293	64545301	sharp_714_2.9253	TraesCS1A02G081300
chr1A	64583603	64583605	sharp_715_0.0727285	TraesCS1A02G079700
chr1A	64583603	64583605	sharp_715_0.0727285	TraesCS1A02G079800
chr1A	67137124	67137126	sharp_745_0.177781	TraesCS1A02G083000
chr1A	67137124	67137126	sharp_745_0.177781	TraesCS1A02G083500
chr1A	67137378	67137380	sharp_746_0.929309	TraesCS1A02G082300
chr1A	68840825	68840839	broad_757_4.75968	TraesCS1A02G083100
chr1A	68840825	68840839	broad_757_4.75968	TraesCS1A02G083400
chr1A	68840825	68840839	broad_757_4.75968	TraesCS1A02G083500
chr1A	74424447	74424448	sharp_788_0.3394	TraesCS1A02G086900
chr1A	75516602	75516604	sharp_791_0.800014	TraesCS1A02G088700
chr1A	77757337	77757371	broad_802_0.68688	TraesCS1A02G088400
chr1A	77757337	77757371	broad_802_0.68688	TraesCS1A02G088600
chr1A	79932644	79932667	broad_821_0.525261	TraesCS1A02G089500
chr1A	79932644	79932667	broad_821_0.525261	TraesCS1A02G089600
chr1A	79932644	79932667	broad_821_0.525261	TraesCS1A02G090000
chr1A	79932644	79932667	broad_821_0.525261	TraesCS1A02G090600
chr1A	82184284	82184304	broad_830_0.371724	TraesCS1A02G090300
chr1A	82184687	82184734	broad_831_1.79397	TraesCS1A02G090600
chr1A	82184687	82184734	broad_831_1.79397	TraesCS1A02G091000
chr1A	82184687	82184734	broad_831_1.79397	TraesCS1A02G091100
chr1A	94503435	94503446	broad_937_0.290914	TraesCS1A02G097200
chr1A	94503435	94503446	broad_937_0.290914	TraesCS1A02G100600
chr1A	95066699	95066720	broad_945_0.76769	TraesCS1A02G099000
chr1A	96468231	96468234	sharp_962_0.315157	TraesCS1A02G098900
chr1A	96468231	96468234	sharp_962_0.315157	TraesCS1A02G100800
chr1A	97854290	97854338	broad_977_3.75764	TraesCS1A02G100800
chr1A	97854290	97854338	broad_977_3.75764	TraesCS1A02G102800
chr1A	97863769	97863778	sharp_978_0.751528	TraesCS1A02G099900
chr1A	97863769	97863778	sharp_978_0.751528	TraesCS1A02G100200
chr1A	97863769	97863778	sharp_978_0.751528	TraesCS1A02G100800
chr1A	97863769	97863778	sharp_978_0.751528	TraesCS1A02G102300
chr1A	97863769	97863778	sharp_978_0.751528	TraesCS1A02G102500
chr1A	97863769	97863778	sharp_978_0.751528	TraesCS1A02G102700
chr1A	97863769	97863778	sharp_978_0.751528	TraesCS1A02G102800
chr1A	97863769	97863778	sharp_978_0.751528	TraesCS1A02G103000
chr1A	99101976	99102022	broad_989_1.25255	TraesCS1A02G100800
chr1A	99101976	99102022	broad_989_1.25255	TraesCS1A02G102800
chr1A	99102057	99102115	broad_990_2.17377	TraesCS1A02G101300
chr1A	99102057	99102115	broad_990_2.17377	TraesCS1A02G102500
chr1A	99200686	99200694	sharp_993_0.541423	TraesCS1A02G101300
chr1A	99200686	99200694	sharp_993_0.541423	TraesCS1A02G102700
chr1A	99200686	99200694	sharp_993_0.541423	TraesCS1A02G104600
chr1A	99200686	99200694	sharp_993_0.541423	TraesCS1A02G104700
chr1A	99885938	99886009	broad_1001_0.880823	TraesCS1A02G102300
chr1A	99885938	99886009	broad_1001_0.880823	TraesCS1A02G102700
chr1A	99885938	99886009	broad_1001_0.880823	TraesCS1A02G102800
chr1A	99885938	99886009	broad_1001_0.880823	TraesCS1A02G103000
chr1A	99885938	99886009	broad_1001_0.880823	TraesCS1A02G103900
chr1A	99885938	99886009	broad_1001_0.880823	TraesCS1A02G104200
chr1A	99885938	99886009	broad_1001_0.880823	TraesCS1A02G104600
chr1A	99885938	99886009	broad_1001_0.880823	TraesCS1A02G105500
chr1A	100138688	100138689	sharp_1004_0.202024	TraesCS1A02G104700
chr1A	100138688	100138689	sharp_1004_0.202024	TraesCS1A02G105400
chr1A	100138688	100138689	sharp_1004_0.202024	TraesCS1A02G105500
chr1A	100883534	100883582	broad_1014_0.961633	TraesCS1A02G102500
chr1A	100883534	100883582	broad_1014_0.961633	TraesCS1A02G105800
chr1A	100883534	100883582	broad_1014_0.961633	TraesCS1A02G106000
chr1A	101044401	101044459	broad_1015_1.51114	TraesCS1A02G103900
chr1A	101044401	101044459	broad_1015_1.51114	TraesCS1A02G105900
chr1A	101104446	101104528	broad_1016_1.13133	TraesCS1A02G104700
chr1A	101104446	101104528	broad_1016_1.13133	TraesCS1A02G105400
chr1A	101104446	101104528	broad_1016_1.13133	TraesCS1A02G105800
chr1A	101104446	101104528	broad_1016_1.13133	TraesCS1A02G106000
chr1A	107932421	107932616	broad_1051_38.8613	TraesCS1A02G109500
chr1A	107932421	107932616	broad_1051_38.8613	TraesCS1A02G109600
chr1A	108310469	108310502	broad_1052_0.3394	TraesCS1A02G108400
chr1A	108310469	108310502	broad_1052_0.3394	TraesCS1A02G109200
chr1A	108310469	108310502	broad_1052_0.3394	TraesCS1A02G109500
chr1A	108310469	108310502	broad_1052_0.3394	TraesCS1A02G110000
chr1A	108310469	108310502	broad_1052_0.3394	TraesCS1A02G110200
chr1A	108310994	108311018	broad_1053_2.86874	TraesCS1A02G109600
chr1A	108311087	108311093	sharp_1054_1.03436	TraesCS1A02G109500
chr1A	108667830	108667831	sharp_1055_0.775771	TraesCS1A02G109600
chr1A	110063330	110063340	sharp_1078_0.93739	TraesCS1A02G109500
chr1A	112201318	112201512	broad_1091_5.94758	TraesCS1A02G110700
chr1A	112201318	112201512	broad_1091_5.94758	TraesCS1A02G111500
chr1A	112634391	112634398	sharp_1093_1.32528	TraesCS1A02G111500
chr1A	116711031	116711044	broad_1118_2.56974	TraesCS1A02G113100
chr1A	116711031	116711044	broad_1118_2.56974	TraesCS1A02G113300
chr1A	116711031	116711044	broad_1118_2.56974	TraesCS1A02G114300
chr1A	117190197	117190202	sharp_1119_2.02024	TraesCS1A02G113700
chr1A	118289137	118289270	broad_1127_2.98187	TraesCS1A02G115000
chr1A	122542043	122542044	sharp_1160_0.549504	TraesCS1A02G116400
chr1A	122542043	122542044	sharp_1160_0.549504	TraesCS1A02G116700
chr1A	122542043	122542044	sharp_1160_0.549504	TraesCS1A02G116900
chr1A	122542043	122542044	sharp_1160_0.549504	TraesCS1A02G117000
chr1A	123994100	123994102	sharp_1163_0.614152	TraesCS1A02G116600
chr1A	123995053	123995070	broad_1164_2.15761	TraesCS1A02G116600
chr1A	123995102	123995117	broad_1165_0.872742	TraesCS1A02G116400
chr1A	123995102	123995117	broad_1165_0.872742	TraesCS1A02G116700
chr1A	123995102	123995117	broad_1165_0.872742	TraesCS1A02G116900
chr1A	123995102	123995117	broad_1165_0.872742	TraesCS1A02G117000
chr1A	124996291	124996292	sharp_1184_0.476776	TraesCS1A02G116700
chr1A	126014814	126014816	sharp_1185_0.0646476	TraesCS1A02G117000
chr1A	126014814	126014816	sharp_1185_0.0646476	TraesCS1A02G118800
chr1A	126543215	126543272	broad_1186_6.32738	TraesCS1A02G118800
chr1A	128624630	128624633	sharp_1200_1.02628	TraesCS1A02G118800
chr1A	132157462	132157467	sharp_1216_0.670719	TraesCS1A02G120000
chr1A	132157462	132157467	sharp_1216_0.670719	TraesCS1A02G120200
chr1A	138259714	138259724	sharp_1261_0.945471	TraesCS1A02G122500
chr1A	138259714	138259724	sharp_1261_0.945471	TraesCS1A02G122700
chr1A	138259714	138259724	sharp_1261_0.945471	TraesCS1A02G122800
chr1A	138321429	138321507	broad_1264_1.25255	TraesCS1A02G122700
chr1A	138321760	138321808	broad_1265_0.0404047	TraesCS1A02G122500
chr1A	138321760	138321808	broad_1265_0.0404047	TraesCS1A02G122800
chr1A	138709499	138709505	sharp_1266_1.09093	TraesCS1A02G122100
chr1A	143282208	143282210	sharp_1280_1.70508	TraesCS1A02G123100
chr1A	143282300	143282320	broad_1281_7.98397	TraesCS1A02G123000
chr1A	143282300	143282320	broad_1281_7.98397	TraesCS1A02G123100
chr1A	145194449	145194453	sharp_1282_1.54346	TraesCS1A02G124400
chr1A	147345587	147345717	broad_1290_23.2085	TraesCS1A02G125000
chr1A	147345883	147345885	sharp_1292_0.105052	TraesCS1A02G124600
chr1A	147345883	147345885	sharp_1292_0.105052	TraesCS1A02G125000
chr1A	149781845	149781873	broad_1309_2.5455	TraesCS1A02G125500
chr1A	149781845	149781873	broad_1309_2.5455	TraesCS1A02G126000
chr1A	149781845	149781873	broad_1309_2.5455	TraesCS1A02G126300
chr1A	150532963	150533052	broad_1315_1.99599	TraesCS1A02G125700
chr1A	150532963	150533052	broad_1315_1.99599	TraesCS1A02G126000
chr1A	150532963	150533052	broad_1315_1.99599	TraesCS1A02G126300
chr1A	157280890	157280904	broad_1340_7.34558	TraesCS1A02G128300
chr1A	167160441	167160442	sharp_1361_1.27679	TraesCS1A02G130600
chr1A	174042503	174042590	broad_1389_11.7416	TraesCS1A02G131300
chr1A	174042503	174042590	broad_1389_11.7416	TraesCS1A02G131500
chr1A	178081038	178081039	sharp_1398_2.30307	TraesCS1A02G132400
chr1A	178491887	178491894	sharp_1399_0.670719	TraesCS1A02G131900
chr1A	183216007	183216013	sharp_1411_1.02628	TraesCS1A02G132600
chr1A	183542977	183543013	broad_1412_1.3576	TraesCS1A02G132600
chr1A	183543830	183543831	sharp_1414_1.12325	TraesCS1A02G132600
chr1A	185849891	185849918	broad_1424_2.8849	TraesCS1A02G133300
chr1A	202026220	202026223	sharp_1442_0.387885	TraesCS1A02G134300
chr1A	208474206	208474254	broad_1459_0.864661	TraesCS1A02G135300
chr1A	209042682	209042798	broad_1468_2.94146	TraesCS1A02G135300
chr1A	222380126	222380165	broad_1491_0.0888904	TraesCS1A02G137500
chr1A	225889851	225889873	broad_1504_1.14749	TraesCS1A02G138000
chr1A	226164450	226164518	broad_1505_1.37376	TraesCS1A02G138000
chr1A	230568206	230568218	broad_1515_0.694961	TraesCS1A02G138500
chr1A	231405673	231405680	sharp_1516_0.266671	TraesCS1A02G138200
chr1A	235838226	235838253	broad_1538_1.09093	TraesCS1A02G138800
chr1A	235838226	235838253	broad_1538_1.09093	TraesCS1A02G139100
chr1A	235838226	235838253	broad_1538_1.09093	TraesCS1A02G139200
chr1A	235838226	235838253	broad_1538_1.09093	TraesCS1A02G139300
chr1A	235838226	235838253	broad_1538_1.09093	TraesCS1A02G139600
chr1A	244312389	244312442	broad_1571_1.03436	TraesCS1A02G142400
chr1A	244312389	244312442	broad_1571_1.03436	TraesCS1A02G142900
chr1A	244312389	244312442	broad_1571_1.03436	TraesCS1A02G143100
chr1A	244312389	244312442	broad_1571_1.03436	TraesCS1A02G143200
chr1A	244563982	244563998	broad_1577_0.614152	TraesCS1A02G142500
chr1A	244563982	244563998	broad_1577_0.614152	TraesCS1A02G143000
chr1A	244783463	244783593	broad_1578_3.99199	TraesCS1A02G142400
chr1A	244783463	244783593	broad_1578_3.99199	TraesCS1A02G142500
chr1A	244783463	244783593	broad_1578_3.99199	TraesCS1A02G142600
chr1A	244783463	244783593	broad_1578_3.99199	TraesCS1A02G142900
chr1A	245057467	245057468	sharp_1580_1.09093	TraesCS1A02G143100
chr1A	245057467	245057468	sharp_1580_1.09093	TraesCS1A02G143300
chr1A	245057589	245057591	sharp_1581_0.121214	TraesCS1A02G143100
chr1A	245057589	245057591	sharp_1581_0.121214	TraesCS1A02G143300
chr1A	245057649	245057684	broad_1582_0.153538	TraesCS1A02G143100
chr1A	245057649	245057684	broad_1582_0.153538	TraesCS1A02G143300
chr1A	245058192	245058197	sharp_1583_0.929309	TraesCS1A02G142400
chr1A	245058192	245058197	sharp_1583_0.929309	TraesCS1A02G142500
chr1A	245058192	245058197	sharp_1583_0.929309	TraesCS1A02G142900
chr1A	246277003	246277025	broad_1591_0.0727285	TraesCS1A02G142900
chr1A	246277003	246277025	broad_1591_0.0727285	TraesCS1A02G143200
chr1A	249169526	249169605	broad_1606_5.01019	TraesCS1A02G143900
chr1A	249169526	249169605	broad_1606_5.01019	TraesCS1A02G144100
chr1A	249169656	249169658	sharp_1607_2.49701	TraesCS1A02G143500
chr1A	249746960	249746961	sharp_1609_0.783852	TraesCS1A02G144700
chr1A	249746960	249746961	sharp_1609_0.783852	TraesCS1A02G145100
chr1A	249774777	249774787	sharp_1611_1.14749	TraesCS1A02G143500
chr1A	249774777	249774787	sharp_1611_1.14749	TraesCS1A02G143800
chr1A	250495034	250495037	sharp_1615_0.808095	TraesCS1A02G145000
chr1A	250695536	250695552	broad_1617_0.0404047	TraesCS1A02G146000
chr1A	250695536	250695552	broad_1617_0.0404047	TraesCS1A02G146200
chr1A	250695536	250695552	broad_1617_0.0404047	TraesCS1A02G146400
chr1A	251381911	251381927	broad_1621_0.177781	TraesCS1A02G146000
chr1A	251381911	251381927	broad_1621_0.177781	TraesCS1A02G146200
chr1A	251381911	251381927	broad_1621_0.177781	TraesCS1A02G146400
chr1A	251399248	251399267	broad_1622_1.51922	TraesCS1A02G145000
chr1A	251943547	251943571	broad_1625_1.06668	TraesCS1A02G146000
chr1A	251943547	251943571	broad_1625_1.06668	TraesCS1A02G146200
chr1A	251943547	251943571	broad_1625_1.06668	TraesCS1A02G146400
chr1A	251943660	251943690	broad_1626_0.517181	TraesCS1A02G146000
chr1A	251943660	251943690	broad_1626_0.517181	TraesCS1A02G146200
chr1A	251943660	251943690	broad_1626_0.517181	TraesCS1A02G146400
chr1A	252101971	252101993	broad_1627_0.387885	TraesCS1A02G146000
chr1A	252101971	252101993	broad_1627_0.387885	TraesCS1A02G146200
chr1A	252101971	252101993	broad_1627_0.387885	TraesCS1A02G146400
chr1A	252797750	252797759	sharp_1634_2.02024	TraesCS1A02G145000
chr1A	252797750	252797759	sharp_1634_2.02024	TraesCS1A02G145500
chr1A	252797750	252797759	sharp_1634_2.02024	TraesCS1A02G145800
chr1A	252797750	252797759	sharp_1634_2.02024	TraesCS1A02G147000
chr1A	253205730	253205777	broad_1637_2.85257	TraesCS1A02G145000
chr1A	253205730	253205777	broad_1637_2.85257	TraesCS1A02G145100
chr1A	253205730	253205777	broad_1637_2.85257	TraesCS1A02G145800
chr1A	253239472	253239473	sharp_1638_1.79397	TraesCS1A02G145000
chr1A	254662824	254662841	broad_1648_0.525261	TraesCS1A02G148000
chr1A	256677784	256677825	broad_1660_2.4162	TraesCS1A02G149200
chr1A	256677784	256677825	broad_1660_2.4162	TraesCS1A02G150200
chr1A	259477798	259477842	broad_1693_0.751528	TraesCS1A02G150900
chr1A	260000702	260000703	sharp_1696_0.436371	TraesCS1A02G151200
chr1A	260000702	260000703	sharp_1696_0.436371	TraesCS1A02G152200
chr1A	261695278	261695279	sharp_1706_0.307076	TraesCS1A02G152200
chr1A	262442405	262442407	sharp_1710_0.743447	TraesCS1A02G152200
chr1A	264226453	264226473	broad_1716_0.404047	TraesCS1A02G152500
chr1A	264226453	264226473	broad_1716_0.404047	TraesCS1A02G153100
chr1A	264986645	264986649	sharp_1718_5.20413	TraesCS1A02G152800
chr1A	276304777	276304805	broad_1756_3.11925	TraesCS1A02G156500
chr1A	276304777	276304805	broad_1756_3.11925	TraesCS1A02G156600
chr1A	276305809	276305898	broad_1757_0.468695	TraesCS1A02G155600
chr1A	276305809	276305898	broad_1757_0.468695	TraesCS1A02G156100
chr1A	276305809	276305898	broad_1757_0.468695	TraesCS1A02G156400
chr1A	276305809	276305898	broad_1757_0.468695	TraesCS1A02G156600
chr1A	277414368	277414369	sharp_1765_0.355562	TraesCS1A02G156400
chr1A	277414368	277414369	sharp_1765_0.355562	TraesCS1A02G156500
chr1A	277414368	277414369	sharp_1765_0.355562	TraesCS1A02G156600
chr1A	279688869	279688871	sharp_1772_0.0727285	TraesCS1A02G157500
chr1A	279688869	279688871	sharp_1772_0.0727285	TraesCS1A02G157600
chr1A	279688869	279688871	sharp_1772_0.0727285	TraesCS1A02G157900
chr1A	279745552	279745572	broad_1775_0.533342	TraesCS1A02G158200
chr1A	280265419	280265420	sharp_1779_0.68688	TraesCS1A02G157500
chr1A	280265419	280265420	sharp_1779_0.68688	TraesCS1A02G158200
chr1A	280265419	280265420	sharp_1779_0.68688	TraesCS1A02G158300
chr1A	281095538	281095599	broad_1786_40.2431	TraesCS1A02G157500
chr1A	281095538	281095599	broad_1786_40.2431	TraesCS1A02G157900
chr1A	281095538	281095599	broad_1786_40.2431	TraesCS1A02G158300
chr1A	281095538	281095599	broad_1786_40.2431	TraesCS1A02G158600
chr1A	285418892	285418908	broad_1808_2.17377	TraesCS1A02G159100
chr1A	285418892	285418908	broad_1808_2.17377	TraesCS1A02G159400
chr1A	287661020	287661025	sharp_1812_0.662638	TraesCS1A02G160200
chr1A	289031244	289031271	broad_1825_0.581828	TraesCS1A02G161900
chr1A	289323963	289324032	broad_1826_10.1658	TraesCS1A02G161200
chr1A	289323963	289324032	broad_1826_10.1658	TraesCS1A02G161900
chr1A	289547597	289547608	broad_1827_0.0727285	TraesCS1A02G161300
chr1A	291682505	291682562	broad_1836_2.48893	TraesCS1A02G161200
chr1A	291682505	291682562	broad_1836_2.48893	TraesCS1A02G162500
chr1A	291682505	291682562	broad_1836_2.48893	TraesCS1A02G162700
chr1A	292013840	292013842	sharp_1838_0.0565666	TraesCS1A02G161200
chr1A	292013840	292013842	sharp_1838_0.0565666	TraesCS1A02G161900
chr1A	292013840	292013842	sharp_1838_0.0565666	TraesCS1A02G162400
chr1A	292013840	292013842	sharp_1838_0.0565666	TraesCS1A02G162700
chr1A	292013840	292013842	sharp_1838_0.0565666	TraesCS1A02G163400
chr1A	292755444	292755447	sharp_1849_0.3394	TraesCS1A02G162800
chr1A	295576224	295576341	broad_1860_17.1478	TraesCS1A02G163700
chr1A	296964811	296964889	broad_1869_2.14953	TraesCS1A02G164900
chr1A	296964811	296964889	broad_1869_2.14953	TraesCS1A02G165300
chr1A	297048980	297049000	broad_1870_1.33336	TraesCS1A02G164200
chr1A	297048980	297049000	broad_1870_1.33336	TraesCS1A02G164400
chr1A	297048980	297049000	broad_1870_1.33336	TraesCS1A02G165900
chr1A	297049051	297049081	broad_1871_0.153538	TraesCS1A02G164200
chr1A	297049051	297049081	broad_1871_0.153538	TraesCS1A02G165500
chr1A	299270983	299271215	broad_1901_7.887	TraesCS1A02G164700
chr1A	299270983	299271215	broad_1901_7.887	TraesCS1A02G166100
chr1A	299270983	299271215	broad_1901_7.887	TraesCS1A02G166900
chr1A	299270983	299271215	broad_1901_7.887	TraesCS1A02G168400
chr1A	302862310	302862356	broad_1927_1.68084	TraesCS1A02G168600
chr1A	302862310	302862356	broad_1927_1.68084	TraesCS1A02G168900
chr1A	302862310	302862356	broad_1927_1.68084	TraesCS1A02G169200
chr1A	302862310	302862356	broad_1927_1.68084	TraesCS1A02G170200
chr1A	302862969	302862979	sharp_1928_2.32731	TraesCS1A02G169300
chr1A	302862969	302862979	sharp_1928_2.32731	TraesCS1A02G170100
chr1A	302870328	302870339	broad_1929_1.57578	TraesCS1A02G168600
chr1A	302871049	302871058	sharp_1930_2.65863	TraesCS1A02G169100
chr1A	307058712	307058760	broad_1968_0.250509	TraesCS1A02G171200
chr1A	307058712	307058760	broad_1968_0.250509	TraesCS1A02G171400
chr1A	307058712	307058760	broad_1968_0.250509	TraesCS1A02G171500
chr1A	307058712	307058760	broad_1968_0.250509	TraesCS1A02G172300
chr1A	307058712	307058760	broad_1968_0.250509	TraesCS1A02G173000
chr1A	307058820	307058839	broad_1969_0.193943	TraesCS1A02G172700
chr1A	308778364	308778425	broad_1979_1.68892	TraesCS1A02G173400
chr1A	308794655	308794660	sharp_1980_2.01216	TraesCS1A02G172300
chr1A	308794655	308794660	sharp_1980_2.01216	TraesCS1A02G173000
chr1A	308794655	308794660	sharp_1980_2.01216	TraesCS1A02G173200
chr1A	309701772	309701774	sharp_2000_0.541423	TraesCS1A02G172300
chr1A	309701772	309701774	sharp_2000_0.541423	TraesCS1A02G173000
chr1A	309701772	309701774	sharp_2000_0.541423	TraesCS1A02G173200
chr1A	309701772	309701774	sharp_2000_0.541423	TraesCS1A02G173400
chr1A	309701852	309701858	sharp_2001_0.630314	TraesCS1A02G172300
chr1A	309701852	309701858	sharp_2001_0.630314	TraesCS1A02G173000
chr1A	309701852	309701858	sharp_2001_0.630314	TraesCS1A02G173400
chr1A	309760835	309760933	broad_2006_0.581828	TraesCS1A02G173100
chr1A	309760835	309760933	broad_2006_0.581828	TraesCS1A02G174000
chr1A	311055882	311055883	sharp_2012_0.452533	TraesCS1A02G174600
chr1A	313594722	313594725	sharp_2038_0.840418	TraesCS1A02G174700
chr1A	313594722	313594725	sharp_2038_0.840418	TraesCS1A02G175900
chr1A	313730152	313730168	broad_2039_0.993956	TraesCS1A02G174600
chr1A	313730152	313730168	broad_2039_0.993956	TraesCS1A02G175500
chr1A	313730152	313730168	broad_2039_0.993956	TraesCS1A02G175900
chr1A	313730152	313730168	broad_2039_0.993956	TraesCS1A02G176300
chr1A	313900018	313900040	broad_2043_0.436371	TraesCS1A02G176000
chr1A	313900018	313900040	broad_2043_0.436371	TraesCS1A02G176300
chr1A	313900325	313900375	broad_2044_0.113133	TraesCS1A02G175200
chr1A	313900325	313900375	broad_2044_0.113133	TraesCS1A02G175700
chr1A	313900325	313900375	broad_2044_0.113133	TraesCS1A02G176300
chr1A	313900325	313900375	broad_2044_0.113133	TraesCS1A02G176500
chr1A	320506241	320506243	sharp_2074_0.218186	TraesCS1A02G177400
chr1A	320506241	320506243	sharp_2074_0.218186	TraesCS1A02G177700
chr1A	320506241	320506243	sharp_2074_0.218186	TraesCS1A02G177800
chr1A	320506241	320506243	sharp_2074_0.218186	TraesCS1A02G178100
chr1A	320506241	320506243	sharp_2074_0.218186	TraesCS1A02G178200
chr1A	320519192	320519195	sharp_2075_2.10105	TraesCS1A02G177500
chr1A	320519192	320519195	sharp_2075_2.10105	TraesCS1A02G177700
chr1A	320519192	320519195	sharp_2075_2.10105	TraesCS1A02G178100
chr1A	334797111	334797198	broad_2148_0.347481	TraesCS1A02G183800
chr1A	334797111	334797198	broad_2148_0.347481	TraesCS1A02G184300
chr1A	334797111	334797198	broad_2148_0.347481	TraesCS1A02G185300
chr1A	337225434	337225485	broad_2163_1.26871	TraesCS1A02G185300
chr1A	337225434	337225485	broad_2163_1.26871	TraesCS1A02G187400
chr1A	338350793	338350797	sharp_2174_0.363643	TraesCS1A02G187400
chr1A	338845832	338845971	broad_2187_2.61823	TraesCS1A02G185900
chr1A	338845832	338845971	broad_2187_2.61823	TraesCS1A02G186700
chr1A	338845832	338845971	broad_2187_2.61823	TraesCS1A02G187400
chr1A	338845832	338845971	broad_2187_2.61823	TraesCS1A02G187700
chr1A	338846052	338846061	sharp_2188_4.40412	TraesCS1A02G187500
chr1A	338846052	338846061	sharp_2188_4.40412	TraesCS1A02G188400
chr1A	338846052	338846061	sharp_2188_4.40412	TraesCS1A02G188500
chr1A	339096435	339096438	sharp_2189_0.387885	TraesCS1A02G188000
chr1A	339096435	339096438	sharp_2189_0.387885	TraesCS1A02G188700
chr1A	341154364	341154385	broad_2203_6.21425	TraesCS1A02G188700
chr1A	341173478	341173483	sharp_2204_5.40615	TraesCS1A02G188700
chr1A	341173478	341173483	sharp_2204_5.40615	TraesCS1A02G189100
chr1A	341173478	341173483	sharp_2204_5.40615	TraesCS1A02G189500
chr1A	341917537	341917574	broad_2206_1.92327	TraesCS1A02G189500
chr1A	342592747	342592777	broad_2209_0.565666	TraesCS1A02G188700
chr1A	342592747	342592777	broad_2209_0.565666	TraesCS1A02G189100
chr1A	342592747	342592777	broad_2209_0.565666	TraesCS1A02G189500
chr1A	342592747	342592777	broad_2209_0.565666	TraesCS1A02G190500
chr1A	343021785	343021795	sharp_2213_2.0768	TraesCS1A02G190200
chr1A	343374901	343374912	broad_2214_0.953552	TraesCS1A02G188900
chr1A	343374901	343374912	broad_2214_0.953552	TraesCS1A02G190900
chr1A	345663448	345663522	broad_2233_2.63439	TraesCS1A02G191900
chr1A	345663907	345663931	broad_2234_1.57578	TraesCS1A02G190900
chr1A	345663907	345663931	broad_2234_1.57578	TraesCS1A02G191900
chr1A	345833068	345833071	sharp_2235_0.145457	TraesCS1A02G190800
chr1A	345833068	345833071	sharp_2235_0.145457	TraesCS1A02G192200
chr1A	347190053	347190159	broad_2237_2.7556	TraesCS1A02G191900
chr1A	347190053	347190159	broad_2237_2.7556	TraesCS1A02G192600
chr1A	351600684	351600685	sharp_2279_0.460614	TraesCS1A02G193300
chr1A	351600684	351600685	sharp_2279_0.460614	TraesCS1A02G193900
chr1A	351600684	351600685	sharp_2279_0.460614	TraesCS1A02G195300
chr1A	352031783	352031784	sharp_2293_0.363643	TraesCS1A02G194400
chr1A	352031783	352031784	sharp_2293_0.363643	TraesCS1A02G194900
chr1A	354541122	354541127	sharp_2315_1.46265	TraesCS1A02G196500
chr1A	355418744	355418746	sharp_2326_1.25255	TraesCS1A02G196600
chr1A	355418744	355418746	sharp_2326_1.25255	TraesCS1A02G198400
chr1A	359876913	359876942	broad_2362_0.662638	TraesCS1A02G200000
chr1A	359876913	359876942	broad_2362_0.662638	TraesCS1A02G200800
chr1A	359876913	359876942	broad_2362_0.662638	TraesCS1A02G200900
chr1A	362586399	362586405	sharp_2370_0.589909	TraesCS1A02G203000
chr1A	362586414	362586416	sharp_2371_1.78589	TraesCS1A02G202700
chr1A	362586414	362586416	sharp_2371_1.78589	TraesCS1A02G203000
chr1A	364363733	364363757	broad_2388_0.323238	TraesCS1A02G203000
chr1A	364363733	364363757	broad_2388_0.323238	TraesCS1A02G203600
chr1A	364363733	364363757	broad_2388_0.323238	TraesCS1A02G203700
chr1A	364363733	364363757	broad_2388_0.323238	TraesCS1A02G203900
chr1A	368356678	368356691	broad_2420_0.993956	TraesCS1A02G204700
chr1A	368356678	368356691	broad_2420_0.993956	TraesCS1A02G208700
chr1A	369363717	369363719	sharp_2432_1.22022	TraesCS1A02G207700
chr1A	374836090	374836146	broad_2471_0.913147	TraesCS1A02G211900
chr1A	374836090	374836146	broad_2471_0.913147	TraesCS1A02G212000
chr1A	374836090	374836146	broad_2471_0.913147	TraesCS1A02G212800
chr1A	374836090	374836146	broad_2471_0.913147	TraesCS1A02G213300
chr1A	374836187	374836200	broad_2472_1.80205	TraesCS1A02G213300
chr1A	376865620	376865662	broad_2496_2.31115	TraesCS1A02G212600
chr1A	376865620	376865662	broad_2496_2.31115	TraesCS1A02G213100
chr1A	381299459	381299463	sharp_2507_0.525261	TraesCS1A02G215100
chr1A	381299459	381299463	sharp_2507_0.525261	TraesCS1A02G215500
chr1A	381299459	381299463	sharp_2507_0.525261	TraesCS1A02G215900
chr1A	381299563	381299570	sharp_2508_0.290914	TraesCS1A02G215100
chr1A	381299563	381299570	sharp_2508_0.290914	TraesCS1A02G215500
chr1A	381299563	381299570	sharp_2508_0.290914	TraesCS1A02G215900
chr1A	382787940	382788086	broad_2519_29.7379	TraesCS1A02G215700
chr1A	382787940	382788086	broad_2519_29.7379	TraesCS1A02G215900
chr1A	382787940	382788086	broad_2519_29.7379	TraesCS1A02G217000
chr1A	386440405	386440407	sharp_2537_2.72328	TraesCS1A02G217000
chr1A	386440405	386440407	sharp_2537_2.72328	TraesCS1A02G218200
chr1A	387543611	387543626	broad_2553_1.51114	TraesCS1A02G219800
chr1A	394477754	394477755	sharp_2611_0.824256	TraesCS1A02G224600
chr1A	394477754	394477755	sharp_2611_0.824256	TraesCS1A02G224800
chr1A	394477754	394477755	sharp_2611_0.824256	TraesCS1A02G225600
chr1A	396237018	396237188	broad_2625_5.83444	TraesCS1A02G225000
chr1A	396237018	396237188	broad_2625_5.83444	TraesCS1A02G225700
chr1A	396237018	396237188	broad_2625_5.83444	TraesCS1A02G226000
chr1A	396237018	396237188	broad_2625_5.83444	TraesCS1A02G227100
chr1A	396237018	396237188	broad_2625_5.83444	TraesCS1A02G227200
chr1A	396288724	396288773	broad_2629_3.37784	TraesCS1A02G224600
chr1A	396288724	396288773	broad_2629_3.37784	TraesCS1A02G227400
chr1A	396289690	396289696	sharp_2630_2.06064	TraesCS1A02G227100
chr1A	396289690	396289696	sharp_2630_2.06064	TraesCS1A02G227200
chr1A	398119920	398119938	broad_2640_0.3394	TraesCS1A02G225800
chr1A	398119920	398119938	broad_2640_0.3394	TraesCS1A02G228600
chr1A	403391602	403391612	sharp_2683_0.896985	TraesCS1A02G229800
chr1A	403391602	403391612	sharp_2683_0.896985	TraesCS1A02G230000
chr1A	404473764	404473765	sharp_2692_0.68688	TraesCS1A02G230300
chr1A	404926707	404926710	sharp_2696_0.76769	TraesCS1A02G232200
chr1A	404929433	404929446	broad_2697_2.52126	TraesCS1A02G231000
chr1A	409960128	409960133	sharp_2720_1.0586	TraesCS1A02G234600
chr1A	413878359	413878414	broad_2732_1.59195	TraesCS1A02G234900
chr1A	418997401	418997404	sharp_2750_1.74548	TraesCS1A02G236500
chr1A	418997401	418997404	sharp_2750_1.74548	TraesCS1A02G236700
chr1A	420231621	420231646	broad_2754_0.395966	TraesCS1A02G236500
chr1A	420231621	420231646	broad_2754_0.395966	TraesCS1A02G236700
chr1A	420231621	420231646	broad_2754_0.395966	TraesCS1A02G237200
chr1A	420525563	420525588	broad_2758_1.00204	TraesCS1A02G237100
chr1A	421470788	421470875	broad_2759_3.31319	TraesCS1A02G237000
chr1A	421693499	421693527	broad_2761_0.735366	TraesCS1A02G237200
chr1A	424631108	424631121	broad_2772_3.095	TraesCS1A02G237900
chr1A	424631108	424631121	broad_2772_3.095	TraesCS1A02G238600
chr1A	424631167	424631223	broad_2773_1.41417	TraesCS1A02G238600
chr1A	425239331	425239332	sharp_2774_0.42829	TraesCS1A02G237900
chr1A	425239331	425239332	sharp_2774_0.42829	TraesCS1A02G238600
chr1A	426071673	426071675	sharp_2781_0.250509	TraesCS1A02G239800
chr1A	426071673	426071675	sharp_2781_0.250509	TraesCS1A02G240600
chr1A	426239749	426239753	sharp_2782_0.0565666	TraesCS1A02G238700
chr1A	426239749	426239753	sharp_2782_0.0565666	TraesCS1A02G239600
chr1A	426524800	426524811	broad_2788_1.01012	TraesCS1A02G238600
chr1A	432638494	432638499	sharp_2825_1.05052	TraesCS1A02G243100
chr1A	432638494	432638499	sharp_2825_1.05052	TraesCS1A02G244700
chr1A	432638494	432638499	sharp_2825_1.05052	TraesCS1A02G244900
chr1A	432883454	432883502	broad_2831_1.27679	TraesCS1A02G243100
chr1A	432883454	432883502	broad_2831_1.27679	TraesCS1A02G244700
chr1A	432883454	432883502	broad_2831_1.27679	TraesCS1A02G244900
chr1A	432964103	432964104	sharp_2841_1.93135	TraesCS1A02G243300
chr1A	435570638	435570677	broad_2851_1.20406	TraesCS1A02G246400
chr1A	435677578	435677597	broad_2854_1.67276	TraesCS1A02G246400
chr1A	440438074	440438076	sharp_2875_0.202024	TraesCS1A02G247900
chr1A	440438074	440438076	sharp_2875_0.202024	TraesCS1A02G248700
chr1A	440438074	440438076	sharp_2875_0.202024	TraesCS1A02G248800
chr1A	440438074	440438076	sharp_2875_0.202024	TraesCS1A02G249300
chr1A	441925798	441925800	sharp_2893_0.307076	TraesCS1A02G250100
chr1A	441925798	441925800	sharp_2893_0.307076	TraesCS1A02G250400
chr1A	447110802	447110805	sharp_2955_0.517181	TraesCS1A02G253500
chr1A	447110802	447110805	sharp_2955_0.517181	TraesCS1A02G254200
chr1A	447110802	447110805	sharp_2955_0.517181	TraesCS1A02G255100
chr1A	447110802	447110805	sharp_2955_0.517181	TraesCS1A02G256400
chr1A	447931859	447931898	broad_2962_2.40812	TraesCS1A02G256500
chr1A	447931859	447931898	broad_2962_2.40812	TraesCS1A02G256700
chr1A	447931859	447931898	broad_2962_2.40812	TraesCS1A02G257200
chr1A	447931859	447931898	broad_2962_2.40812	TraesCS1A02G257300
chr1A	447931859	447931898	broad_2962_2.40812	TraesCS1A02G258100
chr1A	449173157	449173218	broad_2979_4.49301	TraesCS1A02G255400
chr1A	449173157	449173218	broad_2979_4.49301	TraesCS1A02G258300
chr1A	449929080	449929156	broad_2994_1.64851	TraesCS1A02G255900
chr1A	449929080	449929156	broad_2994_1.64851	TraesCS1A02G258100
chr1A	452457348	452457357	sharp_3013_0.250509	TraesCS1A02G259000
chr1A	457824338	457824341	sharp_3058_0.492938	TraesCS1A02G262600
chr1A	457824338	457824341	sharp_3058_0.492938	TraesCS1A02G263700
chr1A	457824338	457824341	sharp_3058_0.492938	TraesCS1A02G263900
chr1A	457824338	457824341	sharp_3058_0.492938	TraesCS1A02G264000
chr1A	457824427	457824428	sharp_3059_0.614152	TraesCS1A02G262100
chr1A	457824543	457824545	sharp_3060_3.45056	TraesCS1A02G262400
chr1A	457824543	457824545	sharp_3060_3.45056	TraesCS1A02G262500
chr1A	457824543	457824545	sharp_3060_3.45056	TraesCS1A02G262800
chr1A	457824543	457824545	sharp_3060_3.45056	TraesCS1A02G264100
chr1A	457824543	457824545	sharp_3060_3.45056	TraesCS1A02G264200
chr1A	457824562	457824564	sharp_3061_1.02628	TraesCS1A02G262500
chr1A	457824562	457824564	sharp_3061_1.02628	TraesCS1A02G262600
chr1A	457824562	457824564	sharp_3061_1.02628	TraesCS1A02G263700
chr1A	457824562	457824564	sharp_3061_1.02628	TraesCS1A02G264100
chr1A	460227434	460227472	broad_3085_1.88286	TraesCS1A02G264000
chr1A	460227434	460227472	broad_3085_1.88286	TraesCS1A02G264200
chr1A	460853605	460853653	broad_3095_3.66875	TraesCS1A02G264500
chr1A	460853605	460853653	broad_3095_3.66875	TraesCS1A02G266000
chr1A	460853605	460853653	broad_3095_3.66875	TraesCS1A02G266300
chr1A	460853605	460853653	broad_3095_3.66875	TraesCS1A02G266900
chr1A	460853605	460853653	broad_3095_3.66875	TraesCS1A02G267200
chr1A	460854140	460854187	broad_3096_4.00815	TraesCS1A02G264000
chr1A	460854140	460854187	broad_3096_4.00815	TraesCS1A02G266300
chr1A	462751541	462751542	sharp_3123_1.0182	TraesCS1A02G266000
chr1A	462751541	462751542	sharp_3123_1.0182	TraesCS1A02G266300
chr1A	462751541	462751542	sharp_3123_1.0182	TraesCS1A02G267200
chr1A	462751541	462751542	sharp_3123_1.0182	TraesCS1A02G268400
chr1A	462751541	462751542	sharp_3123_1.0182	TraesCS1A02G268700
chr1A	462751541	462751542	sharp_3123_1.0182	TraesCS1A02G270000
chr1A	462751648	462751680	broad_3124_0.0565666	TraesCS1A02G265600
chr1A	462751648	462751680	broad_3124_0.0565666	TraesCS1A02G265700
chr1A	462751648	462751680	broad_3124_0.0565666	TraesCS1A02G265800
chr1A	462751648	462751680	broad_3124_0.0565666	TraesCS1A02G265900
chr1A	462751648	462751680	broad_3124_0.0565666	TraesCS1A02G266100
chr1A	462751648	462751680	broad_3124_0.0565666	TraesCS1A02G266800
chr1A	462751648	462751680	broad_3124_0.0565666	TraesCS1A02G268800
chr1A	462751648	462751680	broad_3124_0.0565666	TraesCS1A02G269100
chr1A	462751648	462751680	broad_3124_0.0565666	TraesCS1A02G270300
chr1A	462751873	462751952	broad_3126_1.37376	TraesCS1A02G265200
chr1A	462752628	462752680	broad_3127_0.614152	TraesCS1A02G265200
chr1A	462752628	462752680	broad_3127_0.614152	TraesCS1A02G268500
chr1A	464122132	464122134	sharp_3158_1.76165	TraesCS1A02G272100
chr1A	465131572	465131642	broad_3173_1.01012	TraesCS1A02G270400
chr1A	465300686	465300687	sharp_3176_0.420209	TraesCS1A02G268700
chr1A	465300686	465300687	sharp_3176_0.420209	TraesCS1A02G270000
chr1A	465300686	465300687	sharp_3176_0.420209	TraesCS1A02G270200
chr1A	465300686	465300687	sharp_3176_0.420209	TraesCS1A02G270900
chr1A	465300686	465300687	sharp_3176_0.420209	TraesCS1A02G273000
chr1A	465300686	465300687	sharp_3176_0.420209	TraesCS1A02G273400
chr1A	465388647	465388658	broad_3177_0.581828	TraesCS1A02G268800
chr1A	465388647	465388658	broad_3177_0.581828	TraesCS1A02G269100
chr1A	465388647	465388658	broad_3177_0.581828	TraesCS1A02G273900
chr1A	466909306	466909373	broad_3191_0.727285	TraesCS1A02G271000
chr1A	466909306	466909373	broad_3191_0.727285	TraesCS1A02G274300
chr1A	471452697	471452737	broad_3216_1.43841	TraesCS1A02G276600
chr1A	471452697	471452737	broad_3216_1.43841	TraesCS1A02G276800
chr1A	471452697	471452737	broad_3216_1.43841	TraesCS1A02G277600
chr1A	472430531	472430561	broad_3239_0.137376	TraesCS1A02G276600
chr1A	478494496	478494521	broad_3293_0.0969713	TraesCS1A02G280700
chr1A	478494496	478494521	broad_3293_0.0969713	TraesCS1A02G281000
chr1A	478494496	478494521	broad_3293_0.0969713	TraesCS1A02G281300
chr1A	478494701	478494744	broad_3294_1.36568	TraesCS1A02G281300
chr1A	479722861	479722903	broad_3306_0.412128	TraesCS1A02G280700
chr1A	479722861	479722903	broad_3306_0.412128	TraesCS1A02G281100
chr1A	479722861	479722903	broad_3306_0.412128	TraesCS1A02G281200
chr1A	479722861	479722903	broad_3306_0.412128	TraesCS1A02G281400
chr1A	479722861	479722903	broad_3306_0.412128	TraesCS1A02G282600
chr1A	479722861	479722903	broad_3306_0.412128	TraesCS1A02G282800
chr1A	479722861	479722903	broad_3306_0.412128	TraesCS1A02G283400
chr1A	479722861	479722903	broad_3306_0.412128	TraesCS1A02G283800
chr1A	480589081	480589182	broad_3312_2.33539	TraesCS1A02G281100
chr1A	480589081	480589182	broad_3312_2.33539	TraesCS1A02G281200
chr1A	480589081	480589182	broad_3312_2.33539	TraesCS1A02G282600
chr1A	480589081	480589182	broad_3312_2.33539	TraesCS1A02G283900
chr1A	480589081	480589182	broad_3312_2.33539	TraesCS1A02G284100
chr1A	480589081	480589182	broad_3312_2.33539	TraesCS1A02G284800
chr1A	480589290	480589292	sharp_3313_2.93338	TraesCS1A02G281400
chr1A	480589290	480589292	sharp_3313_2.93338	TraesCS1A02G284800
chr1A	480838105	480838108	sharp_3327_0.581828	TraesCS1A02G283800
chr1A	483241108	483241155	broad_3366_0.161619	TraesCS1A02G285200
chr1A	483241217	483241233	broad_3367_1.65659	TraesCS1A02G285000
chr1A	483241217	483241233	broad_3367_1.65659	TraesCS1A02G285500
chr1A	483241217	483241233	broad_3367_1.65659	TraesCS1A02G287800
chr1A	484068964	484068966	sharp_3374_0.541423	TraesCS1A02G284900
chr1A	484068964	484068966	sharp_3374_0.541423	TraesCS1A02G285000
chr1A	484068964	484068966	sharp_3374_0.541423	TraesCS1A02G286200
chr1A	484068964	484068966	sharp_3374_0.541423	TraesCS1A02G286700
chr1A	484068964	484068966	sharp_3374_0.541423	TraesCS1A02G286900
chr1A	484068964	484068966	sharp_3374_0.541423	TraesCS1A02G287400
chr1A	484068964	484068966	sharp_3374_0.541423	TraesCS1A02G288500
chr1A	484069610	484069641	broad_3375_1.2283	TraesCS1A02G286700
chr1A	484279510	484279514	sharp_3377_2.36772	TraesCS1A02G284900
chr1A	484279510	484279514	sharp_3377_2.36772	TraesCS1A02G285000
chr1A	484279510	484279514	sharp_3377_2.36772	TraesCS1A02G286200
chr1A	484279510	484279514	sharp_3377_2.36772	TraesCS1A02G286700
chr1A	484279510	484279514	sharp_3377_2.36772	TraesCS1A02G286900
chr1A	484279510	484279514	sharp_3377_2.36772	TraesCS1A02G287400
chr1A	484279510	484279514	sharp_3377_2.36772	TraesCS1A02G288500
chr1A	484280108	484280146	broad_3379_1.09093	TraesCS1A02G284900
chr1A	484280108	484280146	broad_3379_1.09093	TraesCS1A02G285000
chr1A	484280108	484280146	broad_3379_1.09093	TraesCS1A02G286200
chr1A	484280108	484280146	broad_3379_1.09093	TraesCS1A02G286300
chr1A	484280108	484280146	broad_3379_1.09093	TraesCS1A02G286700
chr1A	484280108	484280146	broad_3379_1.09093	TraesCS1A02G286900
chr1A	484280108	484280146	broad_3379_1.09093	TraesCS1A02G288500
chr1A	484280243	484280430	broad_3380_8.95369	TraesCS1A02G284900
chr1A	484280243	484280430	broad_3380_8.95369	TraesCS1A02G285000
chr1A	484280243	484280430	broad_3380_8.95369	TraesCS1A02G286200
chr1A	484280243	484280430	broad_3380_8.95369	TraesCS1A02G286900
chr1A	484280243	484280430	broad_3380_8.95369	TraesCS1A02G287400
chr1A	484280243	484280430	broad_3380_8.95369	TraesCS1A02G288500
chr1A	485175786	485175790	sharp_3388_0.953552	TraesCS1A02G287400
chr1A	485175786	485175790	sharp_3388_0.953552	TraesCS1A02G288500
chr1A	485175786	485175790	sharp_3388_0.953552	TraesCS1A02G288900
chr1A	485175786	485175790	sharp_3388_0.953552	TraesCS1A02G289300
chr1A	485175786	485175790	sharp_3388_0.953552	TraesCS1A02G289500
chr1A	485175786	485175790	sharp_3388_0.953552	TraesCS1A02G289700
chr1A	485175786	485175790	sharp_3388_0.953552	TraesCS1A02G289800
chr1A	485175786	485175790	sharp_3388_0.953552	TraesCS1A02G290200
chr1A	485176212	485176217	sharp_3389_1.76973	TraesCS1A02G287300
chr1A	485176212	485176217	sharp_3389_1.76973	TraesCS1A02G287700
chr1A	486782360	486782364	sharp_3406_0.452533	TraesCS1A02G288900
chr1A	486782360	486782364	sharp_3406_0.452533	TraesCS1A02G289800
chr1A	486782360	486782364	sharp_3406_0.452533	TraesCS1A02G290200
chr1A	486782360	486782364	sharp_3406_0.452533	TraesCS1A02G292200
chr1A	486790233	486790282	broad_3407_0.896985	TraesCS1A02G289800
chr1A	486790233	486790282	broad_3407_0.896985	TraesCS1A02G291400
chr1A	486790233	486790282	broad_3407_0.896985	TraesCS1A02G291500
chr1A	486790233	486790282	broad_3407_0.896985	TraesCS1A02G291700
chr1A	486790233	486790282	broad_3407_0.896985	TraesCS1A02G292300
chr1A	486790233	486790282	broad_3407_0.896985	TraesCS1A02G292700
chr1A	486889920	486889922	sharp_3411_1.34952	TraesCS1A02G288500
chr1A	486889920	486889922	sharp_3411_1.34952	TraesCS1A02G288900
chr1A	486889920	486889922	sharp_3411_1.34952	TraesCS1A02G289500
chr1A	486889920	486889922	sharp_3411_1.34952	TraesCS1A02G289800
chr1A	486889920	486889922	sharp_3411_1.34952	TraesCS1A02G289900
chr1A	486889920	486889922	sharp_3411_1.34952	TraesCS1A02G290100
chr1A	486889920	486889922	sharp_3411_1.34952	TraesCS1A02G290200
chr1A	486889920	486889922	sharp_3411_1.34952	TraesCS1A02G290300
chr1A	486889920	486889922	sharp_3411_1.34952	TraesCS1A02G291100
chr1A	487563402	487563420	broad_3427_0.484857	TraesCS1A02G288900
chr1A	487563402	487563420	broad_3427_0.484857	TraesCS1A02G289500
chr1A	487563402	487563420	broad_3427_0.484857	TraesCS1A02G289800
chr1A	487563402	487563420	broad_3427_0.484857	TraesCS1A02G290200
chr1A	487563402	487563420	broad_3427_0.484857	TraesCS1A02G291100
chr1A	487563402	487563420	broad_3427_0.484857	TraesCS1A02G292200
chr1A	491867247	491867298	broad_3470_3.45864	TraesCS1A02G295300
chr1A	491867247	491867298	broad_3470_3.45864	TraesCS1A02G297800
chr1A	491867247	491867298	broad_3470_3.45864	TraesCS1A02G298700
chr1A	491875875	491875876	sharp_3471_0.606071	TraesCS1A02G297800
chr1A	491876285	491876330	broad_3472_2.40812	TraesCS1A02G297900
chr1A	495670711	495670712	sharp_3516_0.355562	TraesCS1A02G298900
chr1A	495670711	495670712	sharp_3516_0.355562	TraesCS1A02G302100
chr1A	495670711	495670712	sharp_3516_0.355562	TraesCS1A02G303100
chr1A	495670711	495670712	sharp_3516_0.355562	TraesCS1A02G303400
chr1A	495670711	495670712	sharp_3516_0.355562	TraesCS1A02G304200
chr1A	495670711	495670712	sharp_3516_0.355562	TraesCS1A02G304300
chr1A	500380628	500380640	broad_3622_1.12325	TraesCS1A02G306200
chr1A	500380628	500380640	broad_3622_1.12325	TraesCS1A02G306500
chr1A	500380628	500380640	broad_3622_1.12325	TraesCS1A02G307300
chr1A	500380628	500380640	broad_3622_1.12325	TraesCS1A02G308100
chr1A	500818460	500818472	broad_3631_1.55154	TraesCS1A02G307800
chr1A	500818460	500818472	broad_3631_1.55154	TraesCS1A02G308800
chr1A	500818460	500818472	broad_3631_1.55154	TraesCS1A02G309700
chr1A	500819375	500819409	broad_3632_0.3394	TraesCS1A02G309700
chr1A	500819375	500819409	broad_3632_0.3394	TraesCS1A02G310600
chr1A	500981082	500981092	sharp_3635_0.638395	TraesCS1A02G308800
chr1A	500981082	500981092	sharp_3635_0.638395	TraesCS1A02G308900
chr1A	500981082	500981092	sharp_3635_0.638395	TraesCS1A02G310500
chr1A	500981082	500981092	sharp_3635_0.638395	TraesCS1A02G310600
chr1A	502640248	502640258	sharp_3647_0.129295	TraesCS1A02G311800
chr1A	504706175	504706239	broad_3667_0.880823	TraesCS1A02G311400
chr1A	504706175	504706239	broad_3667_0.880823	TraesCS1A02G313400
chr1A	508964426	508964431	sharp_3722_0.290914	TraesCS1A02G317200
chr1A	508964426	508964431	sharp_3722_0.290914	TraesCS1A02G317900
chr1A	508964426	508964431	sharp_3722_0.290914	TraesCS1A02G319000
chr1A	508964426	508964431	sharp_3722_0.290914	TraesCS1A02G319300
chr1A	508966856	508966908	broad_3724_0.606071	TraesCS1A02G315900
chr1A	508966856	508966908	broad_3724_0.606071	TraesCS1A02G317200
chr1A	508966856	508966908	broad_3724_0.606071	TraesCS1A02G317500
chr1A	508966856	508966908	broad_3724_0.606071	TraesCS1A02G320200
chr1A	509675865	509675866	sharp_3731_0.808095	TraesCS1A02G317200
chr1A	509675865	509675866	sharp_3731_0.808095	TraesCS1A02G317900
chr1A	509675865	509675866	sharp_3731_0.808095	TraesCS1A02G319000
chr1A	509675865	509675866	sharp_3731_0.808095	TraesCS1A02G319300
chr1A	509675865	509675866	sharp_3731_0.808095	TraesCS1A02G321000
chr1A	509675865	509675866	sharp_3731_0.808095	TraesCS1A02G321100
chr1A	510301612	510301639	broad_3735_0.68688	TraesCS1A02G317500
chr1A	512894447	512894449	sharp_3757_1.81821	TraesCS1A02G322300
chr1A	512894447	512894449	sharp_3757_1.81821	TraesCS1A02G322500
chr1A	512894447	512894449	sharp_3757_1.81821	TraesCS1A02G323000
chr1A	512894447	512894449	sharp_3757_1.81821	TraesCS1A02G323200
chr1A	512894447	512894449	sharp_3757_1.81821	TraesCS1A02G323700
chr1A	512894447	512894449	sharp_3757_1.81821	TraesCS1A02G323900
chr1A	519466494	519466537	broad_3863_0.993956	TraesCS1A02G330100
chr1A	519466494	519466537	broad_3863_0.993956	TraesCS1A02G330700
chr1A	519466494	519466537	broad_3863_0.993956	TraesCS1A02G331700
chr1A	519466494	519466537	broad_3863_0.993956	TraesCS1A02G333000
chr1A	520808753	520808770	broad_3883_2.68287	TraesCS1A02G330300
chr1A	520808753	520808770	broad_3883_2.68287	TraesCS1A02G330500
chr1A	520808753	520808770	broad_3883_2.68287	TraesCS1A02G330600
chr1A	520808753	520808770	broad_3883_2.68287	TraesCS1A02G335300
chr1A	520808753	520808770	broad_3883_2.68287	TraesCS1A02G335400
chr1A	520808753	520808770	broad_3883_2.68287	TraesCS1A02G335500
chr1A	530164009	530164016	sharp_3938_2.82833	TraesCS1A02G339500
chr1A	530164009	530164016	sharp_3938_2.82833	TraesCS1A02G343300
chr1A	531881977	531881990	broad_3972_1.21214	TraesCS1A02G346700
chr1A	533902310	533902326	broad_4013_0.250509	TraesCS1A02G351200
chr1A	533902947	533902997	broad_4014_2.16569	TraesCS1A02G346600
chr1A	533903420	533903426	sharp_4015_7.01426	TraesCS1A02G343700
chr1A	533903420	533903426	sharp_4015_7.01426	TraesCS1A02G344000
chr1A	533903420	533903426	sharp_4015_7.01426	TraesCS1A02G344400
chr1A	533903420	533903426	sharp_4015_7.01426	TraesCS1A02G345400
chr1A	533903420	533903426	sharp_4015_7.01426	TraesCS1A02G345900
chr1A	533903420	533903426	sharp_4015_7.01426	TraesCS1A02G347000
chr1A	533903420	533903426	sharp_4015_7.01426	TraesCS1A02G347700
chr1A	533903420	533903426	sharp_4015_7.01426	TraesCS1A02G348000
chr1A	533903420	533903426	sharp_4015_7.01426	TraesCS1A02G350200
chr1A	533903420	533903426	sharp_4015_7.01426	TraesCS1A02G351200
chr1A	533904525	533904527	sharp_4016_0.630314	TraesCS1A02G351200
chr1A	533904688	533904693	sharp_4017_12.2346	TraesCS1A02G344400
chr1A	533904688	533904693	sharp_4017_12.2346	TraesCS1A02G350200
chr1A	533904688	533904693	sharp_4017_12.2346	TraesCS1A02G351200
chr1A	535734735	535734739	sharp_4038_0.185862	TraesCS1A02G349100
chr1A	535734735	535734739	sharp_4038_0.185862	TraesCS1A02G352100
chr1A	535734735	535734739	sharp_4038_0.185862	TraesCS1A02G352800
chr1A	535882231	535882253	broad_4049_1.55154	TraesCS1A02G351200
chr1A	540067416	540067420	sharp_4093_0.0727285	TraesCS1A02G357300
chr1A	540067416	540067420	sharp_4093_0.0727285	TraesCS1A02G361300
chr1A	540067978	540067980	sharp_4094_0.0404047	TraesCS1A02G355700
chr1A	540067978	540067980	sharp_4094_0.0404047	TraesCS1A02G356500
chr1A	540067978	540067980	sharp_4094_0.0404047	TraesCS1A02G357100
chr1A	540067978	540067980	sharp_4094_0.0404047	TraesCS1A02G360500
chr1A	540067978	540067980	sharp_4094_0.0404047	TraesCS1A02G360700
chr1A	540662625	540662627	sharp_4107_0.711123	TraesCS1A02G356900
chr1A	540662625	540662627	sharp_4107_0.711123	TraesCS1A02G357300
chr1A	540662625	540662627	sharp_4107_0.711123	TraesCS1A02G359400
chr1A	540662625	540662627	sharp_4107_0.711123	TraesCS1A02G361300
chr1A	541440557	541440615	broad_4115_11.5073	TraesCS1A02G357700
chr1A	541440557	541440615	broad_4115_11.5073	TraesCS1A02G359300
chr1A	541440557	541440615	broad_4115_11.5073	TraesCS1A02G361400
chr1A	541440557	541440615	broad_4115_11.5073	TraesCS1A02G362000
chr1A	541578130	541578152	broad_4120_0.517181	TraesCS1A02G361600
chr1A	541977762	541977861	broad_4130_12.8325	TraesCS1A02G357900
chr1A	541977762	541977861	broad_4130_12.8325	TraesCS1A02G360000
chr1A	541977762	541977861	broad_4130_12.8325	TraesCS1A02G360100
chr1A	541977762	541977861	broad_4130_12.8325	TraesCS1A02G360500
chr1A	541977762	541977861	broad_4130_12.8325	TraesCS1A02G360700
chr1A	541977762	541977861	broad_4130_12.8325	TraesCS1A02G361600
chr1A	541977762	541977861	broad_4130_12.8325	TraesCS1A02G361700
chr1A	541977762	541977861	broad_4130_12.8325	TraesCS1A02G361900
chr1A	543760652	543760663	broad_4157_0.565666	TraesCS1A02G361600
chr1A	543760652	543760663	broad_4157_0.565666	TraesCS1A02G361700
chr1A	543760652	543760663	broad_4157_0.565666	TraesCS1A02G361900
chr1A	543760652	543760663	broad_4157_0.565666	TraesCS1A02G363000
chr1A	543760652	543760663	broad_4157_0.565666	TraesCS1A02G363100
chr1A	543760652	543760663	broad_4157_0.565666	TraesCS1A02G364000
chr1A	543760652	543760663	broad_4157_0.565666	TraesCS1A02G364100
chr1A	543760652	543760663	broad_4157_0.565666	TraesCS1A02G364400
chr1A	543760652	543760663	broad_4157_0.565666	TraesCS1A02G365700
chr1A	544913415	544913416	sharp_4209_0.363643	TraesCS1A02G367000
chr1A	548511744	548511748	sharp_4276_0.25859	TraesCS1A02G369700
chr1A	548511744	548511748	sharp_4276_0.25859	TraesCS1A02G371000
chr1A	548511744	548511748	sharp_4276_0.25859	TraesCS1A02G371300
chr1A	548511744	548511748	sharp_4276_0.25859	TraesCS1A02G373100
chr1A	548511744	548511748	sharp_4276_0.25859	TraesCS1A02G373500
chr1A	548511744	548511748	sharp_4276_0.25859	TraesCS1A02G374300
chr1A	548511744	548511748	sharp_4276_0.25859	TraesCS1A02G374800
chr1A	548511803	548511804	sharp_4277_1.30103	TraesCS1A02G369600
chr1A	548511803	548511804	sharp_4277_1.30103	TraesCS1A02G375800
chr1A	550430904	550430907	sharp_4327_0.3394	TraesCS1A02G380400
chr1A	550430904	550430907	sharp_4327_0.3394	TraesCS1A02G381200
chr1A	550725574	550725583	sharp_4339_0.719204	TraesCS1A02G372900
chr1A	550725574	550725583	sharp_4339_0.719204	TraesCS1A02G373000
chr1A	550725574	550725583	sharp_4339_0.719204	TraesCS1A02G373100
chr1A	550725574	550725583	sharp_4339_0.719204	TraesCS1A02G373500
chr1A	550725574	550725583	sharp_4339_0.719204	TraesCS1A02G374300
chr1A	550725574	550725583	sharp_4339_0.719204	TraesCS1A02G374800
chr1A	550725574	550725583	sharp_4339_0.719204	TraesCS1A02G376700
chr1A	550725574	550725583	sharp_4339_0.719204	TraesCS1A02G377300
chr1A	551465017	551465077	broad_4357_3.49097	TraesCS1A02G373500
chr1A	551465017	551465077	broad_4357_3.49097	TraesCS1A02G374300
chr1A	551465017	551465077	broad_4357_3.49097	TraesCS1A02G374800
chr1A	551465017	551465077	broad_4357_3.49097	TraesCS1A02G376700
chr1A	551465017	551465077	broad_4357_3.49097	TraesCS1A02G378200
chr1A	551897299	551897300	sharp_4376_0.42829	TraesCS1A02G380400
chr1A	551897299	551897300	sharp_4376_0.42829	TraesCS1A02G381200
chr1A	555127771	555127806	broad_4396_0.525261	TraesCS1A02G387400
chr1A	555127771	555127806	broad_4396_0.525261	TraesCS1A02G388000
chr1A	555127771	555127806	broad_4396_0.525261	TraesCS1A02G388400
chr1A	555134816	555134857	broad_4397_5.87485	TraesCS1A02G388400
chr1A	555634112	555634113	sharp_4399_1.2283	TraesCS1A02G382900
chr1A	555634112	555634113	sharp_4399_1.2283	TraesCS1A02G383500
chr1A	555634112	555634113	sharp_4399_1.2283	TraesCS1A02G385900
chr1A	555634112	555634113	sharp_4399_1.2283	TraesCS1A02G386400
chr1A	555634112	555634113	sharp_4399_1.2283	TraesCS1A02G387700
chr1A	555634112	555634113	sharp_4399_1.2283	TraesCS1A02G388700
chr1A	555634112	555634113	sharp_4399_1.2283	TraesCS1A02G389600
chr1A	558090713	558090795	broad_4441_6.29506	TraesCS1A02G392000
chr1A	558465169	558465184	broad_4447_0.42829	TraesCS1A02G388000
chr1A	558465169	558465184	broad_4447_0.42829	TraesCS1A02G388400
chr1A	558465169	558465184	broad_4447_0.42829	TraesCS1A02G389200
chr1A	558465169	558465184	broad_4447_0.42829	TraesCS1A02G389500
chr1A	558465169	558465184	broad_4447_0.42829	TraesCS1A02G390100
chr1A	558465169	558465184	broad_4447_0.42829	TraesCS1A02G391600
chr1A	558465169	558465184	broad_4447_0.42829	TraesCS1A02G393200
chr1A	558465169	558465184	broad_4447_0.42829	TraesCS1A02G393300
chr1A	558465169	558465184	broad_4447_0.42829	TraesCS1A02G394200
chr1A	558536303	558536304	sharp_4456_1.17174	TraesCS1A02G388000
chr1A	558536303	558536304	sharp_4456_1.17174	TraesCS1A02G388400
chr1A	560437849	560437852	sharp_4477_0.492938	TraesCS1A02G391600
chr1A	560437849	560437852	sharp_4477_0.492938	TraesCS1A02G393200
chr1A	560437849	560437852	sharp_4477_0.492938	TraesCS1A02G393300
chr1A	560437849	560437852	sharp_4477_0.492938	TraesCS1A02G394200
chr1A	560437849	560437852	sharp_4477_0.492938	TraesCS1A02G394600
chr1A	560437849	560437852	sharp_4477_0.492938	TraesCS1A02G395200
chr1A	560437849	560437852	sharp_4477_0.492938	TraesCS1A02G395600
chr1A	560438132	560438134	sharp_4478_0.517181	TraesCS1A02G391600
chr1A	560438132	560438134	sharp_4478_0.517181	TraesCS1A02G393200
chr1A	560438132	560438134	sharp_4478_0.517181	TraesCS1A02G393300
chr1A	560438132	560438134	sharp_4478_0.517181	TraesCS1A02G394200
chr1A	560438132	560438134	sharp_4478_0.517181	TraesCS1A02G394600
chr1A	560438132	560438134	sharp_4478_0.517181	TraesCS1A02G395200
chr1A	560438132	560438134	sharp_4478_0.517181	TraesCS1A02G395600
chr1A	560438249	560438321	broad_4479_1.62427	TraesCS1A02G392000
chr1A	560438249	560438321	broad_4479_1.62427	TraesCS1A02G394400
chr1A	560438249	560438321	broad_4479_1.62427	TraesCS1A02G395200
chr1A	560438411	560438416	sharp_4480_0.0565666	TraesCS1A02G391900
chr1A	560438411	560438416	sharp_4480_0.0565666	TraesCS1A02G393900
chr1A	562486433	562486437	sharp_4511_0.145457	TraesCS1A02G398200
chr1A	563258577	563258623	broad_4544_0.93739	TraesCS1A02G395600
chr1A	563258577	563258623	broad_4544_0.93739	TraesCS1A02G397100
chr1A	563258577	563258623	broad_4544_0.93739	TraesCS1A02G398300
chr1A	563277244	563277267	broad_4545_2.98995	TraesCS1A02G397500
chr1A	563277244	563277267	broad_4545_2.98995	TraesCS1A02G399400
chr1A	563277244	563277267	broad_4545_2.98995	TraesCS1A02G399500
chr1A	563277244	563277267	broad_4545_2.98995	TraesCS1A02G399800
chr1A	566367951	566368010	broad_4578_0.3394	TraesCS1A02G401900
chr1A	566367951	566368010	broad_4578_0.3394	TraesCS1A02G402500
chr1A	566367951	566368010	broad_4578_0.3394	TraesCS1A02G403100
chr1A	566367951	566368010	broad_4578_0.3394	TraesCS1A02G404500
chr1A	570274538	570274556	broad_4654_0.727285	TraesCS1A02G405800
chr1A	570274538	570274556	broad_4654_0.727285	TraesCS1A02G407100
chr1A	570274538	570274556	broad_4654_0.727285	TraesCS1A02G407800
chr1A	570274538	570274556	broad_4654_0.727285	TraesCS1A02G411600
chr1A	570614550	570614554	sharp_4656_0.573747	TraesCS1A02G408100
chr1A	570614550	570614554	sharp_4656_0.573747	TraesCS1A02G408200
chr1A	574799334	574799336	sharp_4713_0.145457	TraesCS1A02G416000
chr1A	574799334	574799336	sharp_4713_0.145457	TraesCS1A02G416700
chr1A	578564338	578564369	broad_4779_1.78589	TraesCS1A02G420800
chr1A	578564338	578564369	broad_4779_1.78589	TraesCS1A02G421200
chr1A	578564338	578564369	broad_4779_1.78589	TraesCS1A02G421900
chr1A	578564338	578564369	broad_4779_1.78589	TraesCS1A02G422600
chr1A	578564338	578564369	broad_4779_1.78589	TraesCS1A02G422900
chr1A	578564338	578564369	broad_4779_1.78589	TraesCS1A02G424100
chr1A	578564338	578564369	broad_4779_1.78589	TraesCS1A02G425400
chr1A	578564690	578564695	sharp_4780_2.05256	TraesCS1A02G420700
chr1A	578564690	578564695	sharp_4780_2.05256	TraesCS1A02G420800
chr1A	578564690	578564695	sharp_4780_2.05256	TraesCS1A02G421200
chr1A	578564690	578564695	sharp_4780_2.05256	TraesCS1A02G421900
chr1A	578564690	578564695	sharp_4780_2.05256	TraesCS1A02G422600
chr1A	578564690	578564695	sharp_4780_2.05256	TraesCS1A02G422900
chr1A	578564690	578564695	sharp_4780_2.05256	TraesCS1A02G424100
chr1A	578564690	578564695	sharp_4780_2.05256	TraesCS1A02G425200
chr1A	578564832	578564835	sharp_4781_1.697	TraesCS1A02G420300
chr1A	578564832	578564835	sharp_4781_1.697	TraesCS1A02G424300
chr1A	579843524	579843530	sharp_4799_1.10709	TraesCS1A02G424800
chr1A	579844028	579844029	sharp_4800_0.347481	TraesCS1A02G424100
chr1A	579844028	579844029	sharp_4800_0.347481	TraesCS1A02G427100
chr1A	581851868	581851882	broad_4825_0.85658	TraesCS1A02G430700
chr1A	581851953	581851958	sharp_4826_0.775771	TraesCS1A02G425200
chr1A	581851953	581851958	sharp_4826_0.775771	TraesCS1A02G426300
chr1A	581851953	581851958	sharp_4826_0.775771	TraesCS1A02G427000
chr1A	581851953	581851958	sharp_4826_0.775771	TraesCS1A02G427100
chr1A	581851953	581851958	sharp_4826_0.775771	TraesCS1A02G428400
chr1A	581851953	581851958	sharp_4826_0.775771	TraesCS1A02G429500
chr1A	582282309	582282357	broad_4833_0.517181	TraesCS1A02G425400
chr1A	582282309	582282357	broad_4833_0.517181	TraesCS1A02G426300
chr1A	582282309	582282357	broad_4833_0.517181	TraesCS1A02G427000
chr1A	582282309	582282357	broad_4833_0.517181	TraesCS1A02G428400
chr1A	582282309	582282357	broad_4833_0.517181	TraesCS1A02G430000
chr1A	582415279	582415280	sharp_4834_0.387885	TraesCS1A02G425200
chr1A	582415279	582415280	sharp_4834_0.387885	TraesCS1A02G425400
chr1A	582415279	582415280	sharp_4834_0.387885	TraesCS1A02G427100
chr1A	582415279	582415280	sharp_4834_0.387885	TraesCS1A02G429500
chr1A	585140375	585140400	broad_4878_0.646476	TraesCS1A02G432800
chr1A	585140375	585140400	broad_4878_0.646476	TraesCS1A02G433300
chr1A	585140375	585140400	broad_4878_0.646476	TraesCS1A02G434000
chr1A	585140375	585140400	broad_4878_0.646476	TraesCS1A02G435100
chr1A	585140375	585140400	broad_4878_0.646476	TraesCS1A02G436500
chr1A	586497736	586497795	broad_4889_0.589909	TraesCS1A02G433300
chr1A	586497736	586497795	broad_4889_0.589909	TraesCS1A02G434000
chr1A	586497736	586497795	broad_4889_0.589909	TraesCS1A02G435100
chr1A	586497736	586497795	broad_4889_0.589909	TraesCS1A02G436500
chr1A	586497736	586497795	broad_4889_0.589909	TraesCS1A02G438400
chr1A	586497736	586497795	broad_4889_0.589909	TraesCS1A02G438600
chr1A	586505441	586505459	broad_4890_0.816176	TraesCS1A02G435000
chr1A	586505441	586505459	broad_4890_0.816176	TraesCS1A02G437500
chr1A	586950744	586950768	broad_4894_0.355562	TraesCS1A02G435000
chr1A	586950744	586950768	broad_4894_0.355562	TraesCS1A02G436000
chr1A	591292918	591292952	broad_4956_0.694961	TraesCS1A02G440200
chr1A	591292918	591292952	broad_4956_0.694961	TraesCS1A02G443200
chr1A	591292918	591292952	broad_4956_0.694961	TraesCS1A02G443400
chr1B	1414574	1414595	broad_5031_0.5091	TraesCS1B02G000600
chr1B	1414574	1414595	broad_5031_0.5091	TraesCS1B02G001600
chr1B	1414574	1414595	broad_5031_0.5091	TraesCS1B02G002000
chr1B	1414574	1414595	broad_5031_0.5091	TraesCS1B02G003400
chr1B	1414574	1414595	broad_5031_0.5091	TraesCS1B02G003600
chr1B	1414641	1414735	broad_5032_4.63846	TraesCS1B02G000900
chr1B	1414641	1414735	broad_5032_4.63846	TraesCS1B02G001100
chr1B	1414641	1414735	broad_5032_4.63846	TraesCS1B02G002800
chr1B	1414811	1414826	broad_5033_0.202024	TraesCS1B02G000100
chr1B	1414811	1414826	broad_5033_0.202024	TraesCS1B02G000900
chr1B	1414811	1414826	broad_5033_0.202024	TraesCS1B02G002700
chr1B	1414811	1414826	broad_5033_0.202024	TraesCS1B02G005100
chr1B	1414969	1414973	sharp_5034_0.234347	TraesCS1B02G000800
chr1B	1414969	1414973	sharp_5034_0.234347	TraesCS1B02G000900
chr1B	1414969	1414973	sharp_5034_0.234347	TraesCS1B02G001100
chr1B	1414969	1414973	sharp_5034_0.234347	TraesCS1B02G003200
chr1B	1414969	1414973	sharp_5034_0.234347	TraesCS1B02G003400
chr1B	1414969	1414973	sharp_5034_0.234347	TraesCS1B02G005100
chr1B	1833708	1833758	broad_5052_0.444452	TraesCS1B02G000100
chr1B	1833708	1833758	broad_5052_0.444452	TraesCS1B02G000900
chr1B	1833708	1833758	broad_5052_0.444452	TraesCS1B02G002700
chr1B	1833708	1833758	broad_5052_0.444452	TraesCS1B02G004900
chr1B	1833708	1833758	broad_5052_0.444452	TraesCS1B02G005100
chr1B	2563577	2563579	sharp_5067_1.88286	TraesCS1B02G000900
chr1B	2563577	2563579	sharp_5067_1.88286	TraesCS1B02G002700
chr1B	2563577	2563579	sharp_5067_1.88286	TraesCS1B02G005100
chr1B	2563577	2563579	sharp_5067_1.88286	TraesCS1B02G006300
chr1B	2563577	2563579	sharp_5067_1.88286	TraesCS1B02G007600
chr1B	2563577	2563579	sharp_5067_1.88286	TraesCS1B02G008000
chr1B	2563577	2563579	sharp_5067_1.88286	TraesCS1B02G008100
chr1B	2564061	2564063	sharp_5068_0.468695	TraesCS1B02G000900
chr1B	2564061	2564063	sharp_5068_0.468695	TraesCS1B02G002700
chr1B	2564061	2564063	sharp_5068_0.468695	TraesCS1B02G004900
chr1B	2564061	2564063	sharp_5068_0.468695	TraesCS1B02G005100
chr1B	2564061	2564063	sharp_5068_0.468695	TraesCS1B02G006300
chr1B	2564061	2564063	sharp_5068_0.468695	TraesCS1B02G007600
chr1B	2564061	2564063	sharp_5068_0.468695	TraesCS1B02G008000
chr1B	2564061	2564063	sharp_5068_0.468695	TraesCS1B02G008100
chr1B	2784603	2784645	broad_5069_0.290914	TraesCS1B02G000900
chr1B	2784603	2784645	broad_5069_0.290914	TraesCS1B02G002700
chr1B	2784603	2784645	broad_5069_0.290914	TraesCS1B02G004900
chr1B	2784603	2784645	broad_5069_0.290914	TraesCS1B02G005100
chr1B	2784603	2784645	broad_5069_0.290914	TraesCS1B02G006300
chr1B	2784603	2784645	broad_5069_0.290914	TraesCS1B02G007600
chr1B	2784603	2784645	broad_5069_0.290914	TraesCS1B02G008000
chr1B	2784603	2784645	broad_5069_0.290914	TraesCS1B02G008100
chr1B	2784603	2784645	broad_5069_0.290914	TraesCS1B02G009400
chr1B	2784749	2784754	sharp_5070_0.791933	TraesCS1B02G000900
chr1B	2784749	2784754	sharp_5070_0.791933	TraesCS1B02G004900
chr1B	2784749	2784754	sharp_5070_0.791933	TraesCS1B02G005100
chr1B	2784749	2784754	sharp_5070_0.791933	TraesCS1B02G006300
chr1B	2784749	2784754	sharp_5070_0.791933	TraesCS1B02G007600
chr1B	2784749	2784754	sharp_5070_0.791933	TraesCS1B02G008100
chr1B	2784749	2784754	sharp_5070_0.791933	TraesCS1B02G008200
chr1B	3164410	3164411	sharp_5073_0.533342	TraesCS1B02G002800
chr1B	3164410	3164411	sharp_5073_0.533342	TraesCS1B02G007800
chr1B	3164410	3164411	sharp_5073_0.533342	TraesCS1B02G010700
chr1B	3164410	3164411	sharp_5073_0.533342	TraesCS1B02G011000
chr1B	3178844	3178857	broad_5075_2.56166	TraesCS1B02G010400
chr1B	3178844	3178857	broad_5075_2.56166	TraesCS1B02G010500
chr1B	3654008	3654080	broad_5080_3.12733	TraesCS1B02G002300
chr1B	3654008	3654080	broad_5080_3.12733	TraesCS1B02G002700
chr1B	3654008	3654080	broad_5080_3.12733	TraesCS1B02G005100
chr1B	3654008	3654080	broad_5080_3.12733	TraesCS1B02G006300
chr1B	3654008	3654080	broad_5080_3.12733	TraesCS1B02G008100
chr1B	3654008	3654080	broad_5080_3.12733	TraesCS1B02G009400
chr1B	3654008	3654080	broad_5080_3.12733	TraesCS1B02G010100
chr1B	3654021	3654048	broad_5081_0.703042	TraesCS1B02G002700
chr1B	3654021	3654048	broad_5081_0.703042	TraesCS1B02G005100
chr1B	3654021	3654048	broad_5081_0.703042	TraesCS1B02G006300
chr1B	3654021	3654048	broad_5081_0.703042	TraesCS1B02G007600
chr1B	3654021	3654048	broad_5081_0.703042	TraesCS1B02G007800
chr1B	3654021	3654048	broad_5081_0.703042	TraesCS1B02G008000
chr1B	3654021	3654048	broad_5081_0.703042	TraesCS1B02G008100
chr1B	3654021	3654048	broad_5081_0.703042	TraesCS1B02G009400
chr1B	3654021	3654048	broad_5081_0.703042	TraesCS1B02G010100
chr1B	3654133	3654135	sharp_5082_0.161619	TraesCS1B02G002700
chr1B	3654133	3654135	sharp_5082_0.161619	TraesCS1B02G005100
chr1B	3654133	3654135	sharp_5082_0.161619	TraesCS1B02G006300
chr1B	3654133	3654135	sharp_5082_0.161619	TraesCS1B02G007600
chr1B	3654133	3654135	sharp_5082_0.161619	TraesCS1B02G008100
chr1B	3654133	3654135	sharp_5082_0.161619	TraesCS1B02G009400
chr1B	3654133	3654135	sharp_5082_0.161619	TraesCS1B02G010100
chr1B	4984858	4984870	broad_5117_0.460614	TraesCS1B02G005100
chr1B	4984858	4984870	broad_5117_0.460614	TraesCS1B02G009400
chr1B	4984858	4984870	broad_5117_0.460614	TraesCS1B02G011800
chr1B	4984858	4984870	broad_5117_0.460614	TraesCS1B02G012100
chr1B	4984858	4984870	broad_5117_0.460614	TraesCS1B02G012800
chr1B	7126451	7126481	broad_5151_0.371724	TraesCS1B02G019200
chr1B	8825311	8825344	broad_5181_2.30307	TraesCS1B02G014400
chr1B	8825311	8825344	broad_5181_2.30307	TraesCS1B02G016300
chr1B	8825311	8825344	broad_5181_2.30307	TraesCS1B02G016400
chr1B	8825311	8825344	broad_5181_2.30307	TraesCS1B02G017300
chr1B	8825311	8825344	broad_5181_2.30307	TraesCS1B02G017600
chr1B	8825311	8825344	broad_5181_2.30307	TraesCS1B02G018900
chr1B	8825311	8825344	broad_5181_2.30307	TraesCS1B02G021300
chr1B	8825311	8825344	broad_5181_2.30307	TraesCS1B02G021700
chr1B	8825311	8825344	broad_5181_2.30307	TraesCS1B02G022200
chr1B	8839899	8839928	broad_5182_0.5091	TraesCS1B02G014400
chr1B	8839899	8839928	broad_5182_0.5091	TraesCS1B02G016300
chr1B	8839899	8839928	broad_5182_0.5091	TraesCS1B02G016400
chr1B	8839899	8839928	broad_5182_0.5091	TraesCS1B02G017300
chr1B	8839899	8839928	broad_5182_0.5091	TraesCS1B02G017600
chr1B	8839899	8839928	broad_5182_0.5091	TraesCS1B02G018900
chr1B	8839899	8839928	broad_5182_0.5091	TraesCS1B02G019100
chr1B	8839899	8839928	broad_5182_0.5091	TraesCS1B02G020400
chr1B	8839899	8839928	broad_5182_0.5091	TraesCS1B02G021300
chr1B	8839899	8839928	broad_5182_0.5091	TraesCS1B02G021700
chr1B	8839899	8839928	broad_5182_0.5091	TraesCS1B02G022200
chr1B	15218173	15218174	sharp_5242_0.557585	TraesCS1B02G027200
chr1B	15218173	15218174	sharp_5242_0.557585	TraesCS1B02G027300
chr1B	15218173	15218174	sharp_5242_0.557585	TraesCS1B02G027700
chr1B	15218173	15218174	sharp_5242_0.557585	TraesCS1B02G030000
chr1B	15218173	15218174	sharp_5242_0.557585	TraesCS1B02G031000
chr1B	15218173	15218174	sharp_5242_0.557585	TraesCS1B02G032500
chr1B	15218173	15218174	sharp_5242_0.557585	TraesCS1B02G033000
chr1B	15218173	15218174	sharp_5242_0.557585	TraesCS1B02G033700
chr1B	15218173	15218174	sharp_5242_0.557585	TraesCS1B02G034100
chr1B	16213841	16213853	broad_5252_0.0646476	TraesCS1B02G031000
chr1B	16213841	16213853	broad_5252_0.0646476	TraesCS1B02G032500
chr1B	16213841	16213853	broad_5252_0.0646476	TraesCS1B02G033000
chr1B	16213841	16213853	broad_5252_0.0646476	TraesCS1B02G033700
chr1B	16213841	16213853	broad_5252_0.0646476	TraesCS1B02G034100
chr1B	16213841	16213853	broad_5252_0.0646476	TraesCS1B02G036000
chr1B	16213841	16213853	broad_5252_0.0646476	TraesCS1B02G036700
chr1B	16213841	16213853	broad_5252_0.0646476	TraesCS1B02G036900
chr1B	16213841	16213853	broad_5252_0.0646476	TraesCS1B02G037000
chr1B	16213841	16213853	broad_5252_0.0646476	TraesCS1B02G037600
chr1B	16876019	16876031	broad_5269_1.10709	TraesCS1B02G034100
chr1B	16876019	16876031	broad_5269_1.10709	TraesCS1B02G037600
chr1B	17358996	17359001	sharp_5273_0.864661	TraesCS1B02G033300
chr1B	17572494	17572535	broad_5276_5.18797	TraesCS1B02G032500
chr1B	17572494	17572535	broad_5276_5.18797	TraesCS1B02G033000
chr1B	17572494	17572535	broad_5276_5.18797	TraesCS1B02G033700
chr1B	17572494	17572535	broad_5276_5.18797	TraesCS1B02G034100
chr1B	17572494	17572535	broad_5276_5.18797	TraesCS1B02G035100
chr1B	17572494	17572535	broad_5276_5.18797	TraesCS1B02G036000
chr1B	17572494	17572535	broad_5276_5.18797	TraesCS1B02G036700
chr1B	17572494	17572535	broad_5276_5.18797	TraesCS1B02G036900
chr1B	17572494	17572535	broad_5276_5.18797	TraesCS1B02G037000
chr1B	17572494	17572535	broad_5276_5.18797	TraesCS1B02G037600
chr1B	17572494	17572535	broad_5276_5.18797	TraesCS1B02G039600
chr1B	17691435	17691471	broad_5287_33.5117	TraesCS1B02G036500
chr1B	18121222	18121227	sharp_5296_0.1697	TraesCS1B02G033300
chr1B	18121279	18121280	sharp_5297_0.290914	TraesCS1B02G033300
chr1B	18121279	18121280	sharp_5297_0.290914	TraesCS1B02G034000
chr1B	18121279	18121280	sharp_5297_0.290914	TraesCS1B02G038700
chr1B	22206364	22206426	broad_5330_0.969713	TraesCS1B02G044200
chr1B	24223614	24223654	broad_5346_2.56166	TraesCS1B02G046300
chr1B	24224498	24224500	sharp_5347_0.816176	TraesCS1B02G046300
chr1B	26058928	26058934	sharp_5358_0.85658	TraesCS1B02G046000
chr1B	26413000	26413024	broad_5365_0.565666	TraesCS1B02G046200
chr1B	26842196	26842225	broad_5367_0.622233	TraesCS1B02G045000
chr1B	32421774	32421785	broad_5417_1.64851	TraesCS1B02G053200
chr1B	32421774	32421785	broad_5417_1.64851	TraesCS1B02G053700
chr1B	33825588	33825589	sharp_5424_0.282833	TraesCS1B02G052500
chr1B	39546219	39546277	broad_5453_3.53137	TraesCS1B02G055200
chr1B	39546219	39546277	broad_5453_3.53137	TraesCS1B02G055900
chr1B	39546219	39546277	broad_5453_3.53137	TraesCS1B02G057900
chr1B	40429659	40429660	sharp_5463_0.274752	TraesCS1B02G056000
chr1B	40429659	40429660	sharp_5463_0.274752	TraesCS1B02G057800
chr1B	41784181	41784189	sharp_5476_2.29499	TraesCS1B02G059100
chr1B	41784181	41784189	sharp_5476_2.29499	TraesCS1B02G060300
chr1B	46258359	46258408	broad_5495_2.50509	TraesCS1B02G060900
chr1B	46258359	46258408	broad_5495_2.50509	TraesCS1B02G062400
chr1B	47889792	47889836	broad_5507_4.76776	TraesCS1B02G061600
chr1B	47889792	47889836	broad_5507_4.76776	TraesCS1B02G061700
chr1B	47889792	47889836	broad_5507_4.76776	TraesCS1B02G062600
chr1B	47889792	47889836	broad_5507_4.76776	TraesCS1B02G064000
chr1B	47889792	47889836	broad_5507_4.76776	TraesCS1B02G064200
chr1B	49843769	49843771	sharp_5514_0.654557	TraesCS1B02G063800
chr1B	52333436	52333438	sharp_5525_0.68688	TraesCS1B02G068300
chr1B	53057269	53057273	sharp_5541_0.501019	TraesCS1B02G068000
chr1B	53057269	53057273	sharp_5541_0.501019	TraesCS1B02G069000
chr1B	53057656	53057693	broad_5542_14.4083	TraesCS1B02G067300
chr1B	53057656	53057693	broad_5542_14.4083	TraesCS1B02G068000
chr1B	53057656	53057693	broad_5542_14.4083	TraesCS1B02G069000
chr1B	53264357	53264403	broad_5558_2.05256	TraesCS1B02G069300
chr1B	57496577	57496737	broad_5581_3.0546	TraesCS1B02G073300
chr1B	57496577	57496737	broad_5581_3.0546	TraesCS1B02G073500
chr1B	57496577	57496737	broad_5581_3.0546	TraesCS1B02G073700
chr1B	57496577	57496737	broad_5581_3.0546	TraesCS1B02G074300
chr1B	57496577	57496737	broad_5581_3.0546	TraesCS1B02G075800
chr1B	58030042	58030068	broad_5586_0.420209	TraesCS1B02G071500
chr1B	59622917	59622919	sharp_5615_0.226266	TraesCS1B02G074300
chr1B	59622917	59622919	sharp_5615_0.226266	TraesCS1B02G076800
chr1B	60482652	60482653	sharp_5627_0.323238	TraesCS1B02G075800
chr1B	60482652	60482653	sharp_5627_0.323238	TraesCS1B02G076800
chr1B	60482652	60482653	sharp_5627_0.323238	TraesCS1B02G077500
chr1B	60482652	60482653	sharp_5627_0.323238	TraesCS1B02G079900
chr1B	62080215	62080257	broad_5644_16.5094	TraesCS1B02G077500
chr1B	62080215	62080257	broad_5644_16.5094	TraesCS1B02G078900
chr1B	62080215	62080257	broad_5644_16.5094	TraesCS1B02G079100
chr1B	62080215	62080257	broad_5644_16.5094	TraesCS1B02G079300
chr1B	62080215	62080257	broad_5644_16.5094	TraesCS1B02G079500
chr1B	62080215	62080257	broad_5644_16.5094	TraesCS1B02G079600
chr1B	62080215	62080257	broad_5644_16.5094	TraesCS1B02G079800
chr1B	62080215	62080257	broad_5644_16.5094	TraesCS1B02G080100
chr1B	62680326	62680328	sharp_5649_0.533342	TraesCS1B02G078900
chr1B	62680326	62680328	sharp_5649_0.533342	TraesCS1B02G079100
chr1B	62680326	62680328	sharp_5649_0.533342	TraesCS1B02G079300
chr1B	62680326	62680328	sharp_5649_0.533342	TraesCS1B02G079500
chr1B	62680326	62680328	sharp_5649_0.533342	TraesCS1B02G079600
chr1B	62680326	62680328	sharp_5649_0.533342	TraesCS1B02G079800
chr1B	62680326	62680328	sharp_5649_0.533342	TraesCS1B02G080100
chr1B	62797843	62797872	broad_5654_0.452533	TraesCS1B02G078900
chr1B	62797843	62797872	broad_5654_0.452533	TraesCS1B02G079900
chr1B	62797843	62797872	broad_5654_0.452533	TraesCS1B02G080500
chr1B	65282541	65282575	broad_5665_0.985875	TraesCS1B02G081900
chr1B	65282541	65282575	broad_5665_0.985875	TraesCS1B02G082100
chr1B	65543892	65543937	broad_5671_4.44452	TraesCS1B02G082100
chr1B	66935664	66935703	broad_5684_1.16366	TraesCS1B02G082100
chr1B	67048417	67048426	sharp_5686_2.2061	TraesCS1B02G082100
chr1B	72713064	72713111	broad_5716_0.913147	TraesCS1B02G086500
chr1B	72755878	72755920	broad_5717_0.347481	TraesCS1B02G086400
chr1B	72789034	72789078	broad_5719_1.14749	TraesCS1B02G086400
chr1B	73042960	73042990	broad_5725_1.16366	TraesCS1B02G086500
chr1B	80951326	80951376	broad_5737_12.5659	TraesCS1B02G087300
chr1B	85769385	85769386	sharp_5760_0.420209	TraesCS1B02G088000
chr1B	85769385	85769386	sharp_5760_0.420209	TraesCS1B02G088700
chr1B	89956930	89956936	sharp_5773_0.371724	TraesCS1B02G089900
chr1B	89956930	89956936	sharp_5773_0.371724	TraesCS1B02G090300
chr1B	90430979	90430984	sharp_5778_1.57578	TraesCS1B02G089300
chr1B	90430979	90430984	sharp_5778_1.57578	TraesCS1B02G091100
chr1B	90434296	90434364	broad_5779_1.45457	TraesCS1B02G089300
chr1B	90434296	90434364	broad_5779_1.45457	TraesCS1B02G091100
chr1B	92317092	92317094	sharp_5791_0.614152	TraesCS1B02G091100
chr1B	92317092	92317094	sharp_5791_0.614152	TraesCS1B02G091700
chr1B	92317092	92317094	sharp_5791_0.614152	TraesCS1B02G091800
chr1B	92322952	92322961	sharp_5792_1.0182	TraesCS1B02G089700
chr1B	94928706	94928711	sharp_5806_0.290914	TraesCS1B02G091800
chr1B	94928706	94928711	sharp_5806_0.290914	TraesCS1B02G093200
chr1B	94928706	94928711	sharp_5806_0.290914	TraesCS1B02G093300
chr1B	94928706	94928711	sharp_5806_0.290914	TraesCS1B02G093600
chr1B	94928706	94928711	sharp_5806_0.290914	TraesCS1B02G094600
chr1B	94928706	94928711	sharp_5806_0.290914	TraesCS1B02G094700
chr1B	95366303	95366309	sharp_5815_1.05052	TraesCS1B02G091800
chr1B	95366303	95366309	sharp_5815_1.05052	TraesCS1B02G093200
chr1B	95366303	95366309	sharp_5815_1.05052	TraesCS1B02G093300
chr1B	95366303	95366309	sharp_5815_1.05052	TraesCS1B02G094300
chr1B	95366417	95366428	broad_5816_1.22022	TraesCS1B02G093300
chr1B	97225615	97225631	broad_5821_0.0565666	TraesCS1B02G094600
chr1B	97225615	97225631	broad_5821_0.0565666	TraesCS1B02G094700
chr1B	101246556	101246608	broad_5842_0.549504	TraesCS1B02G096200
chr1B	106885868	106885870	sharp_5877_0.412128	TraesCS1B02G098800
chr1B	107526977	107527059	broad_5884_2.79601	TraesCS1B02G099000
chr1B	108028741	108028815	broad_5885_2.74752	TraesCS1B02G099000
chr1B	108028741	108028815	broad_5885_2.74752	TraesCS1B02G099100
chr1B	108112887	108112921	broad_5888_0.719204	TraesCS1B02G099000
chr1B	108112887	108112921	broad_5888_0.719204	TraesCS1B02G100600
chr1B	109241887	109242000	broad_5898_0.549504	TraesCS1B02G100100
chr1B	109241887	109242000	broad_5898_0.549504	TraesCS1B02G100600
chr1B	109283967	109283969	sharp_5899_0.218186	TraesCS1B02G100600
chr1B	114347927	114347928	sharp_5936_0.218186	TraesCS1B02G102700
chr1B	114347927	114347928	sharp_5936_0.218186	TraesCS1B02G103800
chr1B	128580524	128580533	sharp_5989_24.3156	TraesCS1B02G111400
chr1B	128580524	128580533	sharp_5989_24.3156	TraesCS1B02G111900
chr1B	128789857	128789858	sharp_5990_0.638395	TraesCS1B02G111400
chr1B	128789857	128789858	sharp_5990_0.638395	TraesCS1B02G111900
chr1B	128789857	128789858	sharp_5990_0.638395	TraesCS1B02G112700
chr1B	129144508	129144509	sharp_5991_0.670719	TraesCS1B02G112700
chr1B	134425410	134425412	sharp_6016_0.549504	TraesCS1B02G113500
chr1B	134425410	134425412	sharp_6016_0.549504	TraesCS1B02G114100
chr1B	134425410	134425412	sharp_6016_0.549504	TraesCS1B02G114300
chr1B	134425410	134425412	sharp_6016_0.549504	TraesCS1B02G115700
chr1B	134425410	134425412	sharp_6016_0.549504	TraesCS1B02G115800
chr1B	134535637	134535670	broad_6018_1.71316	TraesCS1B02G113400
chr1B	134555629	134555630	sharp_6019_0.945471	TraesCS1B02G113400
chr1B	134555629	134555630	sharp_6019_0.945471	TraesCS1B02G114500
chr1B	136825711	136825713	sharp_6032_0.0727285	TraesCS1B02G115900
chr1B	136825711	136825713	sharp_6032_0.0727285	TraesCS1B02G117000
chr1B	136825711	136825713	sharp_6032_0.0727285	TraesCS1B02G117200
chr1B	136825711	136825713	sharp_6032_0.0727285	TraesCS1B02G117400
chr1B	136825711	136825713	sharp_6032_0.0727285	TraesCS1B02G117500
chr1B	137499711	137499714	sharp_6052_0.68688	TraesCS1B02G115900
chr1B	137499711	137499714	sharp_6052_0.68688	TraesCS1B02G117000
chr1B	137499711	137499714	sharp_6052_0.68688	TraesCS1B02G117200
chr1B	137499711	137499714	sharp_6052_0.68688	TraesCS1B02G117400
chr1B	137499711	137499714	sharp_6052_0.68688	TraesCS1B02G117500
chr1B	137499711	137499714	sharp_6052_0.68688	TraesCS1B02G118400
chr1B	138894148	138894191	broad_6067_1.17174	TraesCS1B02G118500
chr1B	139067320	139067324	sharp_6068_0.759609	TraesCS1B02G117200
chr1B	139067320	139067324	sharp_6068_0.759609	TraesCS1B02G117800
chr1B	139067320	139067324	sharp_6068_0.759609	TraesCS1B02G118200
chr1B	139067320	139067324	sharp_6068_0.759609	TraesCS1B02G118300
chr1B	139067320	139067324	sharp_6068_0.759609	TraesCS1B02G119100
chr1B	145362215	145362217	sharp_6112_0.484857	TraesCS1B02G121500
chr1B	145362215	145362217	sharp_6112_0.484857	TraesCS1B02G122400
chr1B	146775355	146775454	broad_6118_12.1376	TraesCS1B02G122300
chr1B	146775360	146775371	broad_6119_0.484857	TraesCS1B02G122300
chr1B	151566453	151566455	sharp_6145_1.05052	TraesCS1B02G123600
chr1B	151566453	151566455	sharp_6145_1.05052	TraesCS1B02G124700
chr1B	151566453	151566455	sharp_6145_1.05052	TraesCS1B02G124800
chr1B	151566453	151566455	sharp_6145_1.05052	TraesCS1B02G125400
chr1B	151739014	151739067	broad_6146_0.484857	TraesCS1B02G125100
chr1B	151739014	151739067	broad_6146_0.484857	TraesCS1B02G125600
chr1B	155429269	155429346	broad_6173_58.8778	TraesCS1B02G126100
chr1B	155429269	155429346	broad_6173_58.8778	TraesCS1B02G126300
chr1B	155429269	155429346	broad_6173_58.8778	TraesCS1B02G126500
chr1B	155429269	155429346	broad_6173_58.8778	TraesCS1B02G126700
chr1B	155429269	155429346	broad_6173_58.8778	TraesCS1B02G127200
chr1B	155429269	155429346	broad_6173_58.8778	TraesCS1B02G127700
chr1B	155429269	155429346	broad_6173_58.8778	TraesCS1B02G127900
chr1B	155717488	155717489	sharp_6175_0.234347	TraesCS1B02G126100
chr1B	155717488	155717489	sharp_6175_0.234347	TraesCS1B02G126700
chr1B	155717715	155717841	broad_6176_2.85257	TraesCS1B02G126800
chr1B	155717715	155717841	broad_6176_2.85257	TraesCS1B02G127600
chr1B	155717715	155717841	broad_6176_2.85257	TraesCS1B02G128000
chr1B	157269315	157269335	broad_6192_2.64247	TraesCS1B02G127000
chr1B	162005782	162005831	broad_6240_3.47481	TraesCS1B02G130100
chr1B	162005782	162005831	broad_6240_3.47481	TraesCS1B02G130500
chr1B	162005782	162005831	broad_6240_3.47481	TraesCS1B02G131300
chr1B	162005884	162005908	broad_6241_0.436371	TraesCS1B02G129900
chr1B	162005884	162005908	broad_6241_0.436371	TraesCS1B02G130100
chr1B	162005884	162005908	broad_6241_0.436371	TraesCS1B02G130500
chr1B	162005884	162005908	broad_6241_0.436371	TraesCS1B02G131300
chr1B	163701640	163701645	sharp_6252_0.202024	TraesCS1B02G130500
chr1B	163701640	163701645	sharp_6252_0.202024	TraesCS1B02G131300
chr1B	166341997	166342049	broad_6260_6.01222	TraesCS1B02G131600
chr1B	166341997	166342049	broad_6260_6.01222	TraesCS1B02G131700
chr1B	166661546	166661550	sharp_6261_1.40608	TraesCS1B02G131600
chr1B	166661546	166661550	sharp_6261_1.40608	TraesCS1B02G131700
chr1B	172421586	172421688	broad_6287_105.747	TraesCS1B02G134900
chr1B	172421586	172421688	broad_6287_105.747	TraesCS1B02G135100
chr1B	179985986	179985988	sharp_6330_1.64851	TraesCS1B02G139000
chr1B	192770245	192770305	broad_6396_2.16569	TraesCS1B02G142900
chr1B	198615760	198615892	broad_6417_2.57782	TraesCS1B02G145500
chr1B	198615760	198615892	broad_6417_2.57782	TraesCS1B02G145800
chr1B	198754823	198754876	broad_6423_0.307076	TraesCS1B02G145200
chr1B	198754823	198754876	broad_6423_0.307076	TraesCS1B02G145500
chr1B	198754823	198754876	broad_6423_0.307076	TraesCS1B02G145800
chr1B	198755240	198755305	broad_6424_1.51922	TraesCS1B02G145500
chr1B	198755359	198755467	broad_6425_1.68084	TraesCS1B02G145200
chr1B	200038748	200038769	broad_6427_0.678799	TraesCS1B02G145200
chr1B	200100178	200100193	broad_6428_3.14349	TraesCS1B02G146100
chr1B	201921775	201921776	sharp_6436_0.670719	TraesCS1B02G145800
chr1B	211336029	211336033	sharp_6448_0.517181	TraesCS1B02G147300
chr1B	212662779	212662915	broad_6455_4.00815	TraesCS1B02G147500
chr1B	212662779	212662915	broad_6455_4.00815	TraesCS1B02G147700
chr1B	216533743	216533751	sharp_6469_4.9617	TraesCS1B02G148200
chr1B	216533743	216533751	sharp_6469_4.9617	TraesCS1B02G148600
chr1B	216535402	216535405	sharp_6470_0.638395	TraesCS1B02G148200
chr1B	218959408	218959410	sharp_6482_2.05256	TraesCS1B02G148400
chr1B	218959408	218959410	sharp_6482_2.05256	TraesCS1B02G148500
chr1B	221281382	221281406	broad_6486_0.145457	TraesCS1B02G149500
chr1B	221281622	221281640	broad_6488_0.751528	TraesCS1B02G149400
chr1B	221281679	221281687	sharp_6489_0.468695	TraesCS1B02G149500
chr1B	221924458	221924467	sharp_6492_0.323238	TraesCS1B02G149400
chr1B	221924458	221924467	sharp_6492_0.323238	TraesCS1B02G149600
chr1B	222994077	222994127	broad_6496_1.21214	TraesCS1B02G149400
chr1B	222994077	222994127	broad_6496_1.21214	TraesCS1B02G149500
chr1B	228993655	228993656	sharp_6516_0.646476	TraesCS1B02G150100
chr1B	229541687	229541711	broad_6521_1.03436	TraesCS1B02G150100
chr1B	229615938	229615958	broad_6522_0.735366	TraesCS1B02G150500
chr1B	235380356	235380374	broad_6535_0.501019	TraesCS1B02G151200
chr1B	252325512	252325515	sharp_6579_0.816176	TraesCS1B02G153600
chr1B	253826787	253826789	sharp_6584_0.387885	TraesCS1B02G154100
chr1B	254863868	254863870	sharp_6590_0.0727285	TraesCS1B02G154000
chr1B	256823170	256823194	broad_6599_0.840418	TraesCS1B02G154200
chr1B	256823170	256823194	broad_6599_0.840418	TraesCS1B02G154400
chr1B	268593904	268593906	sharp_6658_0.387885	TraesCS1B02G158500
chr1B	268593904	268593906	sharp_6658_0.387885	TraesCS1B02G158600
chr1B	268603087	268603096	sharp_6659_0.5091	TraesCS1B02G158500
chr1B	268603087	268603096	sharp_6659_0.5091	TraesCS1B02G158600
chr1B	268995941	268995996	broad_6665_1.47073	TraesCS1B02G158100
chr1B	268995941	268995996	broad_6665_1.47073	TraesCS1B02G159200
chr1B	269175839	269175841	sharp_6670_1.398	TraesCS1B02G157800
chr1B	269175839	269175841	sharp_6670_1.398	TraesCS1B02G157900
chr1B	269625102	269625103	sharp_6673_1.29295	TraesCS1B02G158100
chr1B	269625102	269625103	sharp_6673_1.29295	TraesCS1B02G158500
chr1B	285323315	285323317	sharp_6731_0.234347	TraesCS1B02G164300
chr1B	286303048	286303112	broad_6733_1.697	TraesCS1B02G164300
chr1B	286303048	286303112	broad_6733_1.697	TraesCS1B02G164700
chr1B	286303180	286303187	sharp_6734_0.783852	TraesCS1B02G164900
chr1B	286756509	286756516	sharp_6738_0.355562	TraesCS1B02G164300
chr1B	286756509	286756516	sharp_6738_0.355562	TraesCS1B02G164700
chr1B	288551026	288551034	sharp_6749_0.121214	TraesCS1B02G164300
chr1B	288551026	288551034	sharp_6749_0.121214	TraesCS1B02G164700
chr1B	288807515	288807516	sharp_6750_1.398	TraesCS1B02G164500
chr1B	288807515	288807516	sharp_6750_1.398	TraesCS1B02G165100
chr1B	289607664	289607666	sharp_6758_0.0565666	TraesCS1B02G166100
chr1B	296053477	296053480	sharp_6767_0.0323238	TraesCS1B02G167200
chr1B	298093355	298093406	broad_6796_0.541423	TraesCS1B02G168100
chr1B	300751441	300751450	sharp_6811_2.11721	TraesCS1B02G168600
chr1B	300751441	300751450	sharp_6811_2.11721	TraesCS1B02G170100
chr1B	302222365	302222390	broad_6819_0.0484857	TraesCS1B02G169200
chr1B	302222654	302222656	sharp_6820_0.0646476	TraesCS1B02G170100
chr1B	304178350	304178351	sharp_6829_0.3394	TraesCS1B02G171800
chr1B	305278913	305278942	broad_6839_1.04244	TraesCS1B02G171700
chr1B	305535130	305535225	broad_6840_54.4009	TraesCS1B02G171700
chr1B	305535130	305535225	broad_6840_54.4009	TraesCS1B02G172400
chr1B	306206126	306206164	broad_6844_0.573747	TraesCS1B02G171400
chr1B	306206238	306206257	broad_6845_0.290914	TraesCS1B02G171700
chr1B	306703123	306703134	broad_6848_1.5273	TraesCS1B02G171800
chr1B	307149052	307149053	sharp_6849_0.412128	TraesCS1B02G171600
chr1B	307149286	307149288	sharp_6850_0.533342	TraesCS1B02G171700
chr1B	307149286	307149288	sharp_6850_0.533342	TraesCS1B02G173000
chr1B	307174074	307174075	sharp_6852_0.703042	TraesCS1B02G173000
chr1B	308293375	308293378	sharp_6859_0.436371	TraesCS1B02G173000
chr1B	308293467	308293480	broad_6860_3.21622	TraesCS1B02G172400
chr1B	310311039	310311239	broad_6873_24.0085	TraesCS1B02G173000
chr1B	310311039	310311239	broad_6873_24.0085	TraesCS1B02G173600
chr1B	310311039	310311239	broad_6873_24.0085	TraesCS1B02G173700
chr1B	310311039	310311239	broad_6873_24.0085	TraesCS1B02G174000
chr1B	310311039	310311239	broad_6873_24.0085	TraesCS1B02G174100
chr1B	313275397	313275421	broad_6894_3.96774	TraesCS1B02G173900
chr1B	313275397	313275421	broad_6894_3.96774	TraesCS1B02G174600
chr1B	313276157	313276416	broad_6895_89.6015	TraesCS1B02G174000
chr1B	313276157	313276416	broad_6895_89.6015	TraesCS1B02G174100
chr1B	313276157	313276416	broad_6895_89.6015	TraesCS1B02G174400
chr1B	313276157	313276416	broad_6895_89.6015	TraesCS1B02G174600
chr1B	313276157	313276416	broad_6895_89.6015	TraesCS1B02G174700
chr1B	313483490	313483499	sharp_6898_1.78589	TraesCS1B02G174800
chr1B	318274588	318274589	sharp_6932_0.234347	TraesCS1B02G175800
chr1B	318274588	318274589	sharp_6932_0.234347	TraesCS1B02G176300
chr1B	318274719	318274757	broad_6933_2.31115	TraesCS1B02G176200
chr1B	318274719	318274757	broad_6933_2.31115	TraesCS1B02G176700
chr1B	320712164	320712168	sharp_6942_0.0646476	TraesCS1B02G177300
chr1B	320712164	320712168	sharp_6942_0.0646476	TraesCS1B02G177900
chr1B	321006979	321007026	broad_6945_1.5677	TraesCS1B02G177000
chr1B	321006979	321007026	broad_6945_1.5677	TraesCS1B02G177900
chr1B	321235733	321235775	broad_6948_0.525261	TraesCS1B02G177400
chr1B	321235733	321235775	broad_6948_0.525261	TraesCS1B02G178300
chr1B	321684073	321684113	broad_6949_0.347481	TraesCS1B02G177300
chr1B	321696544	321696565	broad_6950_1.09093	TraesCS1B02G177900
chr1B	321701699	321701753	broad_6951_4.88089	TraesCS1B02G177700
chr1B	323619138	323619181	broad_6960_0.751528	TraesCS1B02G177800
chr1B	324792589	324792611	broad_6965_1.25255	TraesCS1B02G179600
chr1B	324792589	324792611	broad_6965_1.25255	TraesCS1B02G179800
chr1B	324792589	324792611	broad_6965_1.25255	TraesCS1B02G179900
chr1B	332095758	332095796	broad_7051_0.85658	TraesCS1B02G183600
chr1B	333633739	333633832	broad_7069_1.67276	TraesCS1B02G185000
chr1B	333633739	333633832	broad_7069_1.67276	TraesCS1B02G186200
chr1B	333633863	333633897	broad_7070_0.404047	TraesCS1B02G186200
chr1B	333633863	333633897	broad_7070_0.404047	TraesCS1B02G186800
chr1B	334246396	334246448	broad_7073_1.33336	TraesCS1B02G186500
chr1B	334342996	334343039	broad_7076_0.0404047	TraesCS1B02G186200
chr1B	334342996	334343039	broad_7076_0.0404047	TraesCS1B02G186400
chr1B	334342996	334343039	broad_7076_0.0404047	TraesCS1B02G186700
chr1B	334342996	334343039	broad_7076_0.0404047	TraesCS1B02G187700
chr1B	334686985	334687027	broad_7083_0.0484857	TraesCS1B02G186400
chr1B	334686985	334687027	broad_7083_0.0484857	TraesCS1B02G187700
chr1B	337688349	337688352	sharp_7097_0.525261	TraesCS1B02G187700
chr1B	337688404	337688448	broad_7098_0.484857	TraesCS1B02G187700
chr1B	341742311	341742348	broad_7117_2.04448	TraesCS1B02G189900
chr1B	347257540	347257541	sharp_7163_1.43033	TraesCS1B02G193000
chr1B	347257540	347257541	sharp_7163_1.43033	TraesCS1B02G193300
chr1B	347257997	347258025	broad_7164_0.678799	TraesCS1B02G193300
chr1B	347558932	347558934	sharp_7165_0.177781	TraesCS1B02G193800
chr1B	347558932	347558934	sharp_7165_0.177781	TraesCS1B02G194100
chr1B	347558932	347558934	sharp_7165_0.177781	TraesCS1B02G194300
chr1B	347559271	347559272	sharp_7167_0.460614	TraesCS1B02G193300
chr1B	347559271	347559272	sharp_7167_0.460614	TraesCS1B02G194400
chr1B	349043006	349043067	broad_7177_3.68491	TraesCS1B02G193700
chr1B	349043006	349043067	broad_7177_3.68491	TraesCS1B02G194400
chr1B	349043006	349043067	broad_7177_3.68491	TraesCS1B02G194700
chr1B	350390166	350390284	broad_7192_1.36568	TraesCS1B02G194700
chr1B	350390166	350390284	broad_7192_1.36568	TraesCS1B02G195300
chr1B	354979524	354979624	broad_7217_5.3011	TraesCS1B02G197700
chr1B	354979524	354979624	broad_7217_5.3011	TraesCS1B02G197800
chr1B	356983450	356983454	sharp_7226_0.355562	TraesCS1B02G198900
chr1B	356983554	356983568	broad_7227_0.85658	TraesCS1B02G199400
chr1B	357915861	357915874	broad_7237_0.848499	TraesCS1B02G199600
chr1B	357915861	357915874	broad_7237_0.848499	TraesCS1B02G200300
chr1B	357916394	357916421	broad_7238_4.17785	TraesCS1B02G198400
chr1B	357916394	357916421	broad_7238_4.17785	TraesCS1B02G200200
chr1B	361800954	361800956	sharp_7257_0.824256	TraesCS1B02G202100
chr1B	362219762	362219836	broad_7258_2.44853	TraesCS1B02G201400
chr1B	363384453	363384500	broad_7263_2.17377	TraesCS1B02G202600
chr1B	370842133	370842236	broad_7308_9.5436	TraesCS1B02G206100
chr1B	373000108	373000206	broad_7324_0.808095	TraesCS1B02G206100
chr1B	373000108	373000206	broad_7324_0.808095	TraesCS1B02G206600
chr1B	373260604	373260679	broad_7325_1.34952	TraesCS1B02G206100
chr1B	373260604	373260679	broad_7325_1.34952	TraesCS1B02G207300
chr1B	373313042	373313056	broad_7326_2.59398	TraesCS1B02G207300
chr1B	374335883	374336016	broad_7333_0.872742	TraesCS1B02G206600
chr1B	374335883	374336016	broad_7333_0.872742	TraesCS1B02G207900
chr1B	374335883	374336016	broad_7333_0.872742	TraesCS1B02G208000
chr1B	374846743	374846798	broad_7335_3.51521	TraesCS1B02G207300
chr1B	375788529	375788530	sharp_7339_0.185862	TraesCS1B02G207900
chr1B	375788529	375788530	sharp_7339_0.185862	TraesCS1B02G208000
chr1B	375788529	375788530	sharp_7339_0.185862	TraesCS1B02G208100
chr1B	378042436	378042453	broad_7358_1.81821	TraesCS1B02G208400
chr1B	378042436	378042453	broad_7358_1.81821	TraesCS1B02G209200
chr1B	380310640	380310712	broad_7368_0.759609	TraesCS1B02G208900
chr1B	380310640	380310712	broad_7368_0.759609	TraesCS1B02G209600
chr1B	382691435	382691437	sharp_7385_0.0484857	TraesCS1B02G210300
chr1B	383002252	383002253	sharp_7386_1.01012	TraesCS1B02G210300
chr1B	383002252	383002253	sharp_7386_1.01012	TraesCS1B02G210500
chr1B	383031149	383031186	broad_7390_4.33139	TraesCS1B02G210300
chr1B	383031253	383031312	broad_7391_6.01222	TraesCS1B02G210300
chr1B	383031253	383031312	broad_7391_6.01222	TraesCS1B02G210900
chr1B	383031253	383031312	broad_7391_6.01222	TraesCS1B02G211000
chr1B	392112782	392112936	broad_7466_2.48085	TraesCS1B02G215200
chr1B	392112782	392112936	broad_7466_2.48085	TraesCS1B02G217000
chr1B	392836602	392836605	sharp_7469_2.69904	TraesCS1B02G216300
chr1B	395974707	395974725	broad_7484_3.59602	TraesCS1B02G218300
chr1B	395974707	395974725	broad_7484_3.59602	TraesCS1B02G220800
chr1B	395974760	395974838	broad_7485_8.94561	TraesCS1B02G218300
chr1B	395974760	395974838	broad_7485_8.94561	TraesCS1B02G220800
chr1B	400849763	400849764	sharp_7531_0.363643	TraesCS1B02G222000
chr1B	400849763	400849764	sharp_7531_0.363643	TraesCS1B02G222500
chr1B	400849763	400849764	sharp_7531_0.363643	TraesCS1B02G222600
chr1B	400849763	400849764	sharp_7531_0.363643	TraesCS1B02G222700
chr1B	400849763	400849764	sharp_7531_0.363643	TraesCS1B02G223300
chr1B	400849763	400849764	sharp_7531_0.363643	TraesCS1B02G224000
chr1B	402571137	402571139	sharp_7543_0.864661	TraesCS1B02G223400
chr1B	402571233	402571239	sharp_7544_0.880823	TraesCS1B02G223500
chr1B	403066004	403066011	sharp_7545_0.646476	TraesCS1B02G223400
chr1B	403066049	403066087	broad_7546_3.81421	TraesCS1B02G224000
chr1B	403066049	403066087	broad_7546_3.81421	TraesCS1B02G224900
chr1B	405731524	405731578	broad_7563_12.4043	TraesCS1B02G226200
chr1B	405731524	405731578	broad_7563_12.4043	TraesCS1B02G226800
chr1B	418068885	418068938	broad_7656_0.484857	TraesCS1B02G232700
chr1B	418068885	418068938	broad_7656_0.484857	TraesCS1B02G233100
chr1B	420592211	420592213	sharp_7681_0.896985	TraesCS1B02G233600
chr1B	420592211	420592213	sharp_7681_0.896985	TraesCS1B02G234400
chr1B	421673846	421673860	broad_7691_1.66467	TraesCS1B02G234300
chr1B	421673846	421673860	broad_7691_1.66467	TraesCS1B02G235200
chr1B	421673908	421673935	broad_7692_0.85658	TraesCS1B02G236100
chr1B	421674463	421674739	broad_7694_8.0163	TraesCS1B02G234200
chr1B	421674463	421674739	broad_7694_8.0163	TraesCS1B02G235100
chr1B	421674463	421674739	broad_7694_8.0163	TraesCS1B02G235200
chr1B	421674463	421674739	broad_7694_8.0163	TraesCS1B02G235600
chr1B	421674463	421674739	broad_7694_8.0163	TraesCS1B02G235800
chr1B	423953132	423953135	sharp_7706_1.02628	TraesCS1B02G236400
chr1B	423953860	423953864	sharp_7707_0.791933	TraesCS1B02G237700
chr1B	424414414	424414444	broad_7720_0.193943	TraesCS1B02G236600
chr1B	424414414	424414444	broad_7720_0.193943	TraesCS1B02G237500
chr1B	424414414	424414444	broad_7720_0.193943	TraesCS1B02G237600
chr1B	424414505	424414507	sharp_7721_0.654557	TraesCS1B02G236400
chr1B	424414505	424414507	sharp_7721_0.654557	TraesCS1B02G237400
chr1B	424414505	424414507	sharp_7721_0.654557	TraesCS1B02G237500
chr1B	424414505	424414507	sharp_7721_0.654557	TraesCS1B02G237600
chr1B	430891137	430891175	broad_7777_0.888904	TraesCS1B02G242600
chr1B	430891137	430891175	broad_7777_0.888904	TraesCS1B02G243500
chr1B	431457818	431457835	broad_7780_11.2325	TraesCS1B02G242300
chr1B	434648270	434648322	broad_7810_2.94146	TraesCS1B02G246600
chr1B	434648360	434648370	sharp_7811_0.622233	TraesCS1B02G243700
chr1B	434648360	434648370	sharp_7811_0.622233	TraesCS1B02G243900
chr1B	434648360	434648370	sharp_7811_0.622233	TraesCS1B02G245300
chr1B	437861007	437861012	sharp_7829_1.13133	TraesCS1B02G246400
chr1B	437861007	437861012	sharp_7829_1.13133	TraesCS1B02G246600
chr1B	439169610	439169611	sharp_7842_1.81821	TraesCS1B02G248500
chr1B	444000126	444000165	broad_7880_0.735366	TraesCS1B02G250600
chr1B	444000126	444000165	broad_7880_0.735366	TraesCS1B02G251800
chr1B	444000126	444000165	broad_7880_0.735366	TraesCS1B02G251900
chr1B	447318943	447318944	sharp_7904_0.412128	TraesCS1B02G254400
chr1B	447319109	447319238	broad_7906_4.03239	TraesCS1B02G253100
chr1B	447319109	447319238	broad_7906_4.03239	TraesCS1B02G254200
chr1B	447319109	447319238	broad_7906_4.03239	TraesCS1B02G254600
chr1B	447319109	447319238	broad_7906_4.03239	TraesCS1B02G254700
chr1B	450051345	450051347	sharp_7924_0.993956	TraesCS1B02G254800
chr1B	451555073	451555076	sharp_7937_1.21214	TraesCS1B02G255800
chr1B	451555073	451555076	sharp_7937_1.21214	TraesCS1B02G255900
chr1B	451555073	451555076	sharp_7937_1.21214	TraesCS1B02G256100
chr1B	451555073	451555076	sharp_7937_1.21214	TraesCS1B02G257100
chr1B	453525403	453525407	sharp_7964_0.662638	TraesCS1B02G258100
chr1B	453811510	453811511	sharp_7965_1.1879	TraesCS1B02G257100
chr1B	453811510	453811511	sharp_7965_1.1879	TraesCS1B02G257500
chr1B	457383470	457383489	broad_7988_0.0565666	TraesCS1B02G258800
chr1B	458081414	458081416	sharp_7991_0.0646476	TraesCS1B02G258800
chr1B	458081414	458081416	sharp_7991_0.0646476	TraesCS1B02G260400
chr1B	458269902	458269986	broad_7995_5.71323	TraesCS1B02G259400
chr1B	458269902	458269986	broad_7995_5.71323	TraesCS1B02G259500
chr1B	458269902	458269986	broad_7995_5.71323	TraesCS1B02G260000
chr1B	458269902	458269986	broad_7995_5.71323	TraesCS1B02G261100
chr1B	458703840	458703849	sharp_7998_0.953552	TraesCS1B02G261500
chr1B	458703840	458703849	sharp_7998_0.953552	TraesCS1B02G261700
chr1B	458703840	458703849	sharp_7998_0.953552	TraesCS1B02G262000
chr1B	458703840	458703849	sharp_7998_0.953552	TraesCS1B02G262100
chr1B	463545678	463545679	sharp_8026_0.412128	TraesCS1B02G263900
chr1B	463694980	463695176	broad_8032_19.4428	TraesCS1B02G263000
chr1B	463694980	463695176	broad_8032_19.4428	TraesCS1B02G263400
chr1B	463694980	463695176	broad_8032_19.4428	TraesCS1B02G263500
chr1B	463694980	463695176	broad_8032_19.4428	TraesCS1B02G264000
chr1B	463694980	463695176	broad_8032_19.4428	TraesCS1B02G264200
chr1B	463694980	463695176	broad_8032_19.4428	TraesCS1B02G264400
chr1B	463694980	463695176	broad_8032_19.4428	TraesCS1B02G264700
chr1B	467197547	467197548	sharp_8064_0.363643	TraesCS1B02G264900
chr1B	473220440	473220455	broad_8116_1.20406	TraesCS1B02G268900
chr1B	473220440	473220455	broad_8116_1.20406	TraesCS1B02G269400
chr1B	475661717	475661745	broad_8140_1.23638	TraesCS1B02G269400
chr1B	475661717	475661745	broad_8140_1.23638	TraesCS1B02G270400
chr1B	475661717	475661745	broad_8140_1.23638	TraesCS1B02G271000
chr1B	480758279	480758290	broad_8185_0.444452	TraesCS1B02G273200
chr1B	480758279	480758290	broad_8185_0.444452	TraesCS1B02G275100
chr1B	480961937	480962013	broad_8191_1.41417	TraesCS1B02G273400
chr1B	485605740	485605750	sharp_8231_1.93135	TraesCS1B02G278200
chr1B	485605740	485605750	sharp_8231_1.93135	TraesCS1B02G278800
chr1B	487659645	487659664	broad_8251_1.93135	TraesCS1B02G277600
chr1B	487659645	487659664	broad_8251_1.93135	TraesCS1B02G278100
chr1B	487659645	487659664	broad_8251_1.93135	TraesCS1B02G278400
chr1B	487659645	487659664	broad_8251_1.93135	TraesCS1B02G278800
chr1B	487659645	487659664	broad_8251_1.93135	TraesCS1B02G279100
chr1B	487659645	487659664	broad_8251_1.93135	TraesCS1B02G279300
chr1B	487659645	487659664	broad_8251_1.93135	TraesCS1B02G279400
chr1B	487659645	487659664	broad_8251_1.93135	TraesCS1B02G280400
chr1B	487659645	487659664	broad_8251_1.93135	TraesCS1B02G280800
chr1B	487659645	487659664	broad_8251_1.93135	TraesCS1B02G281000
chr1B	487671829	487671916	broad_8253_4.56573	TraesCS1B02G279700
chr1B	487671997	487672142	broad_8254_2.61015	TraesCS1B02G279700
chr1B	488750344	488750355	broad_8270_0.436371	TraesCS1B02G278500
chr1B	488750344	488750355	broad_8270_0.436371	TraesCS1B02G279600
chr1B	488817440	488817443	sharp_8271_0.3394	TraesCS1B02G279700
chr1B	488817440	488817443	sharp_8271_0.3394	TraesCS1B02G281100
chr1B	492861280	492861329	broad_8337_1.37376	TraesCS1B02G283300
chr1B	492861280	492861329	broad_8337_1.37376	TraesCS1B02G283600
chr1B	500418229	500418234	sharp_8398_1.9071	TraesCS1B02G287500
chr1B	501016717	501016740	broad_8401_2.93338	TraesCS1B02G287700
chr1B	501016717	501016740	broad_8401_2.93338	TraesCS1B02G288000
chr1B	501016717	501016740	broad_8401_2.93338	TraesCS1B02G288100
chr1B	502316899	502316901	sharp_8408_0.662638	TraesCS1B02G288600
chr1B	502316899	502316901	sharp_8408_0.662638	TraesCS1B02G289200
chr1B	505689567	505689575	sharp_8429_0.840418	TraesCS1B02G289200
chr1B	505689567	505689575	sharp_8429_0.840418	TraesCS1B02G290000
chr1B	517085605	517085654	broad_8509_1.26871	TraesCS1B02G296700
chr1B	518875277	518875331	broad_8517_1.11517	TraesCS1B02G299600
chr1B	518882378	518882553	broad_8518_27.055	TraesCS1B02G299300
chr1B	518882378	518882553	broad_8518_27.055	TraesCS1B02G299800
chr1B	520150528	520150531	sharp_8522_0.0646476	TraesCS1B02G299200
chr1B	520150528	520150531	sharp_8522_0.0646476	TraesCS1B02G299800
chr1B	520150528	520150531	sharp_8522_0.0646476	TraesCS1B02G301100
chr1B	520390516	520390578	broad_8530_0.783852	TraesCS1B02G299200
chr1B	520390516	520390578	broad_8530_0.783852	TraesCS1B02G299300
chr1B	520390516	520390578	broad_8530_0.783852	TraesCS1B02G299600
chr1B	520390516	520390578	broad_8530_0.783852	TraesCS1B02G300500
chr1B	520390516	520390578	broad_8530_0.783852	TraesCS1B02G300600
chr1B	520390728	520390762	broad_8531_0.703042	TraesCS1B02G299200
chr1B	520390728	520390762	broad_8531_0.703042	TraesCS1B02G299800
chr1B	520390728	520390762	broad_8531_0.703042	TraesCS1B02G301100
chr1B	520394984	520394985	sharp_8532_0.444452	TraesCS1B02G299200
chr1B	520394984	520394985	sharp_8532_0.444452	TraesCS1B02G299300
chr1B	520394984	520394985	sharp_8532_0.444452	TraesCS1B02G299800
chr1B	520394984	520394985	sharp_8532_0.444452	TraesCS1B02G300500
chr1B	520394984	520394985	sharp_8532_0.444452	TraesCS1B02G300600
chr1B	520394984	520394985	sharp_8532_0.444452	TraesCS1B02G301100
chr1B	521693947	521693949	sharp_8546_0.759609	TraesCS1B02G299800
chr1B	521693947	521693949	sharp_8546_0.759609	TraesCS1B02G301100
chr1B	529494650	529494702	broad_8571_0.420209	TraesCS1B02G305300
chr1B	529494650	529494702	broad_8571_0.420209	TraesCS1B02G306800
chr1B	529494650	529494702	broad_8571_0.420209	TraesCS1B02G308000
chr1B	529494650	529494702	broad_8571_0.420209	TraesCS1B02G308300
chr1B	529494650	529494702	broad_8571_0.420209	TraesCS1B02G308900
chr1B	531650090	531650091	sharp_8602_0.3394	TraesCS1B02G307200
chr1B	531650090	531650091	sharp_8602_0.3394	TraesCS1B02G308800
chr1B	532541469	532541506	broad_8612_0.468695	TraesCS1B02G308800
chr1B	533964259	533964278	broad_8625_0.331319	TraesCS1B02G311400
chr1B	535804492	535804518	broad_8636_0.533342	TraesCS1B02G313100
chr1B	536650892	536650920	broad_8638_2.0364	TraesCS1B02G312100
chr1B	536650892	536650920	broad_8638_2.0364	TraesCS1B02G313200
chr1B	536651032	536651043	broad_8639_0.250509	TraesCS1B02G311400
chr1B	540284928	540284930	sharp_8659_0.0646476	TraesCS1B02G314700
chr1B	540284928	540284930	sharp_8659_0.0646476	TraesCS1B02G316100
chr1B	540284928	540284930	sharp_8659_0.0646476	TraesCS1B02G316500
chr1B	540843646	540843652	sharp_8666_0.783852	TraesCS1B02G315000
chr1B	540843646	540843652	sharp_8666_0.783852	TraesCS1B02G316400
chr1B	540843678	540843706	broad_8667_0.59799	TraesCS1B02G317500
chr1B	542431731	542431809	broad_8677_0.808095	TraesCS1B02G317500
chr1B	542431731	542431809	broad_8677_0.808095	TraesCS1B02G319100
chr1B	542431878	542432012	broad_8678_1.60003	TraesCS1B02G317500
chr1B	542431878	542432012	broad_8678_1.60003	TraesCS1B02G319200
chr1B	542624807	542624809	sharp_8684_1.68084	TraesCS1B02G316300
chr1B	542624807	542624809	sharp_8684_1.68084	TraesCS1B02G316700
chr1B	542624807	542624809	sharp_8684_1.68084	TraesCS1B02G318500
chr1B	542624807	542624809	sharp_8684_1.68084	TraesCS1B02G320000
chr1B	543516432	543516524	broad_8709_5.89909	TraesCS1B02G318400
chr1B	543516432	543516524	broad_8709_5.89909	TraesCS1B02G319100
chr1B	543516432	543516524	broad_8709_5.89909	TraesCS1B02G320600
chr1B	543557800	543557801	sharp_8710_1.59195	TraesCS1B02G318100
chr1B	543557800	543557801	sharp_8710_1.59195	TraesCS1B02G318700
chr1B	543557800	543557801	sharp_8710_1.59195	TraesCS1B02G318800
chr1B	546251966	546251976	sharp_8735_0.638395	TraesCS1B02G320600
chr1B	546252115	546252173	broad_8736_2.10105	TraesCS1B02G321700
chr1B	546252115	546252173	broad_8736_2.10105	TraesCS1B02G321800
chr1B	548966155	548966157	sharp_8763_0.492938	TraesCS1B02G322900
chr1B	548966155	548966157	sharp_8763_0.492938	TraesCS1B02G323200
chr1B	548966155	548966157	sharp_8763_0.492938	TraesCS1B02G324000
chr1B	548966155	548966157	sharp_8763_0.492938	TraesCS1B02G324300
chr1B	552277235	552277237	sharp_8800_0.541423	TraesCS1B02G326400
chr1B	552277235	552277237	sharp_8800_0.541423	TraesCS1B02G326500
chr1B	552966646	552966651	sharp_8803_0.379804	TraesCS1B02G326500
chr1B	552966646	552966651	sharp_8803_0.379804	TraesCS1B02G326900
chr1B	554488063	554488077	broad_8814_8.24256	TraesCS1B02G327600
chr1B	555775923	555775955	broad_8829_0.307076	TraesCS1B02G330400
chr1B	556389121	556389191	broad_8840_0.848499	TraesCS1B02G330000
chr1B	556825814	556825869	broad_8842_1.42225	TraesCS1B02G329992
chr1B	561695105	561695157	broad_8866_2.31115	TraesCS1B02G336000
chr1B	561695345	561695387	broad_8867_1.23638	TraesCS1B02G334100
chr1B	561695345	561695387	broad_8867_1.23638	TraesCS1B02G334500
chr1B	561695345	561695387	broad_8867_1.23638	TraesCS1B02G336700
chr1B	563539723	563539772	broad_8886_0.476776	TraesCS1B02G334500
chr1B	563539723	563539772	broad_8886_0.476776	TraesCS1B02G334600
chr1B	563539723	563539772	broad_8886_0.476776	TraesCS1B02G336000
chr1B	563539903	563539956	broad_8887_1.12325	TraesCS1B02G334500
chr1B	563539903	563539956	broad_8887_1.12325	TraesCS1B02G334600
chr1B	563540072	563540117	broad_8888_0.315157	TraesCS1B02G334500
chr1B	563540072	563540117	broad_8888_0.315157	TraesCS1B02G337200
chr1B	565525202	565525203	sharp_8900_0.719204	TraesCS1B02G338500
chr1B	565525202	565525203	sharp_8900_0.719204	TraesCS1B02G339200
chr1B	565993396	565993399	sharp_8908_0.210105	TraesCS1B02G337200
chr1B	565993396	565993399	sharp_8908_0.210105	TraesCS1B02G337300
chr1B	565993396	565993399	sharp_8908_0.210105	TraesCS1B02G338500
chr1B	565993396	565993399	sharp_8908_0.210105	TraesCS1B02G339900
chr1B	566040690	566040698	sharp_8910_0.371724	TraesCS1B02G337500
chr1B	566763712	566763727	broad_8917_4.85665	TraesCS1B02G337400
chr1B	566763712	566763727	broad_8917_4.85665	TraesCS1B02G338600
chr1B	566763712	566763727	broad_8917_4.85665	TraesCS1B02G339100
chr1B	566763712	566763727	broad_8917_4.85665	TraesCS1B02G340600
chr1B	566763839	566763841	sharp_8918_0.1697	TraesCS1B02G338500
chr1B	566763839	566763841	sharp_8918_0.1697	TraesCS1B02G338800
chr1B	566763839	566763841	sharp_8918_0.1697	TraesCS1B02G339200
chr1B	566763906	566764016	broad_8919_2.84449	TraesCS1B02G339900
chr1B	566779195	566779197	sharp_8920_1.31719	TraesCS1B02G338500
chr1B	566779195	566779197	sharp_8920_1.31719	TraesCS1B02G339200
chr1B	566779195	566779197	sharp_8920_1.31719	TraesCS1B02G339600
chr1B	566992364	566992366	sharp_8929_0.0646476	TraesCS1B02G338800
chr1B	566992364	566992366	sharp_8929_0.0646476	TraesCS1B02G339600
chr1B	577991148	577991155	sharp_9021_0.703042	TraesCS1B02G347400
chr1B	577991148	577991155	sharp_9021_0.703042	TraesCS1B02G348300
chr1B	577991148	577991155	sharp_9021_0.703042	TraesCS1B02G348400
chr1B	577991148	577991155	sharp_9021_0.703042	TraesCS1B02G348600
chr1B	578938030	578938099	broad_9023_1.85862	TraesCS1B02G347900
chr1B	578938030	578938099	broad_9023_1.85862	TraesCS1B02G349500
chr1B	578938030	578938099	broad_9023_1.85862	TraesCS1B02G349600
chr1B	579801234	579801235	sharp_9028_1.30103	TraesCS1B02G351300
chr1B	582714281	582714306	broad_9054_4.32331	TraesCS1B02G350700
chr1B	582714281	582714306	broad_9054_4.32331	TraesCS1B02G350800
chr1B	582714281	582714306	broad_9054_4.32331	TraesCS1B02G352700
chr1B	582714281	582714306	broad_9054_4.32331	TraesCS1B02G354200
chr1B	582714281	582714306	broad_9054_4.32331	TraesCS1B02G354400
chr1B	582866295	582866369	broad_9055_0.355562	TraesCS1B02G351600
chr1B	582866295	582866369	broad_9055_0.355562	TraesCS1B02G352500
chr1B	582866393	582866437	broad_9056_0.872742	TraesCS1B02G353900
chr1B	588509756	588509757	sharp_9126_0.363643	TraesCS1B02G360700
chr1B	588509756	588509757	sharp_9126_0.363643	TraesCS1B02G360800
chr1B	588509866	588509985	broad_9127_7.59609	TraesCS1B02G360700
chr1B	588625894	588625927	broad_9128_1.63235	TraesCS1B02G357600
chr1B	588625894	588625927	broad_9128_1.63235	TraesCS1B02G359500
chr1B	591224833	591224834	sharp_9153_1.26063	TraesCS1B02G363900
chr1B	591225309	591225406	broad_9154_4.39603	TraesCS1B02G362200
chr1B	591225309	591225406	broad_9154_4.39603	TraesCS1B02G363400
chr1B	591225850	591225851	sharp_9155_1.60003	TraesCS1B02G363900
chr1B	592028766	592028769	sharp_9161_2.56166	TraesCS1B02G363900
chr1B	592028985	592029085	broad_9162_5.8102	TraesCS1B02G363900
chr1B	592030195	592030196	sharp_9163_0.298995	TraesCS1B02G362200
chr1B	592030195	592030196	sharp_9163_0.298995	TraesCS1B02G363600
chr1B	592030655	592030657	sharp_9164_1.58387	TraesCS1B02G363900
chr1B	592030821	592030830	sharp_9165_8.02438	TraesCS1B02G363400
chr1B	592030821	592030830	sharp_9165_8.02438	TraesCS1B02G363600
chr1B	592038919	592038920	sharp_9166_0.282833	TraesCS1B02G363600
chr1B	592039022	592039027	sharp_9167_1.84246	TraesCS1B02G362200
chr1B	592039022	592039027	sharp_9167_1.84246	TraesCS1B02G362900
chr1B	595185885	595185915	broad_9189_1.12325	TraesCS1B02G365400
chr1B	598674855	598674856	sharp_9206_0.525261	TraesCS1B02G366500
chr1B	598674855	598674856	sharp_9206_0.525261	TraesCS1B02G370900
chr1B	600977423	600977427	sharp_9231_1.5273	TraesCS1B02G369000
chr1B	602100198	602100270	broad_9237_0.678799	TraesCS1B02G371100
chr1B	602100198	602100270	broad_9237_0.678799	TraesCS1B02G371300
chr1B	602100198	602100270	broad_9237_0.678799	TraesCS1B02G372300
chr1B	602100328	602100329	sharp_9238_0.654557	TraesCS1B02G370900
chr1B	602100328	602100329	sharp_9238_0.654557	TraesCS1B02G372300
chr1B	602280559	602280561	sharp_9239_0.153538	TraesCS1B02G370900
chr1B	602280559	602280561	sharp_9239_0.153538	TraesCS1B02G371300
chr1B	602280559	602280561	sharp_9239_0.153538	TraesCS1B02G373600
chr1B	606404019	606404063	broad_9282_1.88286	TraesCS1B02G374100
chr1B	610971752	610971754	sharp_9331_0.420209	TraesCS1B02G378500
chr1B	610971752	610971754	sharp_9331_0.420209	TraesCS1B02G378600
chr1B	610971752	610971754	sharp_9331_0.420209	TraesCS1B02G378700
chr1B	610971956	610972002	broad_9332_0.501019	TraesCS1B02G377400
chr1B	610971956	610972002	broad_9332_0.501019	TraesCS1B02G377500
chr1B	610971956	610972002	broad_9332_0.501019	TraesCS1B02G377700
chr1B	610971956	610972002	broad_9332_0.501019	TraesCS1B02G378100
chr1B	610971956	610972002	broad_9332_0.501019	TraesCS1B02G378300
chr1B	610971956	610972002	broad_9332_0.501019	TraesCS1B02G378900
chr1B	611779792	611779794	sharp_9339_0.1697	TraesCS1B02G378000
chr1B	611779792	611779794	sharp_9339_0.1697	TraesCS1B02G378400
chr1B	611779792	611779794	sharp_9339_0.1697	TraesCS1B02G380800
chr1B	611779792	611779794	sharp_9339_0.1697	TraesCS1B02G380900
chr1B	611779879	611779933	broad_9340_0.743447	TraesCS1B02G378500
chr1B	611779879	611779933	broad_9340_0.743447	TraesCS1B02G378700
chr1B	611779879	611779933	broad_9340_0.743447	TraesCS1B02G380500
chr1B	612867364	612867366	sharp_9350_0.0646476	TraesCS1B02G380300
chr1B	613087786	613087803	broad_9353_0.0646476	TraesCS1B02G378900
chr1B	613087786	613087803	broad_9353_0.0646476	TraesCS1B02G380600
chr1B	613087786	613087803	broad_9353_0.0646476	TraesCS1B02G381000
chr1B	613087786	613087803	broad_9353_0.0646476	TraesCS1B02G381900
chr1B	613087786	613087803	broad_9353_0.0646476	TraesCS1B02G382900
chr1B	613088221	613088264	broad_9354_0.824256	TraesCS1B02G378900
chr1B	613947976	613947999	broad_9369_0.85658	TraesCS1B02G380300
chr1B	615625494	615625498	sharp_9400_0.266671	TraesCS1B02G382100
chr1B	615625494	615625498	sharp_9400_0.266671	TraesCS1B02G382200
chr1B	615625494	615625498	sharp_9400_0.266671	TraesCS1B02G382900
chr1B	615751149	615751170	broad_9401_0.848499	TraesCS1B02G382100
chr1B	615751149	615751170	broad_9401_0.848499	TraesCS1B02G382200
chr1B	615751149	615751170	broad_9401_0.848499	TraesCS1B02G383300
chr1B	615752122	615752124	sharp_9402_1.5677	TraesCS1B02G383300
chr1B	618191682	618191683	sharp_9407_0.290914	TraesCS1B02G385900
chr1B	620125948	620125950	sharp_9417_1.93135	TraesCS1B02G385200
chr1B	620125948	620125950	sharp_9417_1.93135	TraesCS1B02G386600
chr1B	620125948	620125950	sharp_9417_1.93135	TraesCS1B02G387700
chr1B	620418442	620418444	sharp_9421_0.177781	TraesCS1B02G386400
chr1B	622188524	622188546	broad_9446_1.58387	TraesCS1B02G388700
chr1B	622188524	622188546	broad_9446_1.58387	TraesCS1B02G390900
chr1B	623553404	623553406	sharp_9482_0.25859	TraesCS1B02G388800
chr1B	623553404	623553406	sharp_9482_0.25859	TraesCS1B02G389000
chr1B	623553404	623553406	sharp_9482_0.25859	TraesCS1B02G390700
chr1B	623553404	623553406	sharp_9482_0.25859	TraesCS1B02G391800
chr1B	623623361	623623405	broad_9483_1.17174	TraesCS1B02G388200
chr1B	623623361	623623405	broad_9483_1.17174	TraesCS1B02G388300
chr1B	623623361	623623405	broad_9483_1.17174	TraesCS1B02G388700
chr1B	623623361	623623405	broad_9483_1.17174	TraesCS1B02G392400
chr1B	623722265	623722296	broad_9485_3.38592	TraesCS1B02G388300
chr1B	623722265	623722296	broad_9485_3.38592	TraesCS1B02G388700
chr1B	623722265	623722296	broad_9485_3.38592	TraesCS1B02G392400
chr1B	623722365	623722420	broad_9486_31.2086	TraesCS1B02G388800
chr1B	623722365	623722420	broad_9486_31.2086	TraesCS1B02G389000
chr1B	623722365	623722420	broad_9486_31.2086	TraesCS1B02G390700
chr1B	623722365	623722420	broad_9486_31.2086	TraesCS1B02G391800
chr1B	623722365	623722420	broad_9486_31.2086	TraesCS1B02G392400
chr1B	623737334	623737342	sharp_9491_2.23034	TraesCS1B02G388300
chr1B	623737334	623737342	sharp_9491_2.23034	TraesCS1B02G388700
chr1B	623737334	623737342	sharp_9491_2.23034	TraesCS1B02G392400
chr1B	623737413	623737420	sharp_9492_0.840418	TraesCS1B02G388800
chr1B	623737413	623737420	sharp_9492_0.840418	TraesCS1B02G389000
chr1B	623737413	623737420	sharp_9492_0.840418	TraesCS1B02G390700
chr1B	623737413	623737420	sharp_9492_0.840418	TraesCS1B02G391800
chr1B	623737413	623737420	sharp_9492_0.840418	TraesCS1B02G392400
chr1B	623762197	623762211	broad_9493_21.8024	TraesCS1B02G388800
chr1B	623762197	623762211	broad_9493_21.8024	TraesCS1B02G389000
chr1B	623762197	623762211	broad_9493_21.8024	TraesCS1B02G390700
chr1B	623762197	623762211	broad_9493_21.8024	TraesCS1B02G391800
chr1B	623762197	623762211	broad_9493_21.8024	TraesCS1B02G392400
chr1B	623766183	623766202	broad_9494_1.44649	TraesCS1B02G388800
chr1B	623766183	623766202	broad_9494_1.44649	TraesCS1B02G389000
chr1B	623766183	623766202	broad_9494_1.44649	TraesCS1B02G390700
chr1B	623766183	623766202	broad_9494_1.44649	TraesCS1B02G391800
chr1B	623766183	623766202	broad_9494_1.44649	TraesCS1B02G392400
chr1B	624986541	624986553	broad_9505_10.2386	TraesCS1B02G390700
chr1B	624986541	624986553	broad_9505_10.2386	TraesCS1B02G391800
chr1B	624986541	624986553	broad_9505_10.2386	TraesCS1B02G392400
chr1B	624986541	624986553	broad_9505_10.2386	TraesCS1B02G393600
chr1B	624986541	624986553	broad_9505_10.2386	TraesCS1B02G393700
chr1B	624986541	624986553	broad_9505_10.2386	TraesCS1B02G394100
chr1B	624986541	624986553	broad_9505_10.2386	TraesCS1B02G394400
chr1B	624986541	624986553	broad_9505_10.2386	TraesCS1B02G394500
chr1B	626089591	626089601	sharp_9520_0.711123	TraesCS1B02G391500
chr1B	626089591	626089601	sharp_9520_0.711123	TraesCS1B02G394900
chr1B	626689822	626689873	broad_9550_4.32331	TraesCS1B02G392500
chr1B	626689822	626689873	broad_9550_4.32331	TraesCS1B02G392700
chr1B	626693522	626693607	broad_9551_0.646476	TraesCS1B02G391800
chr1B	626693522	626693607	broad_9551_0.646476	TraesCS1B02G392400
chr1B	626693522	626693607	broad_9551_0.646476	TraesCS1B02G393600
chr1B	626693522	626693607	broad_9551_0.646476	TraesCS1B02G393700
chr1B	626693522	626693607	broad_9551_0.646476	TraesCS1B02G394100
chr1B	626693522	626693607	broad_9551_0.646476	TraesCS1B02G394400
chr1B	626693522	626693607	broad_9551_0.646476	TraesCS1B02G394500
chr1B	626693522	626693607	broad_9551_0.646476	TraesCS1B02G395400
chr1B	626693522	626693607	broad_9551_0.646476	TraesCS1B02G396600
chr1B	628494898	628495065	broad_9561_2.94955	TraesCS1B02G394900
chr1B	628672517	628672519	sharp_9567_0.177781	TraesCS1B02G395400
chr1B	628672517	628672519	sharp_9567_0.177781	TraesCS1B02G397200
chr1B	628672517	628672519	sharp_9567_0.177781	TraesCS1B02G397800
chr1B	628672517	628672519	sharp_9567_0.177781	TraesCS1B02G397900
chr1B	629158767	629158790	broad_9577_0.791933	TraesCS1B02G398900
chr1B	629158898	629158900	sharp_9578_1.697	TraesCS1B02G398900
chr1B	630567822	630567865	broad_9590_4.12936	TraesCS1B02G401700
chr1B	630568067	630568117	broad_9591_0.355562	TraesCS1B02G397900
chr1B	630568067	630568117	broad_9591_0.355562	TraesCS1B02G398000
chr1B	630568067	630568117	broad_9591_0.355562	TraesCS1B02G398700
chr1B	630568067	630568117	broad_9591_0.355562	TraesCS1B02G398800
chr1B	630568067	630568117	broad_9591_0.355562	TraesCS1B02G398900
chr1B	630568067	630568117	broad_9591_0.355562	TraesCS1B02G399000
chr1B	630568067	630568117	broad_9591_0.355562	TraesCS1B02G400500
chr1B	630568067	630568117	broad_9591_0.355562	TraesCS1B02G400600
chr1B	630568067	630568117	broad_9591_0.355562	TraesCS1B02G402100
chr1B	631129263	631129284	broad_9601_0.751528	TraesCS1B02G401400
chr1B	631129263	631129284	broad_9601_0.751528	TraesCS1B02G403500
chr1B	631132880	631132902	broad_9602_0.42829	TraesCS1B02G398700
chr1B	631132880	631132902	broad_9602_0.42829	TraesCS1B02G398800
chr1B	631132880	631132902	broad_9602_0.42829	TraesCS1B02G398900
chr1B	631132880	631132902	broad_9602_0.42829	TraesCS1B02G400500
chr1B	631132880	631132902	broad_9602_0.42829	TraesCS1B02G400600
chr1B	631132880	631132902	broad_9602_0.42829	TraesCS1B02G402100
chr1B	631132880	631132902	broad_9602_0.42829	TraesCS1B02G403500
chr1B	633786821	633786868	broad_9638_2.49701	TraesCS1B02G403900
chr1B	634164279	634164341	broad_9642_3.97583	TraesCS1B02G402900
chr1B	635366131	635366160	broad_9645_1.87478	TraesCS1B02G409300
chr1B	635366131	635366160	broad_9645_1.87478	TraesCS1B02G410000
chr1B	639494108	639494156	broad_9673_10.1901	TraesCS1B02G415800
chr1B	640569892	640569893	sharp_9683_0.298995	TraesCS1B02G413000
chr1B	640569892	640569893	sharp_9683_0.298995	TraesCS1B02G414800
chr1B	640569892	640569893	sharp_9683_0.298995	TraesCS1B02G415700
chr1B	640569892	640569893	sharp_9683_0.298995	TraesCS1B02G415800
chr1B	640569892	640569893	sharp_9683_0.298995	TraesCS1B02G416200
chr1B	640569892	640569893	sharp_9683_0.298995	TraesCS1B02G418200
chr1B	640876658	640876696	broad_9694_1.48689	TraesCS1B02G415800
chr1B	640876658	640876696	broad_9694_1.48689	TraesCS1B02G416200
chr1B	641303280	641303284	sharp_9696_0.177781	TraesCS1B02G417600
chr1B	641303280	641303284	sharp_9696_0.177781	TraesCS1B02G419800
chr1B	641521660	641521665	sharp_9697_1.36568	TraesCS1B02G415600
chr1B	641521660	641521665	sharp_9697_1.36568	TraesCS1B02G420000
chr1B	641521660	641521665	sharp_9697_1.36568	TraesCS1B02G420100
chr1B	643261719	643261721	sharp_9731_3.32127	TraesCS1B02G417500
chr1B	643261719	643261721	sharp_9731_3.32127	TraesCS1B02G419100
chr1B	643261719	643261721	sharp_9731_3.32127	TraesCS1B02G419800
chr1B	645473380	645473391	broad_9735_0.541423	TraesCS1B02G423600
chr1B	645892174	645892197	broad_9744_0.436371	TraesCS1B02G423300
chr1B	645892174	645892197	broad_9744_0.436371	TraesCS1B02G423500
chr1B	650049291	650049324	broad_9788_0.0565666	TraesCS1B02G424500
chr1B	650049291	650049324	broad_9788_0.0565666	TraesCS1B02G424900
chr1B	650049291	650049324	broad_9788_0.0565666	TraesCS1B02G425200
chr1B	650437608	650437618	sharp_9793_1.00204	TraesCS1B02G424500
chr1B	650437608	650437618	sharp_9793_1.00204	TraesCS1B02G425700
chr1B	651561106	651561107	sharp_9800_11.976	TraesCS1B02G425400
chr1B	651561106	651561107	sharp_9800_11.976	TraesCS1B02G426300
chr1B	651561106	651561107	sharp_9800_11.976	TraesCS1B02G427000
chr1B	651561115	651561388	broad_9801_32.6874	TraesCS1B02G425700
chr1B	651561115	651561388	broad_9801_32.6874	TraesCS1B02G426100
chr1B	651561115	651561388	broad_9801_32.6874	TraesCS1B02G426300
chr1B	651561115	651561388	broad_9801_32.6874	TraesCS1B02G428100
chr1B	653809254	653809259	sharp_9813_0.404047	TraesCS1B02G429200
chr1B	653809254	653809259	sharp_9813_0.404047	TraesCS1B02G431200
chr1B	654415783	654415792	sharp_9821_0.476776	TraesCS1B02G427000
chr1B	655798306	655798318	broad_9831_0.880823	TraesCS1B02G432000
chr1B	655798306	655798318	broad_9831_0.880823	TraesCS1B02G432500
chr1B	656671107	656671119	broad_9850_2.50509	TraesCS1B02G432000
chr1B	656671107	656671119	broad_9850_2.50509	TraesCS1B02G432500
chr1B	656853484	656853504	broad_9852_0.202024	TraesCS1B02G432900
chr1B	656853484	656853504	broad_9852_0.202024	TraesCS1B02G433700
chr1B	656854252	656854259	sharp_9853_1.81013	TraesCS1B02G432500
chr1B	657421868	657421913	broad_9867_0.436371	TraesCS1B02G432500
chr1B	657421868	657421913	broad_9867_0.436371	TraesCS1B02G432900
chr1B	657444083	657444092	sharp_9868_1.70508	TraesCS1B02G431400
chr1B	657444083	657444092	sharp_9868_1.70508	TraesCS1B02G433200
chr1B	657444083	657444092	sharp_9868_1.70508	TraesCS1B02G433300
chr1B	657444083	657444092	sharp_9868_1.70508	TraesCS1B02G435300
chr1B	658480765	658480766	sharp_9886_0.379804	TraesCS1B02G433400
chr1B	658480765	658480766	sharp_9886_0.379804	TraesCS1B02G434000
chr1B	658480765	658480766	sharp_9886_0.379804	TraesCS1B02G435600
chr1B	658480765	658480766	sharp_9886_0.379804	TraesCS1B02G435700
chr1B	658480765	658480766	sharp_9886_0.379804	TraesCS1B02G435900
chr1B	658480765	658480766	sharp_9886_0.379804	TraesCS1B02G437100
chr1B	658480765	658480766	sharp_9886_0.379804	TraesCS1B02G437500
chr1B	659997532	659997540	sharp_9923_0.0727285	TraesCS1B02G433400
chr1B	659997532	659997540	sharp_9923_0.0727285	TraesCS1B02G434000
chr1B	659997532	659997540	sharp_9923_0.0727285	TraesCS1B02G435600
chr1B	659997532	659997540	sharp_9923_0.0727285	TraesCS1B02G435700
chr1B	659997532	659997540	sharp_9923_0.0727285	TraesCS1B02G435900
chr1B	659997532	659997540	sharp_9923_0.0727285	TraesCS1B02G437100
chr1B	659997532	659997540	sharp_9923_0.0727285	TraesCS1B02G437500
chr1B	659997532	659997540	sharp_9923_0.0727285	TraesCS1B02G438100
chr1B	659997532	659997540	sharp_9923_0.0727285	TraesCS1B02G438500
chr1B	659997532	659997540	sharp_9923_0.0727285	TraesCS1B02G438600
chr1B	659997532	659997540	sharp_9923_0.0727285	TraesCS1B02G439200
chr1B	659997532	659997540	sharp_9923_0.0727285	TraesCS1B02G439300
chr1B	661019514	661019516	sharp_9939_0.202024	TraesCS1B02G438800
chr1B	661019514	661019516	sharp_9939_0.202024	TraesCS1B02G439200
chr1B	661641300	661641376	broad_9949_0.266671	TraesCS1B02G437200
chr1B	661641300	661641376	broad_9949_0.266671	TraesCS1B02G438100
chr1B	662071835	662071837	sharp_9957_1.43841	TraesCS1B02G439900
chr1B	662071835	662071837	sharp_9957_1.43841	TraesCS1B02G441600
chr1B	665148308	665148318	sharp_9998_1.0182	TraesCS1B02G443400
chr1B	665148308	665148318	sharp_9998_1.0182	TraesCS1B02G444300
chr1B	665148308	665148318	sharp_9998_1.0182	TraesCS1B02G446800
chr1B	665148308	665148318	sharp_9998_1.0182	TraesCS1B02G447000
chr1B	666936553	666936557	sharp_10018_0.0646476	TraesCS1B02G447400
chr1B	666936553	666936557	sharp_10018_0.0646476	TraesCS1B02G449200
chr1B	666942383	666942388	sharp_10019_0.282833	TraesCS1B02G444300
[truncated: 20,430 more rows]
