# Supplementary material for: Transposable element-initiated enhancer-like elements generate the subgenome-biased spike specificity of polyploid wheat
Source: Nat Commun. 2023 Nov 17;14:7465. doi: 10.1038/s41467-023-42771-9 (PMC10656477; doi:10.1038/s41467-023-42771-9)
Supplement: Supplementary file 7 — Supplementary Data 4 [file 41467_2023_42771_MOESM7_ESM.xlsx]

## Sheet: Sheet1
Supplementary Data 4 ELE-RNAs specifically expressed in one tissue
Enhancer
Chromosome	Start	End	TSS ID	Tissue
chr1A	1157034	1157098	broad_4_0.662638	embryo
chr1A	5865920	5865944	broad_79_1.5677	embryo
chr1A	25308480	25308521	broad_356_1.34144	embryo
chr1A	31151639	31151666	broad_403_1.55962	embryo
chr1A	33205401	33205403	sharp_439_1.09901	embryo
chr1A	53351853	53351874	broad_613_1.51114	embryo
chr1A	58630052	58630099	broad_659_2.60206	embryo
chr1A	82720702	82720770	broad_841_4.67079	embryo
chr1A	110063330	110063340	sharp_1078_0.93739	embryo
chr1A	123994100	123994102	sharp_1163_0.614152	embryo
chr1A	124996291	124996292	sharp_1184_0.476776	embryo
chr1A	126731941	126731986	broad_1190_3.03844	embryo
chr1A	183216007	183216013	sharp_1411_1.02628	embryo
chr1A	208717969	208717970	sharp_1460_0.727285	embryo
chr1A	219725313	219725369	broad_1483_0.816176	embryo
chr1A	222379854	222379872	broad_1490_1.91518	embryo
chr1A	223079545	223079546	sharp_1492_0.816176	embryo
chr1A	224715898	224715900	sharp_1501_0.476776	embryo
chr1A	238653606	238653659	broad_1551_0.743447	embryo
chr1A	250495034	250495037	sharp_1615_0.808095	embryo
chr1A	251399248	251399267	broad_1622_1.51922	embryo
chr1A	253239472	253239473	sharp_1638_1.79397	embryo
chr1A	265008838	265008843	sharp_1719_1.12325	embryo
chr1A	279745552	279745572	broad_1775_0.533342	embryo
chr1A	285418892	285418908	broad_1808_2.17377	embryo
chr1A	289031244	289031271	broad_1825_0.581828	embryo
chr1A	302862969	302862979	sharp_1928_2.32731	embryo
chr1A	308300184	308300196	broad_1972_0.452533	embryo
chr1A	308778364	308778425	broad_1979_1.68892	embryo
chr1A	313730152	313730168	broad_2039_0.993956	embryo
chr1A	341917537	341917574	broad_2206_1.92327	embryo
chr1A	350411383	350411388	sharp_2267_0.646476	embryo
chr1A	355418744	355418746	sharp_2326_1.25255	embryo
chr1A	364031677	364031695	broad_2382_3.76572	embryo
chr1A	366134835	366134845	sharp_2404_1.36568	embryo
chr1A	369363717	369363719	sharp_2432_1.22022	embryo
chr1A	376864479	376864496	broad_2495_1.37376	embryo
chr1A	387543611	387543626	broad_2553_1.51114	embryo
chr1A	394477754	394477755	sharp_2611_0.824256	embryo
chr1A	401220339	401220394	broad_2662_0.371724	embryo
chr1A	404926707	404926710	sharp_2696_0.76769	embryo
chr1A	420525563	420525588	broad_2758_1.00204	embryo
chr1A	447010192	447010199	sharp_2954_1.88286	embryo
chr1A	447973691	447973695	sharp_2963_1.81013	embryo
chr1A	460227434	460227472	broad_3085_1.88286	embryo
chr1A	464122132	464122134	sharp_3158_1.76165	embryo
chr1A	483241217	483241233	broad_3367_1.65659	embryo
chr1A	484069610	484069641	broad_3375_1.2283	embryo
chr1A	500818460	500818472	broad_3631_1.55154	embryo
chr1A	508121102	508121124	broad_3701_1.62427	embryo
chr1A	531881977	531881990	broad_3972_1.21214	embryo
chr1A	533904525	533904527	sharp_4016_0.630314	embryo
chr1A	535882231	535882253	broad_4049_1.55154	embryo
chr1A	543760652	543760663	broad_4157_0.565666	embryo
chr1A	555634112	555634113	sharp_4399_1.2283	embryo
chr1A	558536303	558536304	sharp_4456_1.17174	embryo
chr1A	559934992	559935003	broad_4466_1.60811	embryo
chr1A	563277244	563277267	broad_4545_2.98995	embryo
chr1A	566347169	566347171	sharp_4577_0.905066	embryo
chr1A	579843524	579843530	sharp_4799_1.10709	embryo
chr1A	581851868	581851882	broad_4825_0.85658	embryo
chr1A	583817397	583817398	sharp_4849_0.743447	embryo
chr1B	3164410	3164411	sharp_5073_0.533342	embryo
chr1B	26842196	26842225	broad_5367_0.622233	embryo
chr1B	46251449	46251487	broad_5493_1.20406	embryo
chr1B	49843744	49843748	sharp_5513_1.47073	embryo
chr1B	50087231	50087254	broad_5515_1.26871	embryo
chr1B	52333436	52333438	sharp_5525_0.68688	embryo
chr1B	77541393	77541453	broad_5733_3.88693	embryo
chr1B	92322952	92322961	sharp_5792_1.0182	embryo
chr1B	133118747	133118794	broad_6006_1.31719	embryo
chr1B	146775360	146775371	broad_6119_0.484857	embryo
chr1B	164706965	164706970	sharp_6253_1.59195	embryo
chr1B	168335121	168335123	sharp_6271_0.525261	embryo
chr1B	189051101	189051105	sharp_6373_2.21418	embryo
chr1B	198417489	198417557	broad_6411_2.56974	embryo
chr1B	200100178	200100193	broad_6428_3.14349	embryo
chr1B	211607362	211607403	broad_6449_1.00204	embryo
chr1B	216535402	216535405	sharp_6470_0.638395	embryo
chr1B	221302510	221302562	broad_6490_1.59195	embryo
chr1B	258438661	258438722	broad_6609_0.783852	embryo
chr1B	269625102	269625103	sharp_6673_1.29295	embryo
chr1B	292346269	292346330	broad_6762_0.549504	embryo
chr1B	295094932	295094934	sharp_6764_1.42225	embryo
chr1B	307149052	307149053	sharp_6849_0.412128	embryo
chr1B	307174074	307174075	sharp_6852_0.703042	embryo
chr1B	323619138	323619181	broad_6960_0.751528	embryo
chr1B	328879223	328879224	sharp_7005_0.678799	embryo
chr1B	341742311	341742348	broad_7117_2.04448	embryo
chr1B	348905320	348905363	broad_7176_1.64851	embryo
chr1B	349043260	349043282	broad_7178_1.15558	embryo
chr1B	354920571	354920573	sharp_7216_1.09093	embryo
chr1B	361800954	361800956	sharp_7257_0.824256	embryo
chr1B	378042436	378042453	broad_7358_1.81821	embryo
chr1B	402571233	402571239	sharp_7544_0.880823	embryo
chr1B	418068885	418068938	broad_7656_0.484857	embryo
chr1B	421673908	421673935	broad_7692_0.85658	embryo
chr1B	424414505	424414507	sharp_7721_0.654557	embryo
chr1B	437596367	437596422	broad_7828_0.888904	embryo
chr1B	450051345	450051347	sharp_7924_0.993956	embryo
chr1B	451554985	451555023	broad_7936_1.02628	embryo
chr1B	488750344	488750355	broad_8270_0.436371	embryo
chr1B	494064821	494064822	sharp_8342_1.15558	embryo
chr1B	503626130	503626136	sharp_8414_0.840418	embryo
chr1B	517085605	517085654	broad_8509_1.26871	embryo
chr1B	518875277	518875331	broad_8517_1.11517	embryo
chr1B	535804492	535804518	broad_8636_0.533342	embryo
chr1B	540843646	540843652	sharp_8666_0.783852	embryo
chr1B	542624807	542624809	sharp_8684_1.68084	embryo
chr1B	547177507	547177516	sharp_8742_0.565666	embryo
chr1B	549518946	549518949	sharp_8768_0.557585	embryo
chr1B	552277235	552277237	sharp_8800_0.541423	embryo
chr1B	552966646	552966651	sharp_8803_0.379804	embryo
chr1B	556825814	556825869	broad_8842_1.42225	embryo
chr1B	562479926	562479971	broad_8873_0.525261	embryo
chr1B	566779195	566779197	sharp_8920_1.31719	embryo
chr1B	579801234	579801235	sharp_9028_1.30103	embryo
chr1B	591224833	591224834	sharp_9153_1.26063	embryo
chr1B	592028766	592028769	sharp_9161_2.56166	embryo
chr1B	592030655	592030657	sharp_9164_1.58387	embryo
chr1B	595185885	595185915	broad_9189_1.12325	embryo
chr1B	600977423	600977427	sharp_9231_1.5273	embryo
chr1B	606404019	606404063	broad_9282_1.88286	embryo
chr1B	645738513	645738533	broad_9743_7.5072	embryo
chr1B	645944887	645944901	broad_9746_1.12325	embryo
chr1B	650050249	650050283	broad_9790_0.678799	embryo
chr1B	656854252	656854259	sharp_9853_1.81013	embryo
chr1B	670031326	670031328	sharp_10087_1.60811	embryo
chr1B	670434711	670434735	broad_10098_1.48689	embryo
chr1B	683995428	683995431	sharp_10305_0.468695	embryo
chr1B	685159168	685159176	sharp_10309_0.85658	embryo
chr1D	4716161	4716169	sharp_10495_0.630314	embryo
chr1D	42096310	42096319	sharp_10986_1.0586	embryo
chr1D	47846189	47846191	sharp_11024_1.55154	embryo
chr1D	48739728	48739729	sharp_11034_0.751528	embryo
chr1D	53980570	53980623	broad_11106_2.99803	embryo
chr1D	59127333	59127360	broad_11133_0.525261	embryo
chr1D	75299157	75299163	sharp_11291_1.08285	embryo
chr1D	77871486	77871547	broad_11321_1.85862	embryo
chr1D	77871613	77871615	sharp_11322_0.848499	embryo
chr1D	81273726	81273752	broad_11351_2.2465	embryo
chr1D	86226174	86226218	broad_11376_3.57178	embryo
chr1D	111542216	111542217	sharp_11590_0.557585	embryo
chr1D	126184307	126184346	broad_11710_1.92327	embryo
chr1D	138532292	138532310	broad_11760_3.06268	embryo
chr1D	170224516	170224601	broad_11869_1.41417	embryo
chr1D	184378617	184378671	broad_11907_1.51922	embryo
chr1D	189364677	189364686	sharp_11926_1.65659	embryo
chr1D	196450346	196450349	sharp_11976_1.30911	embryo
chr1D	202289073	202289145	broad_12028_2.56974	embryo
chr1D	206020355	206020357	sharp_12073_1.15558	embryo
chr1D	206063066	206063068	sharp_12075_0.929309	embryo
chr1D	215722884	215722885	sharp_12136_0.670719	embryo
chr1D	216029570	216029685	broad_12138_2.82833	embryo
chr1D	219313163	219313164	sharp_12150_0.622233	embryo
chr1D	219313212	219313246	broad_12151_0.775771	embryo
chr1D	224335823	224335855	broad_12205_2.01216	embryo
chr1D	244044035	244044055	broad_12372_1.55154	embryo
chr1D	254662045	254662059	broad_12464_1.64851	embryo
chr1D	308197781	308197808	broad_12923_0.888904	embryo
chr1D	310778379	310778393	broad_12959_1.61619	embryo
chr1D	334213703	334213737	broad_13190_0.573747	embryo
chr1D	338539140	338539184	broad_13224_2.01216	embryo
chr1D	366200216	366200267	broad_13563_0.896985	embryo
chr1D	371675950	371675951	sharp_13621_1.0586	embryo
chr1D	393474947	393474957	sharp_13863_0.872742	embryo
chr1D	398044434	398044446	broad_13892_0.557585	embryo
chr1D	398044962	398045013	broad_13894_1.26063	embryo
chr1D	402721243	402721313	broad_13931_1.84246	embryo
chr1D	404760883	404760919	broad_13995_1.54346	embryo
chr1D	408155443	408155445	sharp_14033_0.743447	embryo
chr1D	416800091	416800115	broad_14151_0.929309	embryo
chr1D	417311914	417311915	sharp_14153_1.42225	embryo
chr1D	441958211	441958212	sharp_14472_0.945471	embryo
chr1D	443426425	443426427	sharp_14484_1.22022	embryo
chr1D	456804868	456804896	broad_14769_1.45457	embryo
chr1D	468101528	468101529	sharp_14943_1.33336	embryo
chr1D	471654800	471654813	broad_15008_1.84246	embryo
chr1D	471662490	471662500	sharp_15009_1.74548	embryo
chr1D	476407050	476407074	broad_15097_0.848499	embryo
chr1D	487946733	487946774	broad_15339_1.14749	embryo
chr1D	495419808	495419810	sharp_15513_0.880823	embryo
chr2A	3601006	3601009	sharp_15564_1.55154	embryo
chr2A	31987868	31987900	broad_15970_1.19598	embryo
chr2A	37242375	37242387	broad_16036_1.91518	embryo
chr2A	57923380	57923384	sharp_16288_1.85862	embryo
chr2A	58662327	58662347	broad_16304_1.30103	embryo
chr2A	59562536	59562569	broad_16317_0.678799	embryo
chr2A	82023195	82023247	broad_16609_1.96367	embryo
chr2A	100224975	100224977	sharp_16786_0.735366	embryo
chr2A	104873831	104873856	broad_16852_0.468695	embryo
chr2A	117744557	117744595	broad_16946_0.945471	embryo
chr2A	118213283	118213284	sharp_16947_0.953552	embryo
chr2A	121221335	121221378	broad_17004_1.27679	embryo
chr2A	124418683	124418705	broad_17018_1.45457	embryo
chr2A	126555671	126555673	sharp_17045_1.15558	embryo
chr2A	127620295	127620299	sharp_17054_0.977794	embryo
chr2A	131315500	131315538	broad_17077_1.60003	embryo
chr2A	131316122	131316135	broad_17080_1.2283	embryo
chr2A	145381457	145381460	sharp_17206_1.09901	embryo
chr2A	164706926	164706966	broad_17350_1.30103	embryo
chr2A	166860495	166860526	broad_17366_0.993956	embryo
chr2A	172284528	172284557	broad_17402_2.94955	embryo
chr2A	174755196	174755198	sharp_17418_0.581828	embryo
chr2A	175048994	175048995	sharp_17421_0.888904	embryo
chr2A	189400770	189400792	broad_17526_0.735366	embryo
chr2A	197684485	197684488	sharp_17578_0.42829	embryo
chr2A	199086988	199087005	broad_17589_0.775771	embryo
chr2A	199088063	199088088	broad_17591_1.60003	embryo
chr2A	204723008	204723013	sharp_17632_1.40608	embryo
chr2A	226785609	226785615	sharp_17733_1.398	embryo
chr2A	232353354	232353381	broad_17743_2.06872	embryo
chr2A	244247464	244247465	sharp_17770_0.525261	embryo
chr2A	250683825	250683826	sharp_17775_0.654557	embryo
chr2A	251315485	251315490	sharp_17779_0.444452	embryo
chr2A	256187079	256187096	broad_17787_1.398	embryo
chr2A	263060042	263060046	sharp_17802_1.20406	embryo
chr2A	266865706	266865716	sharp_17810_1.45457	embryo
chr2A	286041273	286041316	broad_17881_0.872742	embryo
chr2A	286686542	286686543	sharp_17883_1.43033	embryo
chr2A	291670941	291670951	sharp_17894_0.549504	embryo
chr2A	291672076	291672079	sharp_17895_0.840418	embryo
chr2A	314724534	314724535	sharp_17958_0.840418	embryo
chr2A	319009790	319009810	broad_17962_1.06668	embryo
chr2A	359835969	359835970	sharp_18064_0.791933	embryo
chr2A	376796362	376796417	broad_18133_1.91518	embryo
chr2A	377021881	377021882	sharp_18136_1.398	embryo
chr2A	383362815	383362816	sharp_18167_1.54346	embryo
chr2A	394394673	394394709	broad_18236_2.52126	embryo
chr2A	404056858	404056861	sharp_18257_0.888904	embryo
chr2A	409143003	409143005	sharp_18277_1.2283	embryo
chr2A	419448104	419448143	broad_18367_2.17377	embryo
chr2A	429284792	429284831	broad_18413_0.589909	embryo
chr2A	429407808	429407817	sharp_18416_1.78589	embryo
chr2A	442810535	442810536	sharp_18466_1.0182	embryo
chr2A	445862123	445862129	sharp_18483_0.703042	embryo
chr2A	465344734	465344831	broad_18589_2.10105	embryo
chr2A	465550387	465550391	sharp_18590_2.18994	embryo
chr2A	467700172	467700173	sharp_18596_1.47881	embryo
chr2A	467700247	467700292	broad_18597_1.57578	embryo
chr2A	480344170	480344176	sharp_18677_3.19197	embryo
chr2A	511265181	511265212	broad_18869_0.953552	embryo
chr2A	520609557	520609606	broad_18937_0.42829	embryo
chr2A	530700712	530700717	sharp_19000_2.48893	embryo
chr2A	539949873	539949875	sharp_19070_0.896985	embryo
chr2A	549137307	549137308	sharp_19128_0.646476	embryo
chr2A	590981534	590981601	broad_19464_1.80205	embryo
chr2A	593493194	593493201	sharp_19492_1.23638	embryo
chr2A	633903427	633903428	sharp_19858_0.654557	embryo
chr2A	633903599	633903600	sharp_19859_0.476776	embryo
chr2A	639989558	639989560	sharp_19902_1.28487	embryo
chr2A	639989645	639989647	sharp_19903_3.57178	embryo
chr2A	642924584	642924596	broad_19925_2.61823	embryo
chr2A	656946053	656946054	sharp_20027_1.72932	embryo
chr2A	665850359	665850366	sharp_20078_0.743447	embryo
chr2A	678191493	678191504	broad_20245_0.573747	embryo
chr2A	687500925	687500933	sharp_20375_0.953552	embryo
chr2A	691757278	691757293	broad_20435_1.40608	embryo
chr2A	702928710	702928718	sharp_20575_1.61619	embryo
chr2A	703337519	703337523	sharp_20586_1.07477	embryo
chr2A	706894512	706894519	sharp_20637_13.4305	embryo
chr2A	706894667	706894684	broad_20638_1.93943	embryo
chr2A	713728262	713728263	sharp_20720_0.969713	embryo
chr2A	723105360	723105371	broad_20858_0.694961	embryo
chr2A	733850097	733850102	sharp_21029_2.94146	embryo
chr2A	734354285	734354286	sharp_21043_1.19598	embryo
chr2A	740252229	740252235	sharp_21137_0.735366	embryo
chr2A	742175797	742175803	sharp_21153_1.28487	embryo
chr2A	747378708	747378709	sharp_21256_0.703042	embryo
chr2A	748461446	748461471	broad_21271_0.751528	embryo
chr2A	748823007	748823009	sharp_21292_0.501019	embryo
chr2A	748893013	748893020	sharp_21293_1.36568	embryo
chr2A	754346365	754346369	sharp_21356_1.09093	embryo
chr2A	756838386	756838423	broad_21393_0.549504	embryo
chr2A	775194609	775194630	broad_21656_1.10709	embryo
chr2A	779165651	779165676	broad_21724_1.70508	embryo
chr2A	780760997	780761036	broad_21740_0.808095	embryo
chr2B	1677460	1677461	sharp_21746_0.848499	embryo
chr2B	16300483	16300485	sharp_21906_0.541423	embryo
chr2B	20373986	20374003	broad_21961_0.727285	embryo
chr2B	27622429	27622430	sharp_22076_0.549504	embryo
chr2B	82534432	82534433	sharp_22572_0.68688	embryo
chr2B	89500163	89500164	sharp_22623_0.492938	embryo
chr2B	104018165	104018168	sharp_22756_1.20406	embryo
chr2B	104822940	104822941	sharp_22775_0.969713	embryo
chr2B	117604911	117604924	broad_22873_1.0182	embryo
chr2B	117749619	117749620	sharp_22883_0.775771	embryo
chr2B	134507764	134507766	sharp_23010_0.832337	embryo
chr2B	140526794	140526817	broad_23048_1.06668	embryo
chr2B	140946389	140946390	sharp_23062_0.888904	embryo
chr2B	142868967	142868971	sharp_23086_1.54346	embryo
chr2B	143003959	143003963	sharp_23088_0.347481	embryo
chr2B	146776592	146776603	broad_23130_1.22022	embryo
chr2B	146776690	146776710	broad_23131_0.59799	embryo
chr2B	151729761	151729780	broad_23189_0.783852	embryo
chr2B	154909746	154909748	sharp_23242_1.26871	embryo
chr2B	158878037	158878043	sharp_23282_0.85658	embryo
chr2B	158888060	158888107	broad_23283_1.0182	embryo
chr2B	203749428	203749463	broad_23682_1.30103	embryo
chr2B	207056058	207056093	broad_23696_3.02227	embryo
chr2B	220933542	220933572	broad_23846_3.95966	embryo
chr2B	227116781	227116795	broad_23877_0.59799	embryo
chr2B	262519224	262519253	broad_24165_1.38992	embryo
chr2B	281526880	281526882	sharp_24213_1.11517	embryo
chr2B	309795558	309795626	broad_24305_1.14749	embryo
chr2B	310595825	310595831	sharp_24309_1.21214	embryo
chr2B	323259931	323259950	broad_24359_0.824256	embryo
chr2B	329257006	329257012	sharp_24373_0.452533	embryo
chr2B	329356816	329356845	broad_24374_2.3758	embryo
chr2B	338730496	338730524	broad_24408_0.905066	embryo
chr2B	340554501	340554504	sharp_24414_1.03436	embryo
chr2B	340554874	340554894	broad_24415_1.01012	embryo
chr2B	352928092	352928094	sharp_24439_1.5677	embryo
chr2B	364956546	364956586	broad_24530_2.0364	embryo
chr2B	367269694	367269701	sharp_24538_1.04244	embryo
chr2B	373041958	373041959	sharp_24585_0.581828	embryo
chr2B	387126661	387126663	sharp_24724_0.501019	embryo
chr2B	389366584	389366655	broad_24760_1.41417	embryo
chr2B	406277258	406277261	sharp_24887_2.17377	embryo
chr2B	419296268	419296292	broad_24998_1.19598	embryo
chr2B	443278076	443278080	sharp_25190_1.30103	embryo
chr2B	457687200	457687216	broad_25329_1.17982	embryo
chr2B	476727825	476727828	sharp_25474_3.76572	embryo
chr2B	491057833	491057852	broad_25616_1.44649	embryo
chr2B	496695149	496695152	sharp_25657_0.468695	embryo
chr2B	501793040	501793041	sharp_25680_1.0182	embryo
chr2B	521185853	521185858	sharp_25798_0.85658	embryo
chr2B	521210226	521210232	sharp_25800_0.589909	embryo
chr2B	524235086	524235087	sharp_25831_2.16569	embryo
chr2B	526752263	526752310	broad_25851_1.16366	embryo
chr2B	528826342	528826407	broad_25865_0.791933	embryo
chr2B	563683064	563683097	broad_26188_0.670719	embryo
chr2B	572223180	572223184	sharp_26252_0.654557	embryo
chr2B	588710203	588710235	broad_26378_0.961633	embryo
chr2B	594841741	594841799	broad_26412_0.751528	embryo
chr2B	596094003	596094009	sharp_26421_2.79601	embryo
chr2B	606377404	606377454	broad_26489_1.47881	embryo
chr2B	625904617	625904648	broad_26602_1.09901	embryo
chr2B	629150734	629150764	broad_26632_1.06668	embryo
chr2B	631169007	631169008	sharp_26640_1.16366	embryo
chr2B	631180620	631180631	broad_26642_0.460614	embryo
chr2B	632449597	632449602	sharp_26683_0.896985	embryo
chr2B	635210114	635210154	broad_26700_0.614152	embryo
chr2B	636767734	636767737	sharp_26722_0.549504	embryo
chr2B	636768872	636768909	broad_26723_1.53538	embryo
chr2B	638230452	638230487	broad_26735_1.67276	embryo
chr2B	645991423	645991443	broad_26807_1.44649	embryo
chr2B	654445861	654446031	broad_26894_1.53538	embryo
chr2B	654446149	654446150	sharp_26895_0.848499	embryo
chr2B	665191775	665191778	sharp_27000_1.26063	embryo
chr2B	667248229	667248309	broad_27008_1.53538	embryo
chr2B	672627550	672627552	sharp_27052_2.02024	embryo
chr2B	675368336	675368341	sharp_27081_1.20406	embryo
chr2B	680571362	680571367	sharp_27114_1.27679	embryo
chr2B	682132922	682132923	sharp_27131_1.01012	embryo
chr2B	690777772	690777785	broad_27193_1.2283	embryo
chr2B	690790130	690790138	sharp_27194_0.832337	embryo
chr2B	714022173	714022176	sharp_27414_0.985875	embryo
chr2B	728759168	728759181	broad_27571_0.888904	embryo
chr2B	732888047	732888050	sharp_27634_1.20406	embryo
chr2B	738171919	738171920	sharp_27681_0.888904	embryo
chr2B	741394914	741394916	sharp_27712_0.896985	embryo
chr2B	754016137	754016235	broad_27880_3.095	embryo
chr2B	759520403	759520422	broad_27914_1.43841	embryo
chr2B	771451369	771451407	broad_28029_0.985875	embryo
chr2B	775136421	775136424	sharp_28070_1.72932	embryo
chr2B	775828621	775828622	sharp_28077_0.783852	embryo
chr2B	785304546	785304547	sharp_28175_0.840418	embryo
chr2B	788032857	788032883	broad_28216_3.45056	embryo
chr2B	794583681	794583706	broad_28330_1.41417	embryo
chr2D	2821725	2821739	broad_28463_1.60003	embryo
chr2D	34279069	34279079	sharp_28979_0.921228	embryo
chr2D	81650553	81650568	broad_29572_2.2061	embryo
chr2D	105670736	105670741	sharp_29814_0.888904	embryo
chr2D	120252582	120252584	sharp_29997_2.0768	embryo
chr2D	127783396	127783443	broad_30086_2.64247	embryo
chr2D	131046672	131046673	sharp_30108_0.985875	embryo
chr2D	147347693	147347754	broad_30262_1.47881	embryo
chr2D	151661191	151661279	broad_30285_1.65659	embryo
chr2D	166195659	166195734	broad_30433_1.93943	embryo
chr2D	172672452	172672506	broad_30475_1.32528	embryo
chr2D	174419602	174419603	sharp_30483_0.775771	embryo
chr2D	179651806	179651831	broad_30514_0.783852	embryo
chr2D	181608547	181608593	broad_30532_2.85257	embryo
chr2D	186647898	186647934	broad_30554_1.38184	embryo
chr2D	213736015	213736019	sharp_30781_0.654557	embryo
chr2D	217251154	217251155	sharp_30785_1.19598	embryo
chr2D	246382775	246382786	broad_30860_1.25255	embryo
chr2D	261511164	261511188	broad_30923_0.347481	embryo
chr2D	265706470	265706471	sharp_30937_0.557585	embryo
chr2D	273949656	273949658	sharp_30950_0.694961	embryo
chr2D	289155549	289155553	sharp_30982_1.51922	embryo
chr2D	307029025	307029027	sharp_31103_0.379804	embryo
chr2D	308872822	308872890	broad_31114_6.71527	embryo
chr2D	310220189	310220192	sharp_31123_1.34952	embryo
chr2D	310712432	310712449	broad_31125_0.622233	embryo
chr2D	324048129	324048132	sharp_31248_0.694961	embryo
chr2D	325246194	325246204	sharp_31264_1.29295	embryo
chr2D	327748214	327748216	sharp_31288_0.751528	embryo
chr2D	335544846	335544885	broad_31335_1.44649	embryo
chr2D	336506760	336506801	broad_31342_1.34144	embryo
chr2D	339227057	339227061	sharp_31361_3.18389	embryo
chr2D	344461691	344461708	broad_31385_1.43033	embryo
chr2D	355325871	355325893	broad_31482_0.42829	embryo
chr2D	361385427	361385440	broad_31543_1.09093	embryo
chr2D	371150180	371150195	broad_31620_1.33336	embryo
chr2D	381333434	381333435	sharp_31752_0.727285	embryo
chr2D	385280849	385280930	broad_31790_1.66467	embryo
chr2D	389695443	389695444	sharp_31826_0.969713	embryo
chr2D	397654547	397654560	broad_31889_1.20406	embryo
chr2D	435329716	435329717	sharp_32220_1.12325	embryo
chr2D	504194773	504194787	broad_32837_0.525261	embryo
chr2D	543450949	543450986	broad_33241_1.30103	embryo
chr2D	553330135	553330159	broad_33354_0.638395	embryo
chr2D	558972790	558972793	sharp_33432_0.800014	embryo
chr2D	567048611	567048653	broad_33507_15.4993	embryo
chr2D	568121930	568121933	sharp_33528_1.45457	embryo
chr2D	571962462	571962520	broad_33571_2.31115	embryo
chr2D	618074119	618074124	sharp_34246_2.18186	embryo
chr2D	626675409	626675410	sharp_34358_1.32528	embryo
chr2D	629069196	629069197	sharp_34392_1.29295	embryo
chr2D	634410628	634410629	sharp_34447_0.694961	embryo
chr2D	639116874	639116875	sharp_34554_0.85658	embryo
chr2D	645821823	645821854	broad_34682_0.557585	embryo
chr2D	651713520	651713549	broad_34793_1.10709	embryo
chr3A	30152162	30152184	broad_35203_0.379804	embryo
chr3A	35463855	35463904	broad_35264_0.565666	embryo
chr3A	41221568	41221596	broad_35310_1.33336	embryo
chr3A	45088199	45088200	sharp_35338_0.76769	embryo
chr3A	55256997	55257026	broad_35459_0.525261	embryo
chr3A	69249495	69249522	broad_35633_0.888904	embryo
chr3A	77893001	77893003	sharp_35700_1.24447	embryo
chr3A	79392745	79392763	broad_35722_0.68688	embryo
chr3A	84678054	84678056	sharp_35771_1.12325	embryo
chr3A	93564659	93564667	sharp_35821_0.436371	embryo
chr3A	101277030	101277031	sharp_35870_1.07477	embryo
chr3A	102674570	102674572	sharp_35881_0.638395	embryo
chr3A	105365053	105365057	sharp_35897_1.04244	embryo
chr3A	111618896	111618941	broad_35965_0.492938	embryo
chr3A	122751867	122751911	broad_36027_1.09901	embryo
chr3A	145595943	145595944	sharp_36164_0.573747	embryo
chr3A	150027954	150027967	broad_36186_1.59195	embryo
chr3A	165099738	165099785	broad_36261_7.49104	embryo
chr3A	172906149	172906150	sharp_36304_1.0182	embryo
chr3A	189104095	189104126	broad_36361_1.46265	embryo
chr3A	199479496	199479498	sharp_36410_1.24447	embryo
chr3A	205322197	205322267	broad_36443_1.32528	embryo
chr3A	265552818	265552827	sharp_36683_1.06668	embryo
chr3A	271637281	271637297	broad_36709_2.53742	embryo
chr3A	272637013	272637043	broad_36711_1.97175	embryo
chr3A	273919581	273919584	sharp_36715_1.85054	embryo
chr3A	281209805	281209845	broad_36733_1.20406	embryo
chr3A	295237582	295237597	broad_36768_1.02628	embryo
chr3A	296818855	296818858	sharp_36773_0.929309	embryo
chr3A	304511525	304511533	sharp_36796_0.93739	embryo
chr3A	310770177	310770180	sharp_36816_1.25255	embryo
chr3A	310857601	310857602	sharp_36822_0.492938	embryo
chr3A	337451714	337451761	broad_36884_0.888904	embryo
chr3A	368659688	368659690	sharp_36994_1.37376	embryo
chr3A	384824362	384824363	sharp_37082_0.476776	embryo
chr3A	397337875	397337886	broad_37133_1.44649	embryo
chr3A	397389575	397389624	broad_37134_1.54346	embryo
chr3A	416286422	416286465	broad_37213_1.5677	embryo
chr3A	438374793	438374794	sharp_37347_0.85658	embryo
chr3A	463564452	463564461	sharp_37497_1.0586	embryo
chr3A	475267854	475267855	sharp_37602_2.05256	embryo
chr3A	475267939	475267942	sharp_37603_0.775771	embryo
chr3A	486445141	486445144	sharp_37701_1.76973	embryo
chr3A	500225145	500225164	broad_37817_1.41417	embryo
chr3A	506807728	506807730	sharp_37902_1.29295	embryo
chr3A	509933455	509933457	sharp_37935_0.800014	embryo
chr3A	513897556	513897581	broad_37985_0.775771	embryo
chr3A	514400172	514400173	sharp_37993_0.711123	embryo
chr3A	542184237	542184238	sharp_38257_0.533342	embryo
chr3A	543023483	543023505	broad_38267_0.404047	embryo
chr3A	549615522	549615551	broad_38311_1.05052	embryo
chr3A	581626428	581626463	broad_38571_0.541423	embryo
chr3A	594978943	594978944	sharp_38684_1.22022	embryo
chr3A	598916083	598916085	sharp_38734_0.848499	embryo
chr3A	602241257	602241283	broad_38781_0.896985	embryo
chr3A	607449663	607449691	broad_38852_0.993956	embryo
chr3A	607964573	607964606	broad_38855_1.66467	embryo
chr3A	609811073	609811077	sharp_38871_0.872742	embryo
chr3A	610459234	610459277	broad_38888_0.589909	embryo
chr3A	624183453	624183454	sharp_39014_0.743447	embryo
chr3A	626894100	626894101	sharp_39043_1.08285	embryo
chr3A	680762866	680762871	sharp_39594_1.14749	embryo
chr3A	684770077	684770094	broad_39675_0.711123	embryo
chr3A	708000520	708000523	sharp_39852_1.28487	embryo
chr3A	710831246	710831253	sharp_39872_0.379804	embryo
chr3A	710831306	710831404	broad_39873_2.35964	embryo
chr3A	710844801	710844855	broad_39875_1.58387	embryo
chr3A	728997607	728997611	sharp_40085_0.678799	embryo
chr3A	728998272	728998273	sharp_40087_0.840418	embryo
chr3A	733435174	733435220	broad_40149_2.08488	embryo
chr3A	740111658	740111672	broad_40236_1.77781	embryo
chr3A	746357861	746357864	sharp_40308_2.52934	embryo
chr3A	747648685	747648705	broad_40330_1.49497	embryo
chr3A	747649530	747649552	broad_40331_1.08285	embryo
chr3B	13504663	13504704	broad_40601_0.412128	embryo
chr3B	14990084	14990086	sharp_40614_1.55154	embryo
chr3B	16624711	16624752	broad_40637_1.40608	embryo
chr3B	20103529	20103530	sharp_40703_1.99599	embryo
chr3B	21161246	21161254	sharp_40720_1.17174	embryo
chr3B	22076520	22076521	sharp_40731_2.67479	embryo
chr3B	23165464	23165467	sharp_40748_0.703042	embryo
chr3B	23178629	23178658	broad_40749_0.662638	embryo
chr3B	52797867	52797868	sharp_40956_1.09901	embryo
chr3B	57277508	57277555	broad_40986_9.00217	embryo
chr3B	61089510	61089511	sharp_41015_1.08285	embryo
chr3B	67412581	67412633	broad_41109_2.93338	embryo
chr3B	90126599	90126640	broad_41284_1.93943	embryo
chr3B	108422556	108422604	broad_41378_2.2061	embryo
chr3B	109364352	109364357	sharp_41383_0.945471	embryo
chr3B	109606006	109606007	sharp_41385_0.68688	embryo
chr3B	111554388	111554421	broad_41391_5.48696	embryo
chr3B	119964890	119964893	sharp_41458_1.75357	embryo
chr3B	145416316	145416341	broad_41652_2.49701	embryo
chr3B	146971046	146971071	broad_41669_0.832337	embryo
chr3B	156908922	156908994	broad_41735_1.40608	embryo
chr3B	160127509	160127510	sharp_41765_1.34144	embryo
chr3B	197761195	197761209	broad_41999_1.15558	embryo
chr3B	214144798	214144826	broad_42065_1.97983	embryo
chr3B	214171321	214171325	sharp_42066_0.775771	embryo
chr3B	214704236	214704239	sharp_42073_2.2061	embryo
chr3B	240797773	240797792	broad_42203_2.44045	embryo
chr3B	289065460	289065466	sharp_42469_0.896985	embryo
chr3B	299742850	299742901	broad_42478_1.398	embryo
chr3B	303336567	303336699	broad_42483_1.72124	embryo
chr3B	303336829	303336830	sharp_42484_1.54346	embryo
chr3B	327395716	327395717	sharp_42548_1.55962	embryo
chr3B	330781236	330781289	broad_42562_1.06668	embryo
chr3B	352246336	352246338	sharp_42630_0.783852	embryo
chr3B	370539925	370539927	sharp_42714_1.2283	embryo
chr3B	370726783	370726817	broad_42717_1.30103	embryo
chr3B	393248211	393248223	broad_42862_0.565666	embryo
chr3B	412407624	412407633	sharp_42992_0.404047	embryo
chr3B	427495428	427495430	sharp_43117_0.953552	embryo
chr3B	439855878	439855932	broad_43212_0.662638	embryo
chr3B	448530424	448530434	sharp_43272_1.06668	embryo
chr3B	455487604	455487606	sharp_43332_0.985875	embryo
chr3B	456401892	456401900	sharp_43339_1.30911	embryo
chr3B	464362082	464362084	sharp_43387_0.517181	embryo
chr3B	469338088	469338099	broad_43410_0.961633	embryo
chr3B	511024878	511024902	broad_43698_0.791933	embryo
chr3B	524456222	524456223	sharp_43775_0.606071	embryo
chr3B	526805310	526805316	sharp_43817_1.96367	embryo
chr3B	534149759	534149782	broad_43878_0.840418	embryo
chr3B	534716505	534716515	sharp_43885_1.92327	embryo
chr3B	540636616	540636662	broad_43942_0.985875	embryo
chr3B	548075677	548075711	broad_44017_0.630314	embryo
chr3B	551605156	551605161	sharp_44035_1.07477	embryo
chr3B	552285761	552285789	broad_44043_0.371724	embryo
chr3B	561402310	561402334	broad_44103_1.05052	embryo
chr3B	570934373	570934383	sharp_44157_0.654557	embryo
chr3B	579315751	579315790	broad_44256_0.5091	embryo
chr3B	582283038	582283080	broad_44303_1.07477	embryo
chr3B	598029917	598029920	sharp_44442_1.21214	embryo
chr3B	613567704	613567705	sharp_44551_1.34952	embryo
chr3B	613749854	613749887	broad_44555_2.44853	embryo
chr3B	622141841	622141842	sharp_44633_0.93739	embryo
chr3B	626884141	626884161	broad_44664_0.840418	embryo
chr3B	643272697	643272700	sharp_44780_2.44853	embryo
chr3B	647549995	647550022	broad_44810_0.743447	embryo
chr3B	651410153	651410154	sharp_44862_0.953552	embryo
chr3B	653421418	653421423	sharp_44885_0.880823	embryo
chr3B	660762354	660762397	broad_44948_1.75357	embryo
chr3B	667052196	667052198	sharp_44996_2.39196	embryo
chr3B	668781289	668781292	sharp_45013_0.484857	embryo
chr3B	694871010	694871023	broad_45276_0.533342	embryo
chr3B	698415499	698415547	broad_45320_1.26871	embryo
chr3B	707032964	707032979	broad_45381_0.646476	embryo
chr3B	721496190	721496208	broad_45495_1.09901	embryo
chr3B	725176725	725176727	sharp_45553_1.0586	embryo
chr3B	742164972	742165005	broad_45694_1.06668	embryo
chr3B	766698467	766698525	broad_45817_1.15558	embryo
chr3B	773732378	773732398	broad_45850_1.2283	embryo
chr3B	773903956	773903963	sharp_45855_1.29295	embryo
chr3B	794281860	794281899	broad_46015_0.444452	embryo
chr3B	794281935	794281987	broad_46016_0.85658	embryo
chr3B	794282091	794282138	broad_46017_1.76973	embryo
chr3B	799857939	799857943	sharp_46066_1.25255	embryo
chr3B	800169517	800169543	broad_46068_2.49701	embryo
chr3B	803483879	803483882	sharp_46083_1.85862	embryo
chr3B	813944516	813944544	broad_46211_0.913147	embryo
chr3D	2064490	2064510	broad_46494_0.347481	embryo
chr3D	7321860	7321862	sharp_46617_0.719204	embryo
chr3D	14784052	14784065	broad_46745_0.573747	embryo
chr3D	16002888	16002890	sharp_46772_0.993956	embryo
chr3D	16458850	16458885	broad_46786_0.808095	embryo
chr3D	17130551	17130592	broad_46796_0.557585	embryo
chr3D	27622311	27622313	sharp_46914_0.59799	embryo
chr3D	28983928	28983930	sharp_46931_1.11517	embryo
chr3D	39863503	39863513	sharp_47043_0.888904	embryo
chr3D	48008409	48008411	sharp_47182_0.412128	embryo
chr3D	48854452	48854463	broad_47204_2.10105	embryo
chr3D	52584156	52584172	broad_47247_0.606071	embryo
chr3D	54332618	54332630	broad_47258_1.37376	embryo
chr3D	58296379	58296381	sharp_47302_1.20406	embryo
chr3D	62168129	62168200	broad_47344_1.82629	embryo
chr3D	64617961	64617970	sharp_47380_1.13941	embryo
chr3D	65610813	65610815	sharp_47386_2.49701	embryo
chr3D	66729914	66729936	broad_47404_0.791933	embryo
chr3D	66730271	66730273	sharp_47406_1.30103	embryo
chr3D	93486576	93486578	sharp_47649_1.09901	embryo
chr3D	103700170	103700171	sharp_47719_2.46469	embryo
chr3D	108836189	108836251	broad_47750_1.02628	embryo
chr3D	112707561	112707563	sharp_47775_0.533342	embryo
chr3D	120735876	120735919	broad_47826_1.61619	embryo
chr3D	122668700	122668704	sharp_47850_2.86874	embryo
chr3D	128827224	128827228	sharp_47897_1.32528	embryo
chr3D	131227093	131227097	sharp_47914_0.565666	embryo
chr3D	153454780	153454825	broad_48071_1.12325	embryo
chr3D	154183874	154183877	sharp_48073_0.953552	embryo
chr3D	173703049	173703068	broad_48230_0.816176	embryo
chr3D	174589275	174589302	broad_48253_1.23638	embryo
chr3D	202480912	202480913	sharp_48411_2.0768	embryo
chr3D	229226280	229226281	sharp_48458_1.60811	embryo
chr3D	253662676	253662743	broad_48532_1.66467	embryo
chr3D	261101092	261101093	sharp_48551_0.581828	embryo
chr3D	310712091	310712092	sharp_48869_0.557585	embryo
chr3D	321454094	321454096	sharp_48929_0.476776	embryo
chr3D	327713936	327713986	broad_48970_2.14953	embryo
chr3D	356616831	356616866	broad_49202_1.93135	embryo
chr3D	360193113	360193115	sharp_49230_1.2283	embryo
chr3D	373531110	373531127	broad_49339_1.41417	embryo
chr3D	380260656	380260657	sharp_49390_0.5091	embryo
chr3D	381880016	381880051	broad_49403_0.379804	embryo
chr3D	381880298	381880339	broad_49405_0.791933	embryo
chr3D	389204888	389204890	sharp_49477_1.33336	embryo
chr3D	393019671	393019674	sharp_49516_3.2647	embryo
chr3D	401028998	401029001	sharp_49604_0.905066	embryo
chr3D	404976304	404976347	broad_49639_1.16366	embryo
chr3D	410378508	410378526	broad_49682_0.654557	embryo
chr3D	424343000	424343016	broad_49834_1.19598	embryo
chr3D	428398730	428398742	broad_49874_4.65462	embryo
chr3D	462537799	462537818	broad_50302_0.395966	embryo
chr3D	501599852	501599864	broad_50672_2.17377	embryo
chr3D	516646785	516646804	broad_50837_1.13133	embryo
chr3D	526988105	526988106	sharp_50953_0.662638	embryo
chr3D	528013795	528013798	sharp_50972_0.541423	embryo
chr3D	536785538	536785540	sharp_51063_1.84246	embryo
chr3D	543684105	543684112	sharp_51124_3.99199	embryo
chr3D	546539958	546539960	sharp_51195_0.444452	embryo
chr3D	553220922	553220974	broad_51272_1.01012	embryo
chr3D	553221282	553221296	broad_51273_1.98791	embryo
chr3D	560932546	560932580	broad_51330_1.82629	embryo
chr3D	562212161	562212185	broad_51336_0.808095	embryo
chr3D	567264076	567264079	sharp_51378_0.759609	embryo
chr3D	569066962	569066987	broad_51388_1.74548	embryo
chr3D	574631507	574631510	sharp_51443_0.848499	embryo
chr3D	574742430	574742437	sharp_51445_25.5196	embryo
chr3D	588693304	588693305	sharp_51653_1.64851	embryo
chr3D	595622745	595622756	broad_51737_1.54346	embryo
chr3D	607203537	607203538	sharp_51919_1.71316	embryo
chr3D	607878415	607878442	broad_51929_0.654557	embryo
chr3D	609804411	609804421	sharp_51960_0.662638	embryo
chr4A	4838941	4838942	sharp_52176_0.541423	embryo
chr4A	5471090	5471109	broad_52185_1.13941	embryo
chr4A	15315402	15315403	sharp_52340_0.694961	embryo
chr4A	18320552	18320587	broad_52392_0.953552	embryo
chr4A	22166542	22166578	broad_52426_1.64043	embryo
chr4A	35517397	35517410	broad_52579_1.48689	embryo
chr4A	38738437	38738449	broad_52651_1.3576	embryo
chr4A	56273564	56273567	sharp_52773_1.17174	embryo
chr4A	61887980	61888014	broad_52840_0.953552	embryo
chr4A	70895692	70895696	sharp_52964_0.387885	embryo
chr4A	71167821	71167823	sharp_52966_1.10709	embryo
chr4A	74937730	74937778	broad_52996_0.775771	embryo
chr4A	78260447	78260467	broad_53036_2.11721	embryo
chr4A	87970133	87970134	sharp_53127_1.09093	embryo
chr4A	87970572	87970624	broad_53128_0.678799	embryo
chr4A	111107010	111107050	broad_53378_1.32528	embryo
chr4A	111417572	111417635	broad_53390_0.921228	embryo
chr4A	118180719	118180723	sharp_53485_1.51922	embryo
chr4A	123807496	123807498	sharp_53536_1.04244	embryo
chr4A	127829387	127829390	sharp_53564_1.45457	embryo
chr4A	150699531	150699576	broad_53745_1.47881	embryo
chr4A	168112961	168112980	broad_53836_0.896985	embryo
chr4A	179555681	179555750	broad_53904_2.5859	embryo
chr4A	202970193	202970198	sharp_54003_1.08285	embryo
chr4A	208990941	208990944	sharp_54014_1.68084	embryo
chr4A	216171471	216171478	sharp_54047_1.19598	embryo
chr4A	220041437	220041441	sharp_54053_0.848499	embryo
chr4A	222146812	222146820	sharp_54058_1.01012	embryo
chr4A	245009739	245009746	sharp_54110_0.76769	embryo
chr4A	253708252	253708283	broad_54136_0.76769	embryo
chr4A	257684990	257685011	broad_54144_1.00204	embryo
chr4A	274936673	274936725	broad_54165_1.10709	embryo
chr4A	276407621	276407622	sharp_54168_0.59799	embryo
chr4A	283018774	283018786	broad_54180_1.20406	embryo
chr4A	288422826	288422827	sharp_54198_1.25255	embryo
chr4A	292721032	292721033	sharp_54207_1.47881	embryo
chr4A	293340657	293340701	broad_54209_1.72932	embryo
chr4A	307670560	307670573	broad_54244_0.953552	embryo
chr4A	311249081	311249083	sharp_54255_1.08285	embryo
chr4A	336031021	336031063	broad_54356_2.17377	embryo
chr4A	349908844	349908868	broad_54389_0.921228	embryo
chr4A	357822483	357822509	broad_54410_0.549504	embryo
chr4A	362727603	362727648	broad_54420_1.24447	embryo
chr4A	374416447	374416448	sharp_54447_0.42829	embryo
chr4A	377546051	377546070	broad_54461_1.64851	embryo
chr4A	378950468	378950469	sharp_54463_0.840418	embryo
chr4A	389326908	389326942	broad_54488_2.19802	embryo
chr4A	392815893	392815917	broad_54495_1.32528	embryo
chr4A	397867549	397867583	broad_54505_0.921228	embryo
chr4A	407879998	407880000	sharp_54523_2.27075	embryo
chr4A	410105120	410105122	sharp_54533_0.347481	embryo
chr4A	413939544	413939631	broad_54541_1.16366	embryo
chr4A	417628041	417628093	broad_54548_0.581828	embryo
chr4A	426611485	426611488	sharp_54583_1.32528	embryo
chr4A	440712501	440712521	broad_54616_1.43033	embryo
chr4A	443845790	443845798	sharp_54635_1.79397	embryo
chr4A	454114014	454114025	broad_54733_1.10709	embryo
chr4A	472952815	472952823	sharp_54870_1.92327	embryo
chr4A	474906198	474906218	broad_54880_1.34144	embryo
chr4A	478069224	478069261	broad_54925_0.694961	embryo
chr4A	478198534	478198544	sharp_54928_0.589909	embryo
chr4A	490559746	490559775	broad_54993_2.34347	embryo
chr4A	492378706	492378757	broad_55012_2.48085	embryo
chr4A	527487618	527487619	sharp_55241_1.59195	embryo
chr4A	541588781	541588811	broad_55354_2.26266	embryo
chr4A	575034520	575034546	broad_55708_1.44649	embryo
chr4A	575304233	575304271	broad_55711_1.09093	embryo
chr4A	623723287	623723288	sharp_56437_0.832337	embryo
chr4A	625733969	625733997	broad_56455_1.49497	embryo
chr4A	625734810	625734858	broad_56456_0.371724	embryo
chr4A	627997818	627997828	sharp_56483_0.614152	embryo
chr4A	648337154	648337155	sharp_56647_0.68688	embryo
chr4A	649501132	649501133	sharp_56654_1.97175	embryo
chr4A	654937116	654937162	broad_56672_0.727285	embryo
chr4A	654937810	654937811	sharp_56673_0.751528	embryo
chr4A	665021901	665021908	sharp_56739_1.15558	embryo
chr4A	667863254	667863276	broad_56773_1.21214	embryo
chr4A	679687055	679687104	broad_56916_0.977794	embryo
chr4A	697581720	697581750	broad_57054_1.64851	embryo
chr4A	712006124	712006125	sharp_57140_0.76769	embryo
chr4A	716952167	716952180	broad_57188_0.589909	embryo
chr4A	734075557	734075593	broad_57369_0.703042	embryo
chr4A	738775544	738775545	sharp_57435_0.678799	embryo
chr4A	739971041	739971052	broad_57486_0.783852	embryo
chr4B	21139915	21139922	sharp_57841_0.840418	embryo
chr4B	26813953	26814201	broad_57927_8.68702	embryo
chr4B	31758032	31758037	sharp_58019_0.816176	embryo
chr4B	40650580	40650623	broad_58116_0.557585	embryo
chr4B	55426215	55426226	broad_58260_0.953552	embryo
chr4B	63014932	63014953	broad_58337_0.953552	embryo
chr4B	67493560	67493578	broad_58380_0.848499	embryo
chr4B	83085867	83085904	broad_58505_0.452533	embryo
chr4B	101076029	101076036	sharp_58661_0.395966	embryo
chr4B	117371037	117371041	sharp_58779_1.17174	embryo
chr4B	119331116	119331133	broad_58796_1.25255	embryo
chr4B	119331307	119331310	sharp_58797_1.16366	embryo
chr4B	144301737	144301741	sharp_58948_0.969713	embryo
chr4B	149735470	149735473	sharp_58979_0.913147	embryo
chr4B	168847397	168847398	sharp_59044_0.541423	embryo
chr4B	170326694	170326698	sharp_59063_0.888904	embryo
chr4B	181439204	181439205	sharp_59171_0.775771	embryo
chr4B	191219823	191219848	broad_59285_2.04448	embryo
chr4B	196393386	196393440	broad_59309_1.76973	embryo
chr4B	199808590	199808610	broad_59320_1.83437	embryo
chr4B	200657583	200657634	broad_59322_1.27679	embryo
chr4B	202836682	202836708	broad_59332_0.387885	embryo
chr4B	212112322	212112360	broad_59353_1.0586	embryo
chr4B	217725057	217725084	broad_59378_1.36568	embryo
chr4B	236135114	236135124	sharp_59414_1.06668	embryo
chr4B	238589999	238590005	sharp_59418_1.42225	embryo
chr4B	242926829	242926845	broad_59433_1.79397	embryo
chr4B	252464670	252464718	broad_59472_0.347481	embryo
chr4B	257369909	257369911	sharp_59486_1.13941	embryo
chr4B	281712927	281712971	broad_59549_0.800014	embryo
chr4B	283065335	283065388	broad_59554_3.18389	embryo
chr4B	294857407	294857411	sharp_59569_0.476776	embryo
chr4B	294920311	294920333	broad_59570_1.81821	embryo
chr4B	310895132	310895170	broad_59608_0.606071	embryo
chr4B	328908196	328908206	sharp_59680_0.412128	embryo
chr4B	340778393	340778419	broad_59713_1.98791	embryo
chr4B	346194443	346194481	broad_59736_0.501019	embryo
chr4B	346194754	346194773	broad_59739_1.60003	embryo
chr4B	385417363	385417390	broad_59958_1.45457	embryo
chr4B	401136937	401136967	broad_60067_3.11116	embryo
chr4B	401274226	401274227	sharp_60068_0.460614	embryo
chr4B	404458504	404458527	broad_60091_0.76769	embryo
chr4B	416115269	416115273	sharp_60194_1.09093	embryo
chr4B	434161614	434161625	broad_60332_1.40608	embryo
chr4B	441319059	441319086	broad_60426_1.38184	embryo
chr4B	472475999	472476000	sharp_60718_0.791933	embryo
chr4B	474400429	474400435	sharp_60731_0.355562	embryo
chr4B	475168679	475168685	sharp_60735_0.670719	embryo
chr4B	484016069	484016119	broad_60830_6.33546	embryo
chr4B	505370326	505370329	sharp_60968_1.02628	embryo
chr4B	506522943	506522946	sharp_60974_2.01216	embryo
chr4B	524887031	524887080	broad_61135_1.72932	embryo
chr4B	537815440	537815480	broad_61233_1.94751	embryo
chr4B	555048255	555048256	sharp_61367_0.549504	embryo
chr4B	567007952	567008149	broad_61449_4.52533	embryo
chr4B	567008400	567008493	broad_61450_6.63446	embryo
chr4B	568446286	568446323	broad_61460_0.880823	embryo
chr4B	568446540	568446543	sharp_61461_0.452533	embryo
chr4B	577218971	577218978	sharp_61551_1.5273	embryo
chr4B	582614780	582614800	broad_61602_1.13941	embryo
chr4B	586948096	586948111	broad_61664_0.929309	embryo
chr4B	587064073	587064086	broad_61665_0.93739	embryo
chr4B	593950649	593950655	sharp_61701_0.59799	embryo
chr4B	598392489	598392538	broad_61737_1.64043	embryo
chr4B	614263173	614263265	broad_61907_2.8849	embryo
chr4B	617689981	617689982	sharp_61955_0.961633	embryo
chr4B	626628682	626628683	sharp_62032_0.630314	embryo
chr4B	634731493	634731495	sharp_62087_0.654557	embryo
chr4B	646177310	646177328	broad_62222_0.363643	embryo
chr4B	653682122	653682124	sharp_62335_1.53538	embryo
chr4B	663871142	663871165	broad_62482_0.76769	embryo
chr4B	663945736	663945737	sharp_62483_1.64851	embryo
chr4B	665728997	665729003	sharp_62499_0.808095	embryo
chr4D	1305231	1305553	broad_62630_7.3375	embryo
chr4D	1305906	1305907	sharp_62631_1.398	embryo
chr4D	5369047	5369070	broad_62714_0.614152	embryo
chr4D	14524358	14524370	broad_62937_1.41417	embryo
chr4D	14524475	14524477	sharp_62938_1.13941	embryo
chr4D	15728753	15728897	broad_62961_16.3639	embryo
chr4D	15728987	15729121	broad_62962_1.75357	embryo
chr4D	15729325	15729363	broad_62964_3.41824	embryo
chr4D	20248554	20248568	broad_63070_1.17174	embryo
chr4D	35614335	35614340	sharp_63283_0.791933	embryo
chr4D	40162579	40162581	sharp_63330_1.03436	embryo
chr4D	54750130	54750180	broad_63514_2.06064	embryo
chr4D	58644066	58644090	broad_63550_1.61619	embryo
chr4D	64583621	64583629	sharp_63638_0.864661	embryo
chr4D	65470268	65470283	broad_63649_1.43033	embryo
chr4D	82748846	82748848	sharp_63804_1.97175	embryo
chr4D	96620727	96620728	sharp_63952_0.808095	embryo
chr4D	96919082	96919121	broad_63961_2.29499	embryo
chr4D	98949318	98949330	broad_63988_0.864661	embryo
chr4D	115379994	115379998	sharp_64129_1.9071	embryo
chr4D	118244029	118244071	broad_64152_1.13941	embryo
chr4D	122245467	122245471	sharp_64225_0.703042	embryo
chr4D	128897847	128897893	broad_64282_1.27679	embryo
chr4D	138183866	138183886	broad_64333_2.35964	embryo
chr4D	143316076	143316108	broad_64356_1.70508	embryo
chr4D	143450996	143450998	sharp_64357_1.10709	embryo
chr4D	149002254	149002266	broad_64385_1.13941	embryo
chr4D	159289207	159289236	broad_64413_1.36568	embryo
chr4D	163807552	163807553	sharp_64418_1.63235	embryo
chr4D	173581686	173581691	sharp_64441_1.76165	embryo
chr4D	196231126	196231148	broad_64500_1.38992	embryo
chr4D	205304730	205304769	broad_64511_0.565666	embryo
chr4D	206068053	206068099	broad_64515_0.371724	embryo
chr4D	211344043	211344045	sharp_64546_0.880823	embryo
chr4D	215173407	215173414	sharp_64567_0.694961	embryo
chr4D	222194111	222194156	broad_64598_0.614152	embryo
chr4D	222925518	222925535	broad_64599_2.51317	embryo
chr4D	232877879	232877880	sharp_64624_0.662638	embryo
chr4D	234696002	234696004	sharp_64629_0.68688	embryo
chr4D	239343650	239343678	broad_64635_4.01623	embryo
chr4D	242512481	242512507	broad_64641_0.719204	embryo
chr4D	251532335	251532336	sharp_64657_0.76769	embryo
chr4D	256740791	256740793	sharp_64670_1.29295	embryo
chr4D	261076272	261076302	broad_64685_1.38992	embryo
chr4D	262648884	262648891	sharp_64693_1.44649	embryo
chr4D	294385580	294385617	broad_64793_1.13133	embryo
chr4D	299346726	299346775	broad_64840_0.85658	embryo
chr4D	301046997	301046998	sharp_64856_0.961633	embryo
chr4D	308859402	308859403	sharp_64924_1.22022	embryo
chr4D	314607829	314607840	broad_64970_1.17174	embryo
chr4D	321818551	321818567	broad_65006_0.808095	embryo
chr4D	340397882	340397885	sharp_65157_1.13941	embryo
chr4D	340556485	340556503	broad_65161_1.48689	embryo
chr4D	359894705	359894707	sharp_65367_2.27883	embryo
chr4D	374779412	374779414	sharp_65505_1.66467	embryo
chr4D	375153187	375153198	broad_65510_1.31719	embryo
chr4D	379156934	379156939	sharp_65541_0.589909	embryo
chr4D	384272055	384272118	broad_65603_1.70508	embryo
chr4D	391729454	391729456	sharp_65692_0.864661	embryo
chr4D	415865171	415865172	sharp_65868_0.808095	embryo
chr4D	424130570	424130572	sharp_65970_0.985875	embryo
chr4D	428380576	428380678	broad_66009_0.993956	embryo
chr4D	434316238	434316241	sharp_66076_1.15558	embryo
chr4D	439126289	439126319	broad_66170_0.945471	embryo
chr4D	440254652	440254672	broad_66192_2.18994	embryo
chr4D	444174340	444174368	broad_66250_1.10709	embryo
chr4D	449721722	449721746	broad_66291_0.638395	embryo
chr4D	450335133	450335135	sharp_66307_1.24447	embryo
chr4D	463682312	463682363	broad_66459_0.840418	embryo
chr4D	485377603	485377646	broad_66778_2.25458	embryo
chr4D	494147820	494147821	sharp_66882_0.694961	embryo
chr4D	503795576	503795589	broad_67025_1.30103	embryo
chr4D	508533872	508533873	sharp_67112_0.436371	embryo
chr5A	2365053	2365111	broad_67183_2.76368	embryo
chr5A	2674579	2674626	broad_67192_1.59195	embryo
chr5A	3097439	3097477	broad_67200_2.69904	embryo
chr5A	8185606	8185622	broad_67264_0.808095	embryo
chr5A	29420655	29420671	broad_67443_1.34144	embryo
chr5A	31988885	31988891	sharp_67458_0.993956	embryo
chr5A	32889048	32889054	sharp_67464_1.3576	embryo
chr5A	38538795	38538856	broad_67522_3.47481	embryo
chr5A	38539435	38539533	broad_67523_6.68294	embryo
chr5A	38539593	38539602	sharp_67524_0.525261	embryo
chr5A	40834742	40834759	broad_67539_0.501019	embryo
chr5A	52707260	52707308	broad_67637_1.06668	embryo
chr5A	53360545	53360546	sharp_67642_1.04244	embryo
chr5A	53437298	53437300	sharp_67644_0.59799	embryo
chr5A	79763807	79763810	sharp_67782_1.38992	embryo
chr5A	95468913	95468914	sharp_67868_0.93739	embryo
chr5A	99999776	99999796	broad_67901_2.57782	embryo
chr5A	111658466	111658467	sharp_67964_0.735366	embryo
chr5A	114378980	114379015	broad_67980_2.36772	embryo
chr5A	116237498	116237536	broad_67995_0.993956	embryo
chr5A	125846320	125846322	sharp_68042_1.38184	embryo
chr5A	125846782	125846783	sharp_68044_1.21214	embryo
chr5A	136738673	136738682	sharp_68126_1.51114	embryo
chr5A	155203764	155203766	sharp_68175_0.888904	embryo
chr5A	155203803	155203847	broad_68176_1.26871	embryo
chr5A	159352351	159352352	sharp_68190_0.993956	embryo
chr5A	161550986	161550987	sharp_68192_0.654557	embryo
chr5A	165336861	165336874	broad_68211_0.5091	embryo
chr5A	169626222	169626267	broad_68228_1.22022	embryo
chr5A	196656357	196656358	sharp_68297_0.993956	embryo
chr5A	197853794	197853830	broad_68302_1.38184	embryo
chr5A	200431213	200431271	broad_68313_1.37376	embryo
chr5A	205135746	205135748	sharp_68318_0.832337	embryo
chr5A	205135946	205135959	broad_68320_0.5091	embryo
chr5A	233767255	233767276	broad_68405_0.840418	embryo
chr5A	269932638	269932643	sharp_68532_0.896985	embryo
chr5A	270870353	270870354	sharp_68536_1.55154	embryo
chr5A	270890532	270890576	broad_68537_1.25255	embryo
chr5A	271544350	271544361	broad_68541_0.703042	embryo
chr5A	272653288	272653291	sharp_68548_1.13941	embryo
chr5A	291466611	291466622	broad_68595_1.19598	embryo
chr5A	304716041	304716083	broad_68655_1.30103	embryo
chr5A	322884369	322884370	sharp_68783_0.533342	embryo
chr5A	338846652	338846679	broad_68942_1.3576	embryo
chr5A	346845842	346845885	broad_69022_0.751528	embryo
chr5A	352773262	352773293	broad_69051_1.23638	embryo
chr5A	360085564	360085579	broad_69116_0.783852	embryo
chr5A	360484892	360484893	sharp_69118_0.573747	embryo
chr5A	364526298	364526305	sharp_69141_1.19598	embryo
chr5A	378559399	378559404	sharp_69254_1.26063	embryo
chr5A	382901607	382902016	broad_69292_32.9056	embryo
chr5A	384431742	384431743	sharp_69303_0.783852	embryo
chr5A	395923313	395923321	sharp_69422_0.719204	embryo
chr5A	410792998	410793021	broad_69528_1.58387	embryo
chr5A	419569117	419569125	sharp_69589_1.0182	embryo
chr5A	423917257	423917291	broad_69629_0.905066	embryo
chr5A	425487470	425487474	sharp_69639_1.47073	embryo
chr5A	425487600	425487616	broad_69640_1.30911	embryo
chr5A	438332495	438332548	broad_69765_2.95763	embryo
chr5A	450361896	450361900	sharp_69895_1.46265	embryo
chr5A	451325957	451325963	sharp_69907_0.85658	embryo
chr5A	459706704	459706713	sharp_70010_1.0586	embryo
chr5A	463460949	463460971	broad_70042_0.565666	embryo
chr5A	474479992	474480003	broad_70160_1.46265	embryo
chr5A	475748078	475748081	sharp_70207_0.68688	embryo
chr5A	487684705	487684795	broad_70347_0.905066	embryo
chr5A	489671656	489671686	broad_70368_1.5273	embryo
chr5A	510697482	510697490	sharp_70553_1.57578	embryo
chr5A	512840025	512840032	sharp_70582_0.888904	embryo
chr5A	520755678	520755745	broad_70615_2.27883	embryo
chr5A	530783324	530783330	sharp_70700_0.573747	embryo
chr5A	547315787	547315794	sharp_70899_0.759609	embryo
chr5A	547590073	547590074	sharp_70908_0.557585	embryo
chr5A	547788410	547788485	broad_70916_0.404047	embryo
chr5A	562027062	562027066	sharp_71045_1.25255	embryo
chr5A	563754652	563754653	sharp_71054_1.24447	embryo
chr5A	569662808	569662818	sharp_71112_1.0586	embryo
chr5A	603861007	603861011	sharp_71678_1.48689	embryo
chr5A	605802913	605802932	broad_71703_1.01012	embryo
chr5A	619344713	619344714	sharp_71889_1.11517	embryo
chr5A	636198712	636198756	broad_72087_1.0182	embryo
chr5A	641149262	641149283	broad_72144_1.27679	embryo
chr5A	650266353	650266389	broad_72303_1.06668	embryo
chr5A	651585498	651585500	sharp_72327_1.40608	embryo
chr5A	653058428	653058485	broad_72358_1.93135	embryo
chr5A	662019502	662019505	sharp_72481_1.15558	embryo
chr5A	663914141	663914207	broad_72521_2.23034	embryo
chr5A	672337882	672337910	broad_72634_0.614152	embryo
chr5A	675420747	675420758	broad_72660_1.03436	embryo
chr5A	680629619	680629621	sharp_72741_0.694961	embryo
chr5A	681370504	681370557	broad_72751_1.57578	embryo
chr5A	688527344	688527347	sharp_72815_1.03436	embryo
chr5A	701996979	701997015	broad_72962_0.880823	embryo
chr5B	871427	871429	sharp_73083_1.79397	embryo
chr5B	2058163	2058167	sharp_73085_2.25458	embryo
chr5B	4856073	4856132	broad_73110_27.0227	embryo
chr5B	10342466	10342475	sharp_73190_1.19598	embryo
chr5B	11046137	11046152	broad_73197_1.0182	embryo
chr5B	23323067	23323090	broad_73334_0.913147	embryo
chr5B	23323942	23323958	broad_73338_0.953552	embryo
chr5B	35836254	35836257	sharp_73426_0.638395	embryo
chr5B	38765050	38765051	sharp_73442_0.808095	embryo
chr5B	38765107	38765108	sharp_73443_0.68688	embryo
chr5B	42187149	42187152	sharp_73458_1.16366	embryo
chr5B	51961967	51961999	broad_73524_0.993956	embryo
chr5B	56245659	56245672	broad_73556_1.697	embryo
chr5B	87762043	87762044	sharp_73743_1.13941	embryo
chr5B	100047080	100047126	broad_73831_2.40812	embryo
chr5B	103478489	103478503	broad_73857_1.14749	embryo
chr5B	109225633	109225682	broad_73883_1.31719	embryo
chr5B	114446196	114446227	broad_73921_0.832337	embryo
chr5B	130320989	130321084	broad_74023_4.03239	embryo
chr5B	166548259	166548298	broad_74245_1.12325	embryo
chr5B	170378295	170378297	sharp_74256_1.36568	embryo
chr5B	180915289	180915302	broad_74305_1.05052	embryo
chr5B	180916321	180916324	sharp_74306_1.17174	embryo
chr5B	188620905	188620937	broad_74337_1.05052	embryo
chr5B	188667839	188667844	sharp_74338_1.05052	embryo
chr5B	191169440	191169450	sharp_74343_1.93135	embryo
chr5B	205587322	205587378	broad_74375_1.65659	embryo
chr5B	207585762	207585784	broad_74386_1.398	embryo
chr5B	231514732	231514733	sharp_74502_0.864661	embryo
chr5B	238663408	238663427	broad_74534_1.04244	embryo
chr5B	239258665	239258666	sharp_74535_0.985875	embryo
chr5B	253170803	253170808	sharp_74641_1.30103	embryo
chr5B	261196958	261196960	sharp_74685_0.985875	embryo
chr5B	261197032	261197033	sharp_74686_0.638395	embryo
chr5B	261572088	261572089	sharp_74688_0.783852	embryo
chr5B	265443220	265443227	sharp_74722_1.77781	embryo
chr5B	267286606	267286639	broad_74729_1.64851	embryo
chr5B	273891377	273891387	sharp_74788_0.961633	embryo
chr5B	284363811	284363852	broad_74889_0.501019	embryo
chr5B	288308180	288308192	broad_74926_0.816176	embryo
chr5B	313064532	313064547	broad_75125_1.95559	embryo
chr5B	314226139	314226190	broad_75136_1.97175	embryo
chr5B	332426824	332426848	broad_75275_2.3758	embryo
chr5B	368490185	368490189	sharp_75542_1.0182	embryo
chr5B	370197096	370197102	sharp_75559_1.43033	embryo
chr5B	384724608	384724609	sharp_75684_0.501019	embryo
chr5B	391771754	391771804	broad_75740_1.13133	embryo
chr5B	410826491	410826533	broad_75922_0.694961	embryo
chr5B	430298225	430298230	sharp_76073_0.68688	embryo
chr5B	435167224	435167273	broad_76122_0.816176	embryo
chr5B	441528942	441528946	sharp_76185_1.11517	embryo
chr5B	443696477	443696479	sharp_76200_0.614152	embryo
chr5B	444755136	444755148	broad_76207_0.929309	embryo
chr5B	452123801	452123802	sharp_76279_0.630314	embryo
chr5B	457049817	457049818	sharp_76320_1.50306	embryo
chr5B	461284236	461284288	broad_76357_2.57782	embryo
chr5B	469546607	469546629	broad_76439_1.68892	embryo
chr5B	473283826	473283827	sharp_76480_0.969713	embryo
chr5B	474770119	474770121	sharp_76506_0.703042	embryo
chr5B	479925306	479925308	sharp_76580_0.759609	embryo
chr5B	488105642	488105683	broad_76633_2.78793	embryo
chr5B	492078211	492078226	broad_76667_0.614152	embryo
chr5B	507928193	507928194	sharp_76798_0.476776	embryo
chr5B	520115013	520115020	sharp_76917_0.630314	embryo
chr5B	541920289	541920292	sharp_77117_2.06064	embryo
chr5B	550258972	550258989	broad_77196_0.565666	embryo
chr5B	555010487	555010490	sharp_77282_2.35964	embryo
chr5B	555010903	555010908	sharp_77283_0.670719	embryo
chr5B	555011076	555011086	sharp_77284_0.703042	embryo
chr5B	577222698	577222699	sharp_77564_0.783852	embryo
chr5B	580111285	580111297	broad_77611_0.59799	embryo
chr5B	585037723	585037755	broad_77701_0.557585	embryo
chr5B	593630907	593630915	sharp_77806_1.85862	embryo
chr5B	593631125	593631130	sharp_77807_0.913147	embryo
chr5B	595469327	595469368	broad_77843_1.26063	embryo
chr5B	613638066	613638068	sharp_78067_1.63235	embryo
chr5B	617229414	617229415	sharp_78095_0.355562	embryo
chr5B	632112380	632112383	sharp_78212_0.727285	embryo
chr5B	661531240	661531244	sharp_78555_0.896985	embryo
chr5B	701019627	701019657	broad_79023_1.25255	embryo
chr5D	3521320	3521365	broad_79341_19.6205	embryo
chr5D	3521992	3522051	broad_79342_1.398	embryo
chr5D	5573838	5573848	sharp_79376_1.65659	embryo
chr5D	13291343	13291355	broad_79455_0.395966	embryo
chr5D	18159451	18159454	sharp_79507_0.961633	embryo
chr5D	34061743	34061754	broad_79598_0.864661	embryo
chr5D	35486657	35486658	sharp_79615_0.840418	embryo
chr5D	45651522	45651523	sharp_79727_1.23638	embryo
chr5D	45651566	45651590	broad_79728_1.33336	embryo
chr5D	48724986	48725009	broad_79751_0.905066	embryo
chr5D	53811013	53811031	broad_79794_1.60003	embryo
chr5D	55638322	55638332	sharp_79799_1.17982	embryo
chr5D	59212998	59213010	broad_79840_2.43236	embryo
chr5D	70203434	70203435	sharp_79926_0.791933	embryo
chr5D	91611545	91611546	sharp_80035_1.43841	embryo
chr5D	95056698	95056709	broad_80055_1.13941	embryo
chr5D	102604879	102604908	broad_80111_0.678799	embryo
chr5D	105063702	105063704	sharp_80138_2.02024	embryo
chr5D	116976213	116976233	broad_80227_0.606071	embryo
chr5D	120923872	120923887	broad_80272_1.47881	embryo
chr5D	130142225	130142237	broad_80338_1.38184	embryo
chr5D	138481948	138481959	broad_80387_1.13941	embryo
chr5D	143742667	143742700	broad_80407_0.541423	embryo
chr5D	147722866	147722912	broad_80409_2.96571	embryo
chr5D	147723123	147723138	broad_80410_0.606071	embryo
chr5D	175266681	175266712	broad_80505_0.59799	embryo
chr5D	175964480	175964481	sharp_80515_0.719204	embryo
chr5D	196428765	196428767	sharp_80587_0.492938	embryo
chr5D	215252047	215252098	broad_80702_1.55154	embryo
chr5D	219522546	219522573	broad_80734_1.05052	embryo
chr5D	236041634	236041639	sharp_80875_1.83437	embryo
chr5D	243823443	243823486	broad_80939_0.921228	embryo
chr5D	267983574	267983593	broad_81172_1.68892	embryo
chr5D	275563266	275563269	sharp_81232_2.05256	embryo
chr5D	279307668	279307674	sharp_81279_0.961633	embryo
chr5D	285159324	285159325	sharp_81332_1.09093	embryo
chr5D	291299212	291299215	sharp_81387_1.30911	embryo
chr5D	294330077	294330096	broad_81407_0.670719	embryo
chr5D	294330115	294330121	sharp_81408_1.87478	embryo
chr5D	319620244	319620256	broad_81649_0.395966	embryo
chr5D	326131521	326131560	broad_81704_1.49497	embryo
chr5D	335224858	335224859	sharp_81801_0.727285	embryo
chr5D	343164712	343164713	sharp_81885_0.751528	embryo
chr5D	344804915	344804917	sharp_81903_1.49497	embryo
chr5D	344869282	344869283	sharp_81904_0.525261	embryo
chr5D	350680473	350680515	broad_81963_1.2283	embryo
chr5D	350807086	350807092	sharp_81966_1.80205	embryo
chr5D	350808772	350808806	broad_81967_0.953552	embryo
chr5D	361590042	361590063	broad_82088_0.533342	embryo
chr5D	362043987	362044008	broad_82096_0.783852	embryo
chr5D	362966820	362966827	sharp_82108_0.646476	embryo
chr5D	369067675	369067677	sharp_82159_0.533342	embryo
chr5D	373812110	373812112	sharp_82245_0.751528	embryo
chr5D	382998261	382998318	broad_82367_3.28894	embryo
chr5D	386606540	386606549	sharp_82409_1.24447	embryo
chr5D	392072640	392072690	broad_82493_0.735366	embryo
chr5D	401281979	401281980	sharp_82587_0.872742	embryo
chr5D	410481434	410481450	broad_82672_1.3576	embryo
chr5D	412931649	412931680	broad_82700_0.848499	embryo
chr5D	431184215	431184254	broad_82934_0.977794	embryo
chr5D	437349027	437349059	broad_83015_1.68084	embryo
chr5D	441585333	441585377	broad_83060_0.93739	embryo
chr5D	444893041	444893052	broad_83110_4.22633	embryo
chr5D	446044228	446044229	sharp_83132_1.06668	embryo
chr5D	450369294	450369344	broad_83206_32.4612	embryo
chr5D	460672442	460672459	broad_83413_0.85658	embryo
chr5D	462071632	462071633	sharp_83438_0.460614	embryo
chr5D	477319366	477319367	sharp_83721_1.55962	embryo
chr5D	481668569	481668571	sharp_83793_0.977794	embryo
chr5D	488390502	488390503	sharp_83931_0.727285	embryo
chr5D	515835659	515835660	sharp_84328_0.703042	embryo
chr5D	522489559	522489563	sharp_84481_0.533342	embryo
chr5D	525247321	525247323	sharp_84493_1.38992	embryo
chr5D	538758693	538758726	broad_84725_1.55154	embryo
chr5D	542400211	542400258	broad_84777_1.26871	embryo
chr5D	547046897	547046984	broad_84864_1.19598	embryo
chr5D	556118782	556118855	broad_84996_1.51922	embryo
chr6A	15495403	15495407	sharp_85453_1.81013	embryo
chr6A	18537810	18537852	broad_85523_0.711123	embryo
chr6A	27199275	27199292	broad_85649_1.24447	embryo
chr6A	29951165	29951217	broad_85687_0.824256	embryo
chr6A	33144459	33144461	sharp_85757_1.1879	embryo
chr6A	39512504	39512540	broad_85839_1.85054	embryo
chr6A	50671155	50671158	sharp_85886_1.49497	embryo
chr6A	60371872	60371893	broad_85990_0.808095	embryo
chr6A	60373130	60373199	broad_85991_1.09093	embryo
chr6A	65551329	65551366	broad_86140_3.53137	embryo
chr6A	66564705	66564714	sharp_86153_1.89902	embryo
chr6A	71486794	71486814	broad_86197_1.31719	embryo
chr6A	74846068	74846070	sharp_86227_1.01012	embryo
chr6A	79423597	79423683	broad_86266_2.96571	embryo
chr6A	83500486	83500515	broad_86293_1.07477	embryo
chr6A	85434658	85434697	broad_86302_1.21214	embryo
chr6A	89536388	89536399	broad_86360_1.28487	embryo
chr6A	97003113	97003122	sharp_86409_0.93739	embryo
chr6A	105537579	105537582	sharp_86489_1.23638	embryo
chr6A	110319649	110319659	sharp_86555_0.363643	embryo
chr6A	116305291	116305292	sharp_86574_1.26871	embryo
chr6A	126348073	126348074	sharp_86638_0.533342	embryo
chr6A	139219494	139219564	broad_86723_1.01012	embryo
chr6A	155222907	155222927	broad_86823_0.759609	embryo
chr6A	190735789	190735791	sharp_87016_0.703042	embryo
chr6A	196012416	196012418	sharp_87028_0.565666	embryo
chr6A	196181959	196181960	sharp_87029_0.654557	embryo
chr6A	209757784	209757794	sharp_87090_1.93943	embryo
chr6A	211313303	211313341	broad_87104_1.15558	embryo
chr6A	224898971	224898972	sharp_87180_0.711123	embryo
chr6A	226045258	226045262	sharp_87184_1.44649	embryo
chr6A	228236837	228236839	sharp_87187_1.76165	embryo
chr6A	234146759	234146760	sharp_87206_0.654557	embryo
chr6A	282785734	282785753	broad_87311_0.808095	embryo
chr6A	298588239	298588259	broad_87341_1.49497	embryo
chr6A	299717430	299717446	broad_87344_1.54346	embryo
chr6A	324677163	324677166	sharp_87420_1.50306	embryo
chr6A	365141075	365141076	sharp_87506_1.00204	embryo
chr6A	367358811	367358812	sharp_87515_0.791933	embryo
chr6A	389561330	389561332	sharp_87620_1.49497	embryo
chr6A	404344642	404344680	broad_87684_0.557585	embryo
chr6A	405545593	405545595	sharp_87700_1.97175	embryo
chr6A	417491028	417491031	sharp_87791_0.85658	embryo
chr6A	430322486	430322505	broad_87856_0.929309	embryo
chr6A	435598691	435598720	broad_87883_0.913147	embryo
chr6A	448658222	448658251	broad_87985_0.85658	embryo
chr6A	449392233	449392234	sharp_87989_0.68688	embryo
chr6A	472219167	472219184	broad_88168_1.41417	embryo
chr6A	478107030	478107049	broad_88188_1.00204	embryo
chr6A	485998048	485998089	broad_88241_1.37376	embryo
chr6A	486662180	486662218	broad_88252_1.60003	embryo
chr6A	491039620	491039632	broad_88282_1.10709	embryo
chr6A	495351943	495351964	broad_88340_0.961633	embryo
chr6A	501169875	501169876	sharp_88414_1.38184	embryo
chr6A	503977338	503977343	sharp_88452_0.929309	embryo
chr6A	505324169	505324170	sharp_88465_1.38992	embryo
chr6A	511043687	511043727	broad_88507_2.68287	embryo
chr6A	520716794	520716798	sharp_88603_0.953552	embryo
chr6A	530049298	530049300	sharp_88686_0.808095	embryo
chr6A	542703597	542703598	sharp_88809_1.81821	embryo
chr6A	544471048	544471051	sharp_88831_0.848499	embryo
chr6A	548604484	548604521	broad_88877_1.20406	embryo
chr6A	554450321	554450323	sharp_88936_0.896985	embryo
chr6A	558604063	558604064	sharp_88990_0.5091	embryo
chr6A	566427338	566427339	sharp_89085_0.662638	embryo
chr6A	568506900	568506903	sharp_89091_1.81821	embryo
chr6A	569976670	569976680	sharp_89105_3.31319	embryo
chr6A	574567913	574567936	broad_89151_12.0568	embryo
chr6A	574568475	574568492	broad_89152_0.896985	embryo
chr6A	576390457	576390459	sharp_89163_0.800014	embryo
chr6A	576500412	576500426	broad_89166_1.697	embryo
chr6A	583376703	583376704	sharp_89239_1.05052	embryo
chr6A	585343237	585343300	broad_89259_1.87478	embryo
chr6A	592320295	592320296	sharp_89334_0.816176	embryo
chr6A	595891870	595891883	broad_89392_1.04244	embryo
chr6A	613256405	613256851	broad_89800_36.5016	embryo
chr6A	613256931	613256945	broad_89801_0.977794	embryo
chr6A	613257002	613257278	broad_89802_18.6993	embryo
chr6A	617204003	617204050	broad_89902_4.19401	embryo
chr6B	668417	668420	sharp_89916_1.0182	embryo
chr6B	3792053	3792054	sharp_89935_1.01012	embryo
chr6B	15816775	15816778	sharp_90099_1.48689	embryo
chr6B	26482549	26482550	sharp_90212_1.34952	embryo
chr6B	37635425	37635428	sharp_90321_1.42225	embryo
chr6B	58807290	58807292	sharp_90518_1.42225	embryo
chr6B	58807533	58807545	broad_90519_0.412128	embryo
chr6B	68000340	68000383	broad_90594_1.17174	embryo
chr6B	68730581	68730620	broad_90607_1.50306	embryo
chr6B	69552155	69552174	broad_90622_1.17982	embryo
chr6B	98592873	98592875	sharp_90752_1.29295	embryo
chr6B	114975232	114975233	sharp_90805_0.68688	embryo
chr6B	119829968	119829971	sharp_90901_1.08285	embryo
chr6B	124649391	124649394	sharp_90934_0.945471	embryo
chr6B	134464115	134464131	broad_91015_1.5677	embryo
chr6B	139895547	139895577	broad_91069_0.985875	embryo
chr6B	139895652	139895654	sharp_91070_0.880823	embryo
chr6B	157528055	157528060	sharp_91209_0.929309	embryo
chr6B	161337307	161337316	sharp_91229_0.735366	embryo
chr6B	162219965	162219976	broad_91232_1.78589	embryo
chr6B	172707836	172707843	sharp_91316_0.93739	embryo
chr6B	174554912	174554963	broad_91325_2.35156	embryo
chr6B	185003624	185003724	broad_91376_0.662638	embryo
chr6B	201221777	201221825	broad_91483_3.32127	embryo
chr6B	202354185	202354186	sharp_91494_1.51922	embryo
chr6B	204680587	204680681	broad_91517_2.14145	embryo
chr6B	206020592	206020596	sharp_91532_0.581828	embryo
chr6B	206020952	206021015	broad_91535_2.05256	embryo
chr6B	219099429	219099458	broad_91612_3.55562	embryo
chr6B	221729722	221729723	sharp_91619_1.78589	embryo
chr6B	221731018	221731019	sharp_91621_0.517181	embryo
chr6B	223258367	223258383	broad_91629_0.800014	embryo
chr6B	233233913	233233914	sharp_91704_0.783852	embryo
chr6B	245990299	245990339	broad_91774_1.40608	embryo
chr6B	247378506	247378507	sharp_91788_0.727285	embryo
chr6B	257599704	257599715	broad_91840_0.775771	embryo
chr6B	262412143	262412174	broad_91869_0.573747	embryo
chr6B	300479273	300479278	sharp_92000_0.985875	embryo
chr6B	301578522	301578548	broad_92004_1.17982	embryo
chr6B	315649053	315649100	broad_92039_0.824256	embryo
chr6B	320607910	320607912	sharp_92065_1.08285	embryo
chr6B	337026638	337026639	sharp_92097_1.80205	embryo
chr6B	340082318	340082359	broad_92117_1.22022	embryo
chr6B	341953566	341953569	sharp_92121_1.71316	embryo
chr6B	348617711	348617744	broad_92153_1.09093	embryo
chr6B	355180815	355180858	broad_92189_1.93943	embryo
chr6B	364742663	364742674	broad_92209_1.72124	embryo
chr6B	369068400	369068418	broad_92226_0.622233	embryo
chr6B	421002653	421002661	sharp_92414_0.42829	embryo
chr6B	459325614	459325615	sharp_92598_0.614152	embryo
chr6B	462637772	462637775	sharp_92633_0.484857	embryo
chr6B	480262994	480262995	sharp_92785_0.896985	embryo
chr6B	514696061	514696068	sharp_93024_1.64851	embryo
chr6B	520242039	520242050	broad_93069_0.929309	embryo
chr6B	527575618	527575624	sharp_93127_0.791933	embryo
chr6B	534185646	534185647	sharp_93185_1.1879	embryo
chr6B	534185796	534185844	broad_93187_1.42225	embryo
chr6B	549715608	549715610	sharp_93311_0.630314	embryo
chr6B	554120535	554120568	broad_93337_0.969713	embryo
chr6B	563137912	563137941	broad_93421_0.800014	embryo
chr6B	567083610	567083624	broad_93459_0.387885	embryo
chr6B	575636845	575636846	sharp_93532_0.492938	embryo
chr6B	578649785	578649826	broad_93589_0.404047	embryo
chr6B	581871372	581871373	sharp_93624_1.80205	embryo
chr6B	588829901	588829930	broad_93671_1.38184	embryo
chr6B	590013251	590013295	broad_93679_1.99599	embryo
chr6B	607334400	607334403	sharp_93804_1.5273	embryo
chr6B	619311972	619311989	broad_93892_1.8667	embryo
chr6B	620967683	620967688	sharp_93909_1.29295	embryo
chr6B	644855746	644855752	sharp_94110_1.25255	embryo
chr6B	654645991	654646040	broad_94180_1.55962	embryo
chr6B	656197907	656197918	broad_94185_1.68084	embryo
chr6B	656369257	656369263	sharp_94188_1.0586	embryo
chr6B	657260675	657260690	broad_94205_1.0182	embryo
chr6B	658767696	658767697	sharp_94231_0.880823	embryo
chr6B	658979343	658979353	sharp_94235_0.751528	embryo
chr6B	661042003	661042012	sharp_94272_1.13941	embryo
chr6B	661042148	661042185	broad_94273_0.662638	embryo
chr6B	669398939	669398980	broad_94358_1.34144	embryo
chr6B	680527481	680527492	broad_94423_1.09093	embryo
chr6B	700093437	700093458	broad_94720_1.398	embryo
chr6B	704335195	704335197	sharp_94763_1.14749	embryo
chr6B	709521303	709521304	sharp_94887_0.808095	embryo
chr6B	712078034	712078093	broad_94912_1.06668	embryo
chr6B	712175126	712175513	broad_94918_31.4187	embryo
chr6B	712175563	712175648	broad_94919_1.91518	embryo
chr6D	10516266	10516293	broad_95336_1.89094	embryo
chr6D	24001943	24001990	broad_95515_1.38184	embryo
chr6D	42401164	42401165	sharp_95717_0.985875	embryo
chr6D	47264746	47264774	broad_95739_1.97983	embryo
chr6D	54669274	54669283	sharp_95839_6.20617	embryo
chr6D	54747898	54747941	broad_95840_1.19598	embryo
chr6D	82942037	82942038	sharp_96099_0.961633	embryo
chr6D	121110179	121110180	sharp_96423_0.614152	embryo
chr6D	132002986	132002988	sharp_96521_0.85658	embryo
chr6D	139606940	139606941	sharp_96581_0.719204	embryo
chr6D	142930944	142930946	sharp_96614_1.46265	embryo
chr6D	168225859	168225903	broad_96751_1.47881	embryo
chr6D	181673509	181673576	broad_96785_1.27679	embryo
chr6D	186979068	186979096	broad_96809_1.26063	embryo
chr6D	221750011	221750061	broad_96893_1.72932	embryo
chr6D	267811664	267811710	broad_97069_1.23638	embryo
chr6D	273430362	273430386	broad_97115_0.460614	embryo
chr6D	287888741	287888807	broad_97198_1.34952	embryo
chr6D	292399474	292399509	broad_97244_1.41417	embryo
chr6D	347676465	347676466	sharp_97721_1.697	embryo
chr6D	358358212	358358238	broad_97844_0.759609	embryo
chr6D	359007540	359007553	broad_97850_0.913147	embryo
chr6D	362256813	362256834	broad_97872_0.630314	embryo
chr6D	380142233	380142238	sharp_98053_3.91118	embryo
chr6D	385713370	385713375	sharp_98126_1.20406	embryo
chr6D	387783899	387783947	broad_98159_1.50306	embryo
chr6D	414099437	414099448	broad_98472_0.379804	embryo
chr6D	417053545	417053548	sharp_98496_0.727285	embryo
chr6D	428228444	428228452	sharp_98639_0.622233	embryo
chr6D	436232879	436232880	sharp_98779_0.727285	embryo
chr6D	445616090	445616104	broad_98893_1.47073	embryo
chr6D	446711161	446711181	broad_98911_0.808095	embryo
chr6D	448570464	448570479	broad_98929_0.630314	embryo
chr6D	456758638	456758681	broad_99156_2.10913	embryo
chr6D	456759936	456759937	sharp_99157_0.840418	embryo
chr6D	456765700	456765730	broad_99158_1.27679	embryo
chr6D	461423296	461423297	sharp_99240_0.646476	embryo
chr6D	464100230	464100231	sharp_99311_1.43841	embryo
chr6D	464101256	464101297	broad_99312_9.85067	embryo
chr6D	464264106	464264188	broad_99319_1.34952	embryo
chr6D	464264248	464264280	broad_99320_1.62427	embryo
chr6D	465738380	465738383	sharp_99368_0.638395	embryo
chr6D	466953097	466953187	broad_99386_1.80205	embryo
chr6D	466953352	466953385	broad_99387_7.22437	embryo
chr6D	466953435	466953444	sharp_99388_1.50306	embryo
chr6D	466953575	466953687	broad_99389_1.99599	embryo
chr6D	466953737	466953747	sharp_99390_1.65659	embryo
chr7A	325776	325777	sharp_99529_1.47073	embryo
chr7A	1977538	1977587	broad_99571_1.57578	embryo
chr7A	33356713	33356716	sharp_100057_0.460614	embryo
chr7A	38951489	38951533	broad_100129_0.694961	embryo
chr7A	40570515	40570523	sharp_100137_1.45457	embryo
chr7A	40572074	40572114	broad_100140_1.1879	embryo
chr7A	42283465	42283505	broad_100159_2.02832	embryo
chr7A	56015706	56015709	sharp_100254_1.05052	embryo
chr7A	65558346	65558347	sharp_100376_0.517181	embryo
chr7A	77448006	77448066	broad_100483_3.23238	embryo
chr7A	84302252	84302267	broad_100558_1.0586	embryo
chr7A	116864091	116864107	broad_100839_1.60003	embryo
chr7A	116870354	116870355	sharp_100840_1.80205	embryo
chr7A	118707947	118707953	sharp_100864_1.42225	embryo
chr7A	145457789	145457790	sharp_101073_0.525261	embryo
chr7A	158620445	158620494	broad_101181_1.40608	embryo
chr7A	172409287	172409289	sharp_101251_0.581828	embryo
chr7A	188256798	188256799	sharp_101354_1.19598	embryo
chr7A	190533430	190533431	sharp_101365_0.816176	embryo
chr7A	200008592	200008675	broad_101455_0.993956	embryo
chr7A	200537919	200537932	broad_101457_0.759609	embryo
chr7A	200585727	200585736	sharp_101458_1.71316	embryo
chr7A	217760905	217760931	broad_101612_0.816176	embryo
chr7A	222574484	222574486	sharp_101653_0.824256	embryo
chr7A	222751766	222751804	broad_101656_0.492938	embryo
chr7A	246562112	246562113	sharp_101848_0.404047	embryo
chr7A	251754828	251754829	sharp_101870_0.476776	embryo
chr7A	256102090	256102092	sharp_101902_0.387885	embryo
chr7A	257270480	257270508	broad_101908_0.630314	embryo
chr7A	266592256	266592257	sharp_101960_1.06668	embryo
chr7A	273019134	273019141	sharp_102017_1.06668	embryo
chr7A	315305247	315305290	broad_102243_0.492938	embryo
chr7A	315305649	315305650	sharp_102244_1.19598	embryo
chr7A	321625250	321625252	sharp_102262_1.17174	embryo
chr7A	328762935	328762948	broad_102281_2.52934	embryo
chr7A	347146329	347146414	broad_102356_2.04448	embryo
chr7A	347603053	347603073	broad_102358_0.864661	embryo
chr7A	354351418	354351468	broad_102375_0.985875	embryo
chr7A	365970897	365970926	broad_102405_1.60811	embryo
chr7A	370142538	370142542	sharp_102416_0.85658	embryo
chr7A	404611115	404611120	sharp_102525_2.39196	embryo
chr7A	419483569	419483572	sharp_102568_1.29295	embryo
chr7A	425085069	425085071	sharp_102600_1.43841	embryo
chr7A	426491795	426491796	sharp_102601_1.03436	embryo
chr7A	438176067	438176068	sharp_102670_1.0182	embryo
chr7A	445643171	445643209	broad_102717_0.363643	embryo
chr7A	448594073	448594094	broad_102747_1.58387	embryo
chr7A	485603240	485603241	sharp_102983_0.541423	embryo
chr7A	501150996	501151015	broad_103086_1.92327	embryo
chr7A	512246402	512246462	broad_103190_1.00204	embryo
chr7A	514706335	514706336	sharp_103212_0.670719	embryo
chr7A	520573459	520573461	sharp_103259_2.0364	embryo
chr7A	522668316	522668408	broad_103281_4.02431	embryo
chr7A	527395623	527395642	broad_103297_0.436371	embryo
chr7A	538733629	538733655	broad_103380_0.363643	embryo
chr7A	540138938	540138965	broad_103402_1.27679	embryo
chr7A	547763789	547763796	sharp_103505_0.848499	embryo
chr7A	576793552	576793557	sharp_103749_1.28487	embryo
chr7A	586277134	586277142	sharp_103801_1.51114	embryo
chr7A	606548063	606548073	sharp_103914_0.719204	embryo
chr7A	612381151	612381154	sharp_103974_1.93943	embryo
chr7A	616029681	616029726	broad_103998_0.85658	embryo
chr7A	618430182	618430183	sharp_104033_0.945471	embryo
chr7A	638701652	638701653	sharp_104194_0.816176	embryo
chr7A	641947007	641947008	sharp_104210_1.38184	embryo
chr7A	641947099	641947132	broad_104212_1.42225	embryo
chr7A	642257175	642257177	sharp_104218_1.22022	embryo
chr7A	644128175	644128180	sharp_104244_1.08285	embryo
chr7A	645093968	645093999	broad_104261_2.5455	embryo
chr7A	649425279	649425306	broad_104308_1.13941	embryo
chr7A	650550853	650550904	broad_104320_1.01012	embryo
chr7A	653700287	653700336	broad_104338_0.816176	embryo
chr7A	657711354	657711369	broad_104359_0.759609	embryo
chr7A	663963315	663963316	sharp_104408_1.30103	embryo
chr7A	670570860	670570872	broad_104444_0.896985	embryo
chr7A	670786118	670786119	sharp_104446_0.678799	embryo
chr7A	677821226	677821242	broad_104533_1.16366	embryo
chr7A	679936207	679936211	sharp_104563_1.55962	embryo
chr7A	688670131	688670143	broad_104630_1.32528	embryo
chr7A	692916499	692916511	broad_104671_1.06668	embryo
chr7A	696802046	696802048	sharp_104708_0.751528	embryo
chr7A	699093621	699093632	broad_104733_2.15761	embryo
chr7A	708148124	708148185	broad_104841_0.953552	embryo
chr7A	736102811	736102866	broad_105204_2.77985	embryo
chr7B	5020862	5020883	broad_105320_1.61619	embryo
chr7B	5158386	5158389	sharp_105328_3.38592	embryo
chr7B	5335996	5335998	sharp_105333_1.00204	embryo
chr7B	7339431	7339480	broad_105356_2.48085	embryo
chr7B	8927259	8927261	sharp_105364_2.40004	embryo
chr7B	13119989	13119993	sharp_105393_0.929309	embryo
chr7B	34706966	34706967	sharp_105545_1.0182	embryo
chr7B	47619869	47619945	broad_105635_3.04652	embryo
chr7B	54218676	54218689	broad_105668_2.78793	embryo
chr7B	64415146	64415167	broad_105722_0.484857	embryo
chr7B	69718843	69718860	broad_105754_0.969713	embryo
chr7B	74331298	74331319	broad_105791_1.02628	embryo
chr7B	78119836	78119853	broad_105805_0.606071	embryo
chr7B	90151635	90151636	sharp_105884_0.800014	embryo
chr7B	93325710	93325744	broad_105909_0.783852	embryo
chr7B	103251301	103251310	sharp_105993_0.76769	embryo
chr7B	103574194	103574292	broad_105997_1.92327	embryo
chr7B	104089756	104089761	sharp_106012_1.24447	embryo
chr7B	106487022	106487052	broad_106037_1.63235	embryo
chr7B	107641196	107641200	sharp_106046_1.26871	embryo
chr7B	115230392	115230428	broad_106112_0.775771	embryo
chr7B	127776410	127776422	broad_106216_1.2283	embryo
chr7B	144107745	144107754	sharp_106311_1.31719	embryo
chr7B	145928409	145928412	sharp_106328_1.45457	embryo
chr7B	146085693	146085695	sharp_106331_1.28487	embryo
chr7B	162014577	162014578	sharp_106444_1.89094	embryo
chr7B	162014707	162014722	broad_106446_0.832337	embryo
chr7B	172333446	172333458	broad_106515_0.68688	embryo
chr7B	181351892	181351968	broad_106568_2.02024	embryo
chr7B	184809522	184809568	broad_106594_1.50306	embryo
chr7B	196373923	196373937	broad_106697_1.72124	embryo
chr7B	238382885	238382924	broad_106968_1.01012	embryo
chr7B	255507271	255507272	sharp_107106_1.44649	embryo
chr7B	263146660	263146707	broad_107131_2.0768	embryo
chr7B	283700880	283700982	broad_107207_1.01012	embryo
chr7B	286275969	286275970	sharp_107231_0.581828	embryo
chr7B	292375572	292375574	sharp_107261_0.59799	embryo
chr7B	292998042	292998072	broad_107265_1.697	embryo
chr7B	297212521	297212531	sharp_107286_1.33336	embryo
chr7B	305501276	305501358	broad_107308_1.85862	embryo
chr7B	316230045	316230046	sharp_107349_0.460614	embryo
chr7B	321649416	321649417	sharp_107381_0.791933	embryo
chr7B	331059412	331059418	sharp_107454_0.977794	embryo
chr7B	333365254	333365256	sharp_107468_1.1879	embryo
chr7B	336281962	336281963	sharp_107488_0.848499	embryo
chr7B	336835986	336835987	sharp_107489_0.573747	embryo
chr7B	342417458	342417496	broad_107507_1.17982	embryo
chr7B	348000268	348000269	sharp_107530_1.06668	embryo
chr7B	354184547	354184566	broad_107551_1.5677	embryo
chr7B	354630271	354630275	sharp_107555_0.93739	embryo
chr7B	431700835	431700838	sharp_108036_0.492938	embryo
chr7B	485843530	485843572	broad_108451_1.07477	embryo
chr7B	494726562	494726636	broad_108508_0.880823	embryo
chr7B	501127903	501127904	sharp_108555_0.751528	embryo
chr7B	528914061	528914069	sharp_108770_1.11517	embryo
chr7B	535229937	535229938	sharp_108817_0.589909	embryo
chr7B	552124471	552124473	sharp_108920_1.12325	embryo
chr7B	570906607	570906608	sharp_109048_0.5091	embryo
chr7B	581222255	581222267	broad_109118_0.565666	embryo
chr7B	585518097	585518133	broad_109154_0.848499	embryo
chr7B	586235614	586235638	broad_109156_1.8667	embryo
chr7B	588065621	588065663	broad_109180_0.848499	embryo
chr7B	595437918	595437925	sharp_109285_1.46265	embryo
chr7B	600602329	600602331	sharp_109328_0.517181	embryo
chr7B	603271411	603271453	broad_109351_0.420209	embryo
chr7B	636402687	636402694	sharp_109585_0.93739	embryo
chr7B	651735569	651735571	sharp_109694_1.19598	embryo
chr7B	654213580	654213659	broad_109707_2.7152	embryo
chr7B	672661170	672661223	broad_109844_2.80409	embryo
chr7B	677532617	677532645	broad_109876_1.51922	embryo
chr7B	685394384	685394495	broad_109959_3.35359	embryo
chr7B	685394621	685394732	broad_109961_2.31115	embryo
chr7B	685396067	685396068	sharp_109963_1.10709	embryo
chr7B	687062903	687062905	sharp_109973_0.735366	embryo
chr7B	687323534	687323536	sharp_109993_1.38184	embryo
chr7B	709817841	709817842	sharp_110223_0.800014	embryo
chr7B	725693128	725693203	broad_110353_10.4163	embryo
chr7B	725693273	725693294	broad_110354_3.71724	embryo
chr7D	6003619	6003650	broad_110730_1.88286	embryo
chr7D	25024250	25024258	sharp_111047_1.20406	embryo
chr7D	33075239	33075274	broad_111154_1.14749	embryo
chr7D	39547555	39547573	broad_111227_0.832337	embryo
chr7D	46851926	46851935	sharp_111293_0.662638	embryo
chr7D	47633521	47633523	sharp_111301_0.896985	embryo
chr7D	49868925	49868971	broad_111310_11.9194	embryo
chr7D	50055405	50055439	broad_111315_0.557585	embryo
chr7D	54306356	54306360	sharp_111363_1.48689	embryo
chr7D	58185810	58185833	broad_111390_1.31719	embryo
chr7D	64006200	64006201	sharp_111471_1.11517	embryo
chr7D	68919903	68919906	sharp_111535_1.20406	embryo
chr7D	76597187	76597209	broad_111609_1.51922	embryo
chr7D	91737841	91737844	sharp_111779_1.03436	embryo
chr7D	104922198	104922224	broad_111849_1.12325	embryo
chr7D	105286066	105286067	sharp_111852_0.743447	embryo
chr7D	169807235	169807268	broad_112378_0.816176	embryo
chr7D	171000905	171000909	sharp_112387_0.452533	embryo
chr7D	171001330	171001368	broad_112388_1.11517	embryo
chr7D	176342168	176342189	broad_112413_0.961633	embryo
chr7D	179532387	179532446	broad_112441_2.01216	embryo
chr7D	184556634	184556650	broad_112494_0.622233	embryo
chr7D	186314673	186314682	sharp_112525_0.646476	embryo
chr7D	194281014	194281029	broad_112594_1.16366	embryo
chr7D	195318638	195318654	broad_112598_1.16366	embryo
chr7D	199524990	199525021	broad_112632_1.21214	embryo
chr7D	205231517	205231525	sharp_112694_0.921228	embryo
chr7D	241173579	241173602	broad_112982_0.800014	embryo
chr7D	245307391	245307426	broad_113007_0.969713	embryo
chr7D	290733631	290733665	broad_113281_2.10105	embryo
chr7D	295339888	295339890	sharp_113299_1.72124	embryo
chr7D	303324949	303325005	broad_113319_1.55154	embryo
chr7D	364359218	364359229	broad_113483_1.70508	embryo
chr7D	368569831	368569845	broad_113513_3.28086	embryo
chr7D	403271964	403271976	broad_113799_2.39196	embryo
chr7D	413241227	413241237	sharp_113896_1.34144	embryo
chr7D	418899333	418899355	broad_113958_1.16366	embryo
chr7D	427968172	427968183	broad_114060_0.59799	embryo
chr7D	434169611	434169618	sharp_114099_1.64851	embryo
chr7D	446878974	446878976	sharp_114186_1.26871	embryo
chr7D	455877365	455877370	sharp_114262_1.50306	embryo
chr7D	497946953	497946982	broad_114613_1.04244	embryo
chr7D	510398066	510398090	broad_114732_1.34144	embryo
chr7D	517327463	517327507	broad_114776_2.69095	embryo
chr7D	534449868	534449893	broad_114950_0.662638	embryo
chr7D	537259384	537259421	broad_114998_1.64851	embryo
chr7D	546767459	546767461	sharp_115076_0.896985	embryo
chr7D	549768259	549768268	sharp_115137_1.06668	embryo
chr7D	555069070	555069072	sharp_115189_0.969713	embryo
chr7D	556441248	556441276	broad_115196_0.969713	embryo
chr7D	561006317	561006347	broad_115252_2.08488	embryo
chr7D	562388103	562388115	broad_115275_1.16366	embryo
chr7D	570477690	570477692	sharp_115377_1.40608	embryo
chr7D	576690650	576690651	sharp_115449_1.24447	embryo
chr7D	579340309	579340327	broad_115475_0.929309	embryo
chr7D	580059289	580059320	broad_115485_1.49497	embryo
chr7D	583444378	583444404	broad_115522_2.10913	embryo
chr7D	587114836	587114846	sharp_115558_1.07477	embryo
chr7D	599192621	599192622	sharp_115691_0.630314	embryo
chr7D	619228174	619228178	sharp_116007_1.49497	embryo
chr7D	625664987	625664994	sharp_116107_18.5539	embryo
chr7D	625910850	625910875	broad_116109_5.86677	embryo
chr7D	625910933	625910939	sharp_116110_1.01012	embryo
chr7D	629613981	629613989	sharp_116158_4.74352	embryo
chr7D	633594037	633594049	broad_116236_0.711123	embryo
chrUn	5448705	5448843	broad_116338_1.57578	embryo
chrUn	16180730	16180731	sharp_116392_2.31923	embryo
chrUn	17309596	17309628	broad_116398_1.40608	embryo
chrUn	22650409	22650411	sharp_116451_0.816176	embryo
chrUn	24150813	24150815	sharp_116477_0.929309	embryo
chrUn	38167512	38167519	sharp_116644_0.840418	embryo
chrUn	40744290	40744335	broad_116660_0.703042	embryo
chrUn	41018242	41018266	broad_116661_0.557585	embryo
chrUn	41658175	41658176	sharp_116668_1.89094	embryo
chrUn	46064603	46064644	broad_116729_0.492938	embryo
chrUn	50277744	50277763	broad_116763_0.59799	embryo
chrUn	60958037	60958050	broad_116843_1.1879	embryo
chrUn	63498884	63498886	sharp_116855_0.638395	embryo
chrUn	71501205	71501225	broad_116916_3.12733	embryo
chrUn	81835137	81835139	sharp_117001_0.581828	embryo
chrUn	85135896	85135906	sharp_117045_1.29295	embryo
chrUn	88887022	88887023	sharp_117076_0.517181	embryo
chrUn	91665300	91665301	sharp_117091_0.832337	embryo
chrUn	110383280	110383327	broad_117256_0.541423	embryo
chrUn	243737358	243737360	sharp_117473_2.22226	embryo
chrUn	273916717	273916718	sharp_117527_0.993956	embryo
chrUn	277980823	277980825	sharp_117529_1.80205	embryo
chrUn	278186749	278186802	broad_117530_1.68892	embryo
chrUn	288037840	288037855	broad_117535_0.484857	embryo
chrUn	288038701	288038703	sharp_117536_0.589909	embryo
chrUn	304749885	304749897	broad_117568_2.69904	embryo
chrUn	311220567	311220602	broad_117584_1.80205	embryo
chrUn	322591875	322591878	sharp_117604_0.678799	embryo
chrUn	345161858	345161862	sharp_117630_1.07477	embryo
chrUn	352718771	352718774	sharp_117642_0.59799	embryo
chrUn	362889931	362889932	sharp_117649_1.34952	embryo
chrUn	369383899	369383903	sharp_117663_1.3576	embryo
chrUn	381200370	381200396	broad_117669_1.7374	embryo
chrUn	383542288	383542289	sharp_117676_1.88286	embryo
chrUn	390309982	390309985	sharp_117685_1.17174	embryo
chrUn	408698452	408698453	sharp_117697_0.783852	embryo
chrUn	410541505	410541539	broad_117700_0.969713	embryo
chrUn	411822921	411822923	sharp_117702_1.25255	embryo
chrUn	413962821	413962841	broad_117707_0.622233	embryo
chrUn	429956288	429956315	broad_117725_0.905066	embryo
chrUn	455118497	455118500	sharp_117734_2.06064	embryo
chrUn	457237204	457237227	broad_117735_0.436371	embryo
chrUn	473422194	473422209	broad_117749_1.09093	embryo
chrUn	475971955	475971965	sharp_117753_1.68892	embryo
chr1A	1313202	1313203	sharp_31_0.492938	root
chr1A	12410410	12410428	broad_202_0.420209	root
chr1A	12428903	12428960	broad_205_0.775771	root
chr1A	13589121	13589122	sharp_222_0.501019	root
chr1A	17008112	17008117	sharp_284_0.315157	root
chr1A	19705700	19705720	broad_293_0.476776	root
chr1A	30789740	30789751	broad_398_0.42829	root
chr1A	41020010	41020020	sharp_515_0.59799	root
chr1A	42150854	42150898	broad_528_1.0586	root
chr1A	61093876	61093877	sharp_689_1.12325	root
chr1A	67137378	67137380	sharp_746_0.929309	root
chr1A	77757337	77757371	broad_802_0.68688	root
chr1A	82184284	82184304	broad_830_0.371724	root
chr1A	97863769	97863778	sharp_978_0.751528	root
chr1A	99885938	99886009	broad_1001_0.880823	root
chr1A	101044401	101044459	broad_1015_1.51114	root
chr1A	108310469	108310502	broad_1052_0.3394	root
chr1A	108311087	108311093	sharp_1054_1.03436	root
chr1A	112007614	112007651	broad_1088_0.468695	root
chr1A	116711031	116711044	broad_1118_2.56974	root
chr1A	122542043	122542044	sharp_1160_0.549504	root
chr1A	123995102	123995117	broad_1165_0.872742	root
chr1A	138259714	138259724	sharp_1261_0.945471	root
chr1A	138321066	138321073	sharp_1263_0.646476	root
chr1A	143282208	143282210	sharp_1280_1.70508	root
chr1A	145886895	145886934	broad_1284_1.34952	root
chr1A	180232884	180232897	broad_1402_0.783852	root
chr1A	204835817	204835872	broad_1449_0.985875	root
chr1A	216406929	216406931	sharp_1479_0.484857	root
chr1A	226164450	226164518	broad_1505_1.37376	root
chr1A	230568206	230568218	broad_1515_0.694961	root
chr1A	231405673	231405680	sharp_1516_0.266671	root
chr1A	241748882	241748932	broad_1561_0.525261	root
chr1A	244563982	244563998	broad_1577_0.614152	root
chr1A	245057467	245057468	sharp_1580_1.09093	root
chr1A	249774777	249774787	sharp_1611_1.14749	root
chr1A	251943547	251943571	broad_1625_1.06668	root
chr1A	251943660	251943690	broad_1626_0.517181	root
chr1A	252101971	252101993	broad_1627_0.387885	root
chr1A	260000702	260000703	sharp_1696_0.436371	root
chr1A	262442405	262442407	sharp_1710_0.743447	root
chr1A	276305809	276305898	broad_1757_0.468695	root
chr1A	277414368	277414369	sharp_1765_0.355562	root
chr1A	287661020	287661025	sharp_1812_0.662638	root
chr1A	292755444	292755447	sharp_1849_0.3394	root
chr1A	297048980	297049000	broad_1870_1.33336	root
chr1A	308794655	308794660	sharp_1980_2.01216	root
chr1A	309701772	309701774	sharp_2000_0.541423	root
chr1A	309701852	309701858	sharp_2001_0.630314	root
chr1A	311056311	311056314	sharp_2013_0.872742	root
chr1A	313236331	313236376	broad_2030_0.5091	root
chr1A	341154364	341154385	broad_2203_6.21425	root
chr1A	341173478	341173483	sharp_2204_5.40615	root
chr1A	342592747	342592777	broad_2209_0.565666	root
chr1A	351600684	351600685	sharp_2279_0.460614	root
chr1A	362586414	362586416	sharp_2371_1.78589	root
chr1A	368356678	368356691	broad_2420_0.993956	root
chr1A	374836090	374836146	broad_2471_0.913147	root
chr1A	381299459	381299463	sharp_2507_0.525261	root
chr1A	398119920	398119938	broad_2640_0.3394	root
chr1A	404473764	404473765	sharp_2692_0.68688	root
chr1A	407520101	407520158	broad_2710_0.896985	root
chr1A	409960128	409960133	sharp_2720_1.0586	root
chr1A	413878359	413878414	broad_2732_1.59195	root
chr1A	421693499	421693527	broad_2761_0.735366	root
chr1A	432638494	432638499	sharp_2825_1.05052	root
chr1A	432883454	432883502	broad_2831_1.27679	root
chr1A	432964103	432964104	sharp_2841_1.93135	root
chr1A	447110802	447110805	sharp_2955_0.517181	root
chr1A	457824338	457824341	sharp_3058_0.492938	root
chr1A	457824562	457824564	sharp_3061_1.02628	root
chr1A	465388647	465388658	broad_3177_0.581828	root
chr1A	466909306	466909373	broad_3191_0.727285	root
chr1A	471452697	471452737	broad_3216_1.43841	root
chr1A	478494701	478494744	broad_3294_1.36568	root
chr1A	479722861	479722903	broad_3306_0.412128	root
chr1A	480838105	480838108	sharp_3327_0.581828	root
chr1A	484068964	484068966	sharp_3374_0.541423	root
chr1A	484279510	484279514	sharp_3377_2.36772	root
chr1A	484280108	484280146	broad_3379_1.09093	root
chr1A	485175786	485175790	sharp_3388_0.953552	root
chr1A	486782360	486782364	sharp_3406_0.452533	root
chr1A	486790233	486790282	broad_3407_0.896985	root
chr1A	486889920	486889922	sharp_3411_1.34952	root
chr1A	487563402	487563420	broad_3427_0.484857	root
chr1A	500981082	500981092	sharp_3635_0.638395	root
chr1A	508966856	508966908	broad_3724_0.606071	root
chr1A	510301612	510301639	broad_3735_0.68688	root
chr1A	550725574	550725583	sharp_4339_0.719204	root
chr1A	551465017	551465077	broad_4357_3.49097	root
chr1A	555127771	555127806	broad_4396_0.525261	root
chr1A	558465169	558465184	broad_4447_0.42829	root
chr1A	560437849	560437852	sharp_4477_0.492938	root
chr1A	560438132	560438134	sharp_4478_0.517181	root
chr1A	566367951	566368010	broad_4578_0.3394	root
chr1A	570274538	570274556	broad_4654_0.727285	root
chr1A	578564338	578564369	broad_4779_1.78589	root
chr1A	578564690	578564695	sharp_4780_2.05256	root
chr1A	579686453	579686518	broad_4796_1.57578	root
chr1A	581851953	581851958	sharp_4826_0.775771	root
chr1A	582282309	582282357	broad_4833_0.517181	root
chr1A	586950744	586950768	broad_4894_0.355562	root
chr1B	1833708	1833758	broad_5052_0.444452	root
chr1B	2563577	2563579	sharp_5067_1.88286	root
chr1B	2564061	2564063	sharp_5068_0.468695	root
chr1B	2784603	2784645	broad_5069_0.290914	root
chr1B	2784749	2784754	sharp_5070_0.791933	root
chr1B	3654021	3654048	broad_5081_0.703042	root
chr1B	4984858	4984870	broad_5117_0.460614	root
chr1B	8839899	8839928	broad_5182_0.5091	root
chr1B	15218173	15218174	sharp_5242_0.557585	root
chr1B	17572494	17572535	broad_5276_5.18797	root
chr1B	17775034	17775083	broad_5290_1.76165	root
chr1B	26413000	26413024	broad_5365_0.565666	root
chr1B	40429659	40429660	sharp_5463_0.274752	root
chr1B	46258359	46258408	broad_5495_2.50509	root
chr1B	49843769	49843771	sharp_5514_0.654557	root
chr1B	57496577	57496737	broad_5581_3.0546	root
chr1B	60482652	60482653	sharp_5627_0.323238	root
chr1B	65545782	65545783	sharp_5673_0.541423	root
chr1B	66935664	66935703	broad_5684_1.16366	root
chr1B	67048417	67048426	sharp_5686_2.2061	root
chr1B	72755878	72755920	broad_5717_0.347481	root
chr1B	72789034	72789078	broad_5719_1.14749	root
chr1B	83638874	83638910	broad_5743_0.662638	root
chr1B	83640778	83640780	sharp_5745_1.5273	root
chr1B	94928706	94928711	sharp_5806_0.290914	root
chr1B	106885868	106885870	sharp_5877_0.412128	root
chr1B	108112887	108112921	broad_5888_0.719204	root
chr1B	128789857	128789858	sharp_5990_0.638395	root
chr1B	129144508	129144509	sharp_5991_0.670719	root
chr1B	134425410	134425412	sharp_6016_0.549504	root
chr1B	139067320	139067324	sharp_6068_0.759609	root
chr1B	162005782	162005831	broad_6240_3.47481	root
chr1B	162005884	162005908	broad_6241_0.436371	root
chr1B	198615760	198615892	broad_6417_2.57782	root
chr1B	198755240	198755305	broad_6424_1.51922	root
chr1B	201921775	201921776	sharp_6436_0.670719	root
chr1B	211336029	211336033	sharp_6448_0.517181	root
chr1B	222994077	222994127	broad_6496_1.21214	root
chr1B	225447927	225447967	broad_6502_0.662638	root
chr1B	235380356	235380374	broad_6535_0.501019	root
chr1B	252325512	252325515	sharp_6579_0.816176	root
chr1B	256823170	256823194	broad_6599_0.840418	root
chr1B	258380225	258380261	broad_6606_0.977794	root
chr1B	262576792	262576830	broad_6619_0.896985	root
chr1B	268603087	268603096	sharp_6659_0.5091	root
chr1B	286303048	286303112	broad_6733_1.697	root
chr1B	286303180	286303187	sharp_6734_0.783852	root
chr1B	305278913	305278942	broad_6839_1.04244	root
chr1B	306206126	306206164	broad_6844_0.573747	root
chr1B	306206238	306206257	broad_6845_0.290914	root
chr1B	307149286	307149288	sharp_6850_0.533342	root
chr1B	308293375	308293378	sharp_6859_0.436371	root
chr1B	326781622	326781647	broad_6982_0.872742	root
chr1B	337688349	337688352	sharp_7097_0.525261	root
chr1B	337688404	337688448	broad_7098_0.484857	root
chr1B	347021155	347021157	sharp_7161_1.06668	root
chr1B	347257540	347257541	sharp_7163_1.43033	root
chr1B	347257997	347258025	broad_7164_0.678799	root
chr1B	347559271	347559272	sharp_7167_0.460614	root
chr1B	350390166	350390284	broad_7192_1.36568	root
chr1B	357915861	357915874	broad_7237_0.848499	root
chr1B	368076823	368076854	broad_7285_0.694961	root
chr1B	373000108	373000206	broad_7324_0.808095	root
chr1B	374335883	374336016	broad_7333_0.872742	root
chr1B	383002252	383002253	sharp_7386_1.01012	root
chr1B	392112782	392112936	broad_7466_2.48085	root
chr1B	395974707	395974725	broad_7484_3.59602	root
chr1B	400849763	400849764	sharp_7531_0.363643	root
chr1B	414860392	414860393	sharp_7633_0.436371	root
chr1B	421674309	421674382	broad_7693_1.72932	root
chr1B	423953860	423953864	sharp_7707_0.791933	root
chr1B	434648360	434648370	sharp_7811_0.622233	root
chr1B	439169466	439169469	sharp_7841_0.888904	root
chr1B	444000126	444000165	broad_7880_0.735366	root
chr1B	447318943	447318944	sharp_7904_0.412128	root
chr1B	447319007	447319012	sharp_7905_0.727285	root
chr1B	447319274	447319290	broad_7907_1.96367	root
chr1B	451555073	451555076	sharp_7937_1.21214	root
chr1B	453525403	453525407	sharp_7964_0.662638	root
chr1B	480758279	480758290	broad_8185_0.444452	root
chr1B	480961937	480962013	broad_8191_1.41417	root
chr1B	501016717	501016740	broad_8401_2.93338	root
chr1B	520390516	520390578	broad_8530_0.783852	root
chr1B	520390728	520390762	broad_8531_0.703042	root
chr1B	520394984	520394985	sharp_8532_0.444452	root
chr1B	521693947	521693949	sharp_8546_0.759609	root
chr1B	529494650	529494702	broad_8571_0.420209	root
chr1B	543505259	543505308	broad_8707_0.630314	root
chr1B	546251966	546251976	sharp_8735_0.638395	root
chr1B	548966155	548966157	sharp_8763_0.492938	root
chr1B	563539723	563539772	broad_8886_0.476776	root
chr1B	563539903	563539956	broad_8887_1.12325	root
chr1B	577991148	577991155	sharp_9021_0.703042	root
chr1B	598674855	598674856	sharp_9206_0.525261	root
chr1B	602100198	602100270	broad_9237_0.678799	root
chr1B	610971956	610972002	broad_9332_0.501019	root
chr1B	623737413	623737420	sharp_9492_0.840418	root
chr1B	623766183	623766202	broad_9494_1.44649	root
chr1B	626693522	626693607	broad_9551_0.646476	root
chr1B	629158767	629158790	broad_9577_0.791933	root
chr1B	630568067	630568117	broad_9591_0.355562	root
chr1B	631132880	631132902	broad_9602_0.42829	root
chr1B	640569892	640569893	sharp_9683_0.298995	root
chr1B	640876658	640876696	broad_9694_1.48689	root
chr1B	658480765	658480766	sharp_9886_0.379804	root
chr1B	665148308	665148318	sharp_9998_1.0182	root
chr1B	666942383	666942388	sharp_10019_0.282833	root
chr1B	668247498	668247547	broad_10051_0.581828	root
chr1B	669238409	669238460	broad_10078_1.15558	root
chr1B	673161351	673161375	broad_10131_0.832337	root
chr1B	675905781	675905804	broad_10179_1.51922	root
chr1B	680744563	680744589	broad_10264_1.41417	root
chr1B	684731827	684731832	sharp_10308_1.37376	root
chr1B	687803735	687803766	broad_10369_0.622233	root
chr1D	17966642	17966643	sharp_10731_0.315157	root
chr1D	20519065	20519095	broad_10788_0.525261	root
chr1D	22590170	22590178	sharp_10801_0.412128	root
chr1D	42096211	42096264	broad_10985_0.573747	root
chr1D	50048588	50048603	broad_11065_0.888904	root
chr1D	56751919	56751922	sharp_11123_0.565666	root
chr1D	73690984	73691024	broad_11278_1.67276	root
chr1D	76951175	76951186	broad_11305_0.759609	root
chr1D	86226539	86226566	broad_11377_0.395966	root
chr1D	87894857	87894870	broad_11387_0.953552	root
chr1D	90154103	90154110	sharp_11411_0.606071	root
chr1D	103479557	103479558	sharp_11526_0.775771	root
chr1D	110979761	110979762	sharp_11587_0.3394	root
chr1D	113836398	113836457	broad_11608_0.59799	root
chr1D	114227972	114227974	sharp_11630_1.60811	root
chr1D	139011424	139011426	sharp_11762_0.921228	root
chr1D	139241564	139241581	broad_11764_0.3394	root
chr1D	161033312	161033347	broad_11852_1.09093	root
chr1D	189345974	189346015	broad_11925_0.347481	root
chr1D	199677860	199677883	broad_12002_1.06668	root
chr1D	209989099	209989147	broad_12104_1.13941	root
chr1D	233801858	233801911	broad_12274_1.65659	root
chr1D	234331242	234331247	sharp_12286_0.743447	root
chr1D	234910889	234910928	broad_12293_0.751528	root
chr1D	239783869	239783897	broad_12347_0.331319	root
chr1D	253184355	253184404	broad_12454_0.517181	root
chr1D	258381374	258381418	broad_12499_1.43033	root
chr1D	259593423	259593481	broad_12503_0.711123	root
chr1D	276771352	276771353	sharp_12621_0.85658	root
chr1D	282369567	282369577	sharp_12673_0.606071	root
chr1D	292573839	292573841	sharp_12750_1.33336	root
chr1D	299785280	299785321	broad_12846_0.751528	root
chr1D	301834308	301834310	sharp_12870_0.331319	root
chr1D	318944125	318944126	sharp_13042_0.573747	root
chr1D	318944671	318944737	broad_13046_0.993956	root
chr1D	366192281	366192321	broad_13562_0.791933	root
chr1D	368485787	368485811	broad_13598_1.12325	root
chr1D	378870098	378870163	broad_13693_0.896985	root
chr1D	382771678	382771694	broad_13751_3.96774	root
chr1D	386380304	386380429	broad_13790_15.7498	root
chr1D	392233320	392233384	broad_13849_0.735366	root
chr1D	398952292	398952340	broad_13899_0.888904	root
chr1D	400972841	400972880	broad_13922_0.3394	root
chr1D	404274633	404274715	broad_13993_0.800014	root
chr1D	418763268	418763269	sharp_14171_0.492938	root
chr1D	451053549	451053551	sharp_14635_0.436371	root
chr1D	452762701	452762703	sharp_14694_0.412128	root
chr1D	458890531	458890605	broad_14800_1.78589	root
chr1D	459574941	459574942	sharp_14809_0.412128	root
chr1D	467458189	467458198	sharp_14924_1.97983	root
chr1D	471663312	471663317	sharp_15010_0.929309	root
chr1D	481837658	481837671	broad_15235_1.25255	root
chr1D	482246296	482246338	broad_15245_1.30103	root
chr1D	489719925	489719957	broad_15390_0.929309	root
chr2A	635310	635313	sharp_15531_1.47073	root
chr2A	2959738	2959754	broad_15552_2.08488	root
chr2A	6622580	6622586	sharp_15608_0.824256	root
chr2A	12205896	12205923	broad_15644_0.76769	root
chr2A	12510202	12510206	sharp_15655_0.436371	root
chr2A	26921527	26921589	broad_15843_1.98791	root
chr2A	34783426	34783432	sharp_16000_0.905066	root
chr2A	37412399	37412471	broad_16038_1.19598	root
chr2A	40818389	40818391	sharp_16074_0.355562	root
chr2A	40823249	40823324	broad_16075_1.48689	root
chr2A	54632514	54632516	sharp_16232_0.565666	root
chr2A	59551547	59551586	broad_16313_1.72124	root
chr2A	62303575	62303624	broad_16357_1.09901	root
chr2A	74792906	74793066	broad_16493_2.79601	root
chr2A	74977111	74977114	sharp_16496_0.59799	root
chr2A	76344280	76344281	sharp_16512_1.45457	root
chr2A	97307682	97307728	broad_16747_1.55962	root
chr2A	97307787	97307872	broad_16748_2.69904	root
chr2A	97307926	97308010	broad_16749_0.945471	root
chr2A	97308111	97308148	broad_16750_0.735366	root
chr2A	97308256	97308259	sharp_16751_0.557585	root
chr2A	105513970	105513971	sharp_16860_0.282833	root
chr2A	123520435	123520436	sharp_17011_0.347481	root
chr2A	124707976	124708114	broad_17019_1.34952	root
chr2A	131315719	131315750	broad_17079_0.759609	root
chr2A	138144363	138144411	broad_17147_0.678799	root
chr2A	142427541	142427568	broad_17181_0.274752	root
chr2A	143432313	143432315	sharp_17190_0.404047	root
chr2A	158049469	158049479	sharp_17303_0.824256	root
chr2A	164285020	164285022	sharp_17345_0.614152	root
chr2A	167362852	167362858	sharp_17371_0.557585	root
chr2A	181852835	181852837	sharp_17460_1.697	root
chr2A	186414229	186414252	broad_17502_0.5091	root
chr2A	243858858	243858859	sharp_17768_0.654557	root
chr2A	263320158	263320160	sharp_17805_0.298995	root
chr2A	268640835	268640956	broad_17813_2.10105	root
chr2A	271885975	271886088	broad_17818_0.824256	root
chr2A	271913492	271913494	sharp_17819_0.307076	root
chr2A	280265771	280265814	broad_17858_0.331319	root
chr2A	300692855	300692868	broad_17921_1.91518	root
chr2A	311915060	311915062	sharp_17946_0.468695	root
chr2A	312628237	312628256	broad_17950_0.282833	root
chr2A	312628898	312628907	sharp_17952_1.58387	root
chr2A	345169662	345169663	sharp_18016_0.557585	root
chr2A	347514249	347514262	broad_18021_0.460614	root
chr2A	359835297	359835332	broad_18063_1.30103	root
chr2A	375038069	375038119	broad_18123_0.638395	root
chr2A	376797419	376797461	broad_18134_0.371724	root
chr2A	377021719	377021768	broad_18135_3.42632	root
chr2A	378399546	378399553	sharp_18142_0.476776	root
chr2A	383893117	383893167	broad_18171_1.57578	root
chr2A	392268194	392268235	broad_18216_0.581828	root
chr2A	398423731	398423820	broad_18241_2.06064	root
chr2A	405475397	405475399	sharp_18259_0.557585	root
chr2A	413619905	413619907	sharp_18334_1.47881	root
chr2A	419733942	419733944	sharp_18372_1.12325	root
chr2A	421755235	421755237	sharp_18388_0.347481	root
chr2A	427037987	427038015	broad_18409_0.678799	root
chr2A	427283278	427283356	broad_18411_0.913147	root
chr2A	433419888	433419889	sharp_18443_0.452533	root
chr2A	438322481	438322487	sharp_18457_0.59799	root
chr2A	445998875	445998936	broad_18485_0.751528	root
chr2A	467700742	467700748	sharp_18599_0.492938	root
chr2A	487012783	487012802	broad_18699_0.896985	root
chr2A	492829860	492829909	broad_18729_0.727285	root
chr2A	492830195	492830197	sharp_18730_0.589909	root
chr2A	511247710	511247714	sharp_18864_0.3394	root
chr2A	511247846	511247873	broad_18865_0.751528	root
chr2A	513653943	513654012	broad_18878_1.23638	root
chr2A	514716342	514716434	broad_18882_6.00414	root
chr2A	514716619	514716634	broad_18884_0.816176	root
chr2A	514717055	514717104	broad_18885_1.21214	root
chr2A	514717140	514717147	sharp_18886_0.274752	root
chr2A	514717245	514717259	broad_18887_2.44045	root
chr2A	514717355	514717406	broad_18888_1.85054	root
chr2A	514717499	514717543	broad_18889_0.606071	root
chr2A	528426502	528426533	broad_18980_0.307076	root
chr2A	549138108	549138113	sharp_19130_0.412128	root
chr2A	551099461	551099492	broad_19150_0.412128	root
chr2A	556204015	556204020	sharp_19206_0.379804	root
chr2A	556205045	556205110	broad_19209_1.13133	root
chr2A	569357931	569358000	broad_19278_1.22022	root
chr2A	575672534	575672563	broad_19330_1.38184	root
chr2A	581109922	581109949	broad_19378_0.654557	root
chr2A	586918519	586918523	sharp_19427_1.03436	root
chr2A	587438770	587438771	sharp_19433_0.517181	root
chr2A	587439310	587439324	broad_19434_0.59799	root
chr2A	593867755	593867761	sharp_19496_1.93135	root
chr2A	603932526	603932530	sharp_19573_0.404047	root
chr2A	633902961	633902973	broad_19857_0.929309	root
chr2A	635579351	635579379	broad_19869_0.68688	root
chr2A	635580564	635580565	sharp_19870_0.59799	root
chr2A	639061512	639061513	sharp_19895_0.42829	root
chr2A	639062146	639062201	broad_19896_0.654557	root
chr2A	649695579	649695584	sharp_19955_1.05052	root
chr2A	653374668	653374669	sharp_19999_0.323238	root
chr2A	653374673	653374726	broad_20000_2.65863	root
chr2A	653374825	653374827	sharp_20001_0.880823	root
chr2A	665849358	665849396	broad_20077_0.735366	root
chr2A	669838919	669838958	broad_20107_0.274752	root
chr2A	674150728	674150733	sharp_20171_1.01012	root
chr2A	678589947	678589950	sharp_20252_0.533342	root
chr2A	679229008	679229009	sharp_20267_0.315157	root
chr2A	688441640	688441645	sharp_20386_1.58387	root
chr2A	688441718	688441743	broad_20387_1.81013	root
chr2A	691905831	691905874	broad_20437_0.896985	root
chr2A	695774747	695774795	broad_20502_1.37376	root
[truncated: 4,741 more rows]
