# Supplementary material for: Transposable element-initiated enhancer-like elements generate the subgenome-biased spike specificity of polyploid wheat
Source: Nat Commun. 2023 Nov 17;14:7465. doi: 10.1038/s41467-023-42771-9 (PMC10656477; doi:10.1038/s41467-023-42771-9)
Supplement: Supplementary file 8 — Supplementary Data 5 [file 41467_2023_42771_MOESM8_ESM.xlsx]

## Sheet: Sheet1
Supplementary Data 5 The number of each TE subfamily in each subgenome
TE subfamilies	A	B	D
DHH_famc1	16	41	31
DHH_famc2	12	17	5
DTA_famc1	20	16	8
DTA_famc2	20	19	14
DTA_famc3	11	13	10
DTC_famc10.1	1630	1807	3314
DTC_famc10.2	7296	4392	13413
DTC_famc1.1	12231	7134	5936
DTC_famc11.1	41	52	47
DTC_famc11.2	12	6	12
DTC_famc12	50	134	59
DTC_famc1.2	1176	1564	2094
DTC_famc13	12	7	27
DTC_famc1.3	1117	1239	1830
DTC_famc14	3464	2666	6576
DTC_famc1.4	12030	13200	10125
DTC_famc15	50	71	54
DTC_famc1.5	7535	10463	9570
DTC_famc16	156	300	112
DTC_famc19	443	1147	446
DTC_famc20	859	991	645
DTC_famc21	6745	4588	10267
DTC_famc2.1	10923	14579	14492
DTC_famc2.2	10184	15816	11842
DTC_famc23	16	19	23
DTC_famc2.3	11077	15366	12540
DTC_famc24	790	1441	1022
DTC_famc2.4	21163	29157	30140
DTC_famc25	80	159	111
DTC_famc2.5	14733	21024	18150
DTC_famc26	88	87	39
DTC_famc2.6	13619	20966	18345
DTC_famc2.7	13297	18740	16968
DTC_famc2.8	9537	14321	12783
DTC_famc29	1	1	NA
DTC_famc2.9	10935	16554	12772
DTC_famc31	34	43	22
DTC_famc3.1	1582	1411	1186
DTC_famc3.2	546	666	620
DTC_famc3.3	934	1271	1234
DTC_famc34	4	7	1
DTC_famc35	63	84	154
DTC_famc36	12	14	20
DTC_famc38	58	97	101
DTC_famc40	77	161	116
DTC_famc41	171	171	176
DTC_famc4.1	4779	6582	4005
DTC_famc4.2	4602	3861	4720
DTC_famc4.3	1619	1834	1283
DTC_famc4.4	275	404	301
DTC_famc5	4038	4903	1835
DTC_famc6.1	6531	6709	4402
DTC_famc6.2	1157	1475	1149
DTC_famc7.1	3071	4993	2654
DTC_famc8	3048	4098	5939
DTC_famc9	3228	2629	2513
DTC_famn1	10	8	3
DTC_famn2	7	9	11
DTH_famc1.1	721	951	651
DTH_famc2	41	94	74
DTH_famc3	615	719	687
DTH_famc4	13	24	42
DTH_famc5	11	24	10
DTH_famc6	30	93	118
DTH_famc7	8	15	3
DTH_famc8	10	11	6
DTH_famc9	34	25	22
DTH_famn1	153	264	104
DTH_famn2	76	110	161
DTH_famn3	49	68	18
DTH_famn4	164	80	79
DTH_famn5	37	26	12
DTH_famn6	24	41	21
DTH_famn7	13	16	21
DTM_famc1	224	438	260
DTM_famc10	48	51	25
DTM_famc11	79	106	99
DTM_famc12	9	36	2
DTM_famc13	99	159	78
DTM_famc14	22	19	24
DTM_famc15	28	30	21
DTM_famc16	17	30	32
DTM_famc17	19	16	14
DTM_famc18	27	47	13
DTM_famc19	1577	1897	1861
DTM_famc2	90	104	56
DTM_famc20	132	92	227
DTM_famc21	13	10	7
DTM_famc22	13	13	12
DTM_famc23	19	40	36
DTM_famc24	60	116	109
DTM_famc25	4	2	NA
DTM_famc26	10	6	3
DTM_famc27	7	NA	2
DTM_famc28	7	1	4
DTM_famc29	2	2	4
DTM_famc3	403	530	543
DTM_famc30	9	8	4
DTM_famc31	16	16	17
DTM_famc32	4	3	4
DTM_famc33	39	25	99
DTM_famc34	24	32	35
DTM_famc35	402	717	857
DTM_famc36	5	6	2
DTM_famc37	54	52	41
DTM_famc38	17	16	14
DTM_famc39	62	54	54
DTM_famc4	179	489	478
DTM_famc40	85	123	134
DTM_famc41	122	185	101
DTM_famc5	76	93	63
DTM_famc6	289	528	302
DTM_famc7	3	NA	NA
DTM_famc8	60	71	236
DTM_famc9	85	116	91
DTM_famn1	4	7	NA
DTM_famn2	6	3	3
DTT_famc1	47	60	35
DTT_famc11	2	4	5
DTT_famc12	13	22	13
DTT_famc2	1	2	NA
DTT_famc3	106	148	140
DTT_famc4	3	NA	NA
DTT_famc5	34	30	21
DTT_famc6	19	48	30
DTT_famc7	22	21	7
DTT_famc9	12	9	11
DTT_famn1	38	88	42
DTT_famn10	164	160	144
DTT_famn12	1	NA	1
DTT_famn13	4	3	2
DTT_famn14	128	177	112
DTT_famn16	243	519	188
DTT_famn17	1	2	NA
DTT_famn18	64	100	62
DTT_famn19	28	14	3
DTT_famn2	20	11	12
DTT_famn22	143	183	154
DTT_famn25	261	339	202
DTT_famn26	231	133	291
DTT_famn27	1	4	6
DTT_famn28	75	95	79
DTT_famn29	125	185	177
DTT_famn3	2	5	NA
DTT_famn31	256	597	530
DTT_famn4	174	284	210
DTT_famn5	6	5	3
DTT_famn6	708	1205	1192
DTT_famn7	150	249	158
DTT_famn8	133	78	55
DTT_famn9	1	1	NA
DTX_famc1	7	3	5
DTX_famc10	42	38	17
DTX_famc11	404	471	309
DTX_famc12	141	184	152
DTX_famc2	37	18	19
DTX_famc3	546	623	346
DTX_famc7	9	11	15
DTX_famc8	1	7	3
DTX_famc9	90	155	61
DTX_famn1	168	184	166
DTX_famn10	42	46	53
DTX_famn11	17	39	16
DTX_famn12	21	37	19
DTX_famn13	1	NA	1
DTX_famn14	33	19	31
DTX_famn15	16	26	9
DTX_famn16	59	62	42
DTX_famn17	260	227	156
DTX_famn18	131	285	362
DTX_famn19	1	1	1
DTX_famn2	230	117	285
DTX_famn20	9	11	6
DTX_famn21	42	44	42
DTX_famn22	41	51	42
DTX_famn23	10	27	6
DTX_famn24	100	54	58
DTX_famn25	21	47	32
DTX_famn28	6	1	NA
DTX_famn29	1	NA	NA
DTX_famn3	138	162	134
DTX_famn30	1	1	1
DTX_famn31	3	2	6
DTX_famn32	25	29	70
DTX_famn33	38	46	34
DTX_famn34	14	14	16
DTX_famn36	6	2	2
DTX_famn37	2	1	5
DTX_famn4	123	150	97
DTX_famn40	2	NA	1
DTX_famn43	1	1	2
DTX_famn48	10	17	13
DTX_famn5	93	101	83
DTX_famn51	6	4	3
DTX_famn55	4	6	2
DTX_famn56	32	52	35
DTX_famn57	1	NA	NA
DTX_famn6	35	19	20
DTX_famn7	2	4	6
DTX_famn8	65	79	74
DTX_famn9	23	10	7
DXX_famc1	93	88	110
DXX_famc2	3	4	18
DXX_famc3	29	47	3
DXX_famc4	9	6	9
DXX_famc7	1455	2580	1306
RIX_famc1	2935	3658	2462
RIX_famc10	118	146	158
RIX_famc11	182	265	163
RIX_famc12	172	214	78
RIX_famc13	295	500	445
RIX_famc14	50	46	27
RIX_famc15	259	406	227
RIX_famc17	22	18	43
RIX_famc18	139	200	126
RIX_famc19	72	26	21
RIX_famc2	543	632	736
RIX_famc20	16	25	19
RIX_famc21	4	15	15
RIX_famc22	15	13	8
RIX_famc23	5	3	3
RIX_famc24	74	60	48
RIX_famc25	22	25	13
RIX_famc26	1	NA	NA
RIX_famc27	6	5	3
RIX_famc29	56	71	37
RIX_famc3	69	161	96
RIX_famc30	14	25	19
RIX_famc31	1	1	2
RIX_famc34	1	NA	1
RIX_famc37	41	61	31
RIX_famc38	1	1	1
RIX_famc39	1	1	1
RIX_famc4	84	162	132
RIX_famc40	40	4	7
RIX_famc41	23	35	27
RIX_famc43	8	10	25
RIX_famc44	18	25	10
RIX_famc45	1	NA	NA
RIX_famc46	16	46	40
RIX_famc47	11	4	3
RIX_famc48	23	2	1
RIX_famc5	130	143	107
RIX_famc50	1	3	NA
RIX_famc51	231	400	277
RIX_famc52	1	5	5
RIX_famc53	80	113	104
RIX_famc54	8	6	13
RIX_famc55	7	19	10
RIX_famc56	14	26	17
RIX_famc57	73	117	39
RIX_famc58	20	28	15
RIX_famc59	5	2	4
RIX_famc6	212	280	222
RIX_famc60	9	7	2
RIX_famc7	170	185	115
RIX_famc8	1203	1452	760
RIX_famc9	570	656	352
RLC_famc10	389	392	443
RLC_famc11	3525	3179	2149
RLC_famc1.1	1315	1416	1483
RLC_famc12	385	455	372
RLC_famc1.2	23451	27005	21485
RLC_famc13	523	593	712
RLC_famc1.3	17790	19745	15317
RLC_famc14	666	1399	761
RLC_famc1.4	29868	31471	31760
RLC_famc15	138	185	106
RLC_famc1.5	11292	10338	10602
RLC_famc1.6	34580	18309	20205
RLC_famc16.17	419	775	258
RLC_famc1.7	24778	5640	17252
RLC_famc18	1115	1587	1024
RLC_famc1.8	4692	12561	4802
RLC_famc19	142	207	112
RLC_famc1.9	4057	4242	4047
RLC_famc20	713	1097	336
RLC_famc21	125	129	147
RLC_famc2.1	2257	3091	2264
RLC_famc22	70	62	24
RLC_famc2.2	5972	9753	3795
RLC_famc23	629	749	779
RLC_famc2.3	9980	12651	4079
RLC_famc24	115	132	89
RLC_famc26	1232	920	300
RLC_famc27	23	36	39
RLC_famc28	6	17	13
RLC_famc30	16	17	23
RLC_famc3.1	128	191	97
RLC_famc3.2	11843	8475	4664
RLC_famc3.3	1749	3890	2059
RLC_famc3.4	6471	7342	6231
RLC_famc4.1	5956	6961	4740
RLC_famc4.2	444	383	386
RLC_famc5.1	760	786	463
RLC_famc6	3190	3543	2492
RLC_famc7.1	2464	4222	3434
RLC_famc8	751	1030	906
RLC_famc9	380	406	234
RLG_famc10.1	4966	5211	3270
RLG_famc10.2	3946	1501	1524
RLG_famc10.3	7374	9563	12611
RLG_famc1.1	21499	27243	10104
RLG_famc11.1	8070	4615	2540
RLG_famc11.2	5642	4226	6323
RLG_famc11.3	14209	7869	11244
RLG_famc1.2	19988	24261	3630
RLG_famc12.1	2920	4331	4681
RLG_famc12.3	4968	4587	7586
RLG_famc13	17992	16045	18362
RLG_famc1.3	22869	32927	21320
RLG_famc14	7824	8972	11118
RLG_famc1.4	2395	12575	775
RLG_famc15	10383	12825	4068
RLG_famc1.5	20585	8696	774
RLG_famc16	286	166	336
RLG_famc17	1653	2358	2543
RLG_famc18	178	174	83
RLG_famc19	2779	3163	4776
RLG_famc20	1981	2022	1769
RLG_famc21	405	756	710
RLG_famc2.1	40587	32451	20550
RLG_famc22	338	301	621
RLG_famc2.2	11287	11602	15163
RLG_famc23	374	474	298
RLG_famc2.3	29393	27476	21202
RLG_famc24	73	968	246
RLG_famc2.4	14438	16947	11214
RLG_famc25	979	3321	1461
RLG_famc2.5	4147	4637	4883
RLG_famc26	174	371	161
RLG_famc2.6	28267	30188	27505
RLG_famc27	349	1057	285
RLG_famc29	20	45	42
RLG_famc30	37	70	75
RLG_famc31	2	NA	NA
RLG_famc3.1	11971	11959	4224
RLG_famc32	1231	1091	450
RLG_famc3.2	4814	7008	4306
RLG_famc33	134	120	86
RLG_famc3.3	4025	3468	1326
RLG_famc34	15	21	22
RLG_famc3.4	9345	8954	1806
RLG_famc35	361	639	279
RLG_famc36	850	1274	307
RLG_famc37	1166	773	885
RLG_famc38	1	3	1
RLG_famc4.1	10106	11900	5700
RLG_famc4.2	11657	11691	12152
RLG_famc4.3	7647	8338	6855
RLG_famc5.1	15044	4801	6172
RLG_famc5.2	4036	12726	6632
RLG_famc5.3	7560	6991	9459
RLG_famc5.4	32210	25680	16423
RLG_famc6.1	10376	10654	12490
RLG_famc6.3	17840	24035	13172
RLG_famc7.1	6035	9116	3081
RLG_famc7.2	30133	4816	12777
RLG_famc7.3	18915	4702	3948
RLG_famc7.4	2946	16043	3869
RLG_famc8.1	467	649	1323
RLG_famc8.2	4534	3149	6940
RLG_famc8.3	15971	10246	6904
RLG_famc9.1	901	668	22
RLG_famc9.2	6061	9257	2124
RLG_famc9.3	8008	10577	14746
RLX_famc1	5296	4068	2427
RLX_famc10.1	401	326	480
RLX_famc11	4293	4749	3189
RLX_famc12	541	170	199
RLX_famc13	1442	2714	2156
RLX_famc14	101	196	50
RLX_famc15	23	20	13
RLX_famc16	79	115	79
RLX_famc17	153	265	164
RLX_famc18	80	125	10
RLX_famc19	1037	1507	595
RLX_famc2	23	19	19
RLX_famc20	46	54	34
RLX_famc21	66	149	38
RLX_famc22	79	137	77
RLX_famc23	1	2	NA
RLX_famc25	90	97	45
RLX_famc26	76	97	34
RLX_famc27	143	229	144
RLX_famc28	72	94	30
RLX_famc3	488	786	513
RLX_famc30	4	5	2
RLX_famc4	1822	3913	6161
RLX_famc5.1	1419	2842	2223
RLX_famc5.2	1369	2288	2220
RLX_famc6	2555	4792	3615
RLX_famc7	1718	2899	1171
RLX_famc8	7440	6684	4149
RLX_famc9	739	822	511
SIX_famc1	28	56	36
SIX_famc2	22	27	20
SIX_famc3	84	134	142
XXX_famc1	319	1304	2625
XXX_famc10	155	13657	91
XXX_famc104	49	42	31
XXX_famc105	77	69	22
XXX_famc107	2	1	3
XXX_famc108	63	65	118
XXX_famc109	9	19	6
XXX_famc11	39	7	NA
XXX_famc111	4	8	1
XXX_famc112	86	57	33
XXX_famc113	64	66	43
XXX_famc116	1	1	NA
XXX_famc118	7	5	5
XXX_famc119	46	64	42
XXX_famc12	16	27	29
XXX_famc121	11	14	6
XXX_famc123	13	6	8
XXX_famc124	10	3	6
XXX_famc126	5	10	6
XXX_famc127	37	66	97
XXX_famc128	4	2	2
XXX_famc13	320	453	337
XXX_famc132	12	12	2
XXX_famc133	78	119	74
XXX_famc134	3	3	NA
XXX_famc136	16	19	14
XXX_famc137	150	237	168
XXX_famc139	6	21	35
XXX_famc14	481	835	745
XXX_famc140	102	178	110
XXX_famc141	22	13	8
XXX_famc142	1	1	NA
XXX_famc143	7	47	6
XXX_famc144	5	7	5
XXX_famc146	75	111	61
XXX_famc15	53	NA	NA
XXX_famc150	20	20	23
XXX_famc152	40	82	36
XXX_famc153	2	4	1
XXX_famc155	6	9	9
XXX_famc156	39	49	17
XXX_famc16	669	932	653
XXX_famc160	16	10	1
XXX_famc17	95	247	62
XXX_famc19	94	120	56
XXX_famc20	1	NA	4
XXX_famc21	22	14	53
XXX_famc23	468	677	492
XXX_famc27	3	17	11
XXX_famc28	106	88	55
XXX_famc29	120	138	101
XXX_famc30	46	66	32
XXX_famc31	288	467	204
XXX_famc32	1	3	1
XXX_famc33	326	386	383
XXX_famc34	5	7	5
XXX_famc37	92	236	120
XXX_famc38	21	21	19
XXX_famc4	84	65	55
XXX_famc40	172	226	147
XXX_famc41	89	146	81
XXX_famc44	5	5	14
XXX_famc45	104	82	110
XXX_famc46	22	7	NA
XXX_famc48	44	26	26
XXX_famc5	586	682	355
XXX_famc52	1	1	2
XXX_famc53	5	30	3
XXX_famc57	10	90	348
XXX_famc58	80	37	163
XXX_famc6	61	35	38
XXX_famc60	197	193	344
XXX_famc61	2	9	8
XXX_famc62	72	52	58
XXX_famc64	89	98	103
XXX_famc65	95	109	109
XXX_famc67	268	923	209
XXX_famc68	66	120	113
XXX_famc72	80	57	88
XXX_famc73	5	3	4
XXX_famc77	44	84	44
XXX_famc79	7	1	2
XXX_famc80	24	13	14
XXX_famc81	5	27	5
XXX_famc82	23	47	9
XXX_famc83	9	13	16
XXX_famc85	253	352	248
XXX_famc87	1	1	NA
XXX_famc88	2	4	5
XXX_famc89	33	36	21
XXX_famc9	382	1004	297
XXX_famc90	2	NA	NA
XXX_famc91	34	65	30
XXX_famc93	16	16	24
XXX_famc95	13	18	6
XXX_famn1	142	228	186
DTH_famc10	NA	1	NA
DTX_famn35	NA	1	10
DTX_famn53	NA	1	NA
RIX_famc28	NA	2	NA
RIX_famc42	NA	1	NA
XXX_famc129	NA	1	NA
XXX_famc24	NA	168	NA
XXX_famc42	NA	2	1
XXX_famc78	NA	2	1
XXX_famc86	NA	1	NA
XXX_famc94	NA	10	4
XXX_famc99	NA	3	2
DTC_famc28	NA	NA	1
DTT_famn21	NA	NA	1
DTT_famn23	NA	NA	1
DTX_famc5	NA	NA	1
DTX_famn52	NA	NA	1
XXX_famc151	NA	NA	1
XXX_famc154	NA	NA	1
XXX_famc47	NA	NA	576
XXX_famc54	NA	NA	1
XXX_famc75	NA	NA	2
