# Supplementary material for: Transposable element-initiated enhancer-like elements generate the subgenome-biased spike specificity of polyploid wheat
Source: Nat Commun. 2023 Nov 17;14:7465. doi: 10.1038/s41467-023-42771-9 (PMC10656477; doi:10.1038/s41467-023-42771-9)
Supplement: Supplementary file 9 — Supplementary Data 6 [file 41467_2023_42771_MOESM9_ESM.xlsx]

## Sheet: Sheet1
Supplementary Data 6 GWAS trait enrichment in SNVs surrounding spikelet-I specific RLG_famc7.3 enhancers
Fisher’s exact test was used to determine the enrichment of the causal variants of GWAS traits in spike-specific expression ELEs.
Trait	Odds Ratio	Pvalue	# of overlaped enhancers
stem diameter	2.786	7.9011e-05	24
vegetative protein at maturity	1.92	0.019057	18
stripe rust reaction type T3	1.747	0.17495	6
stem rust infection type seedling TTTTF	1.679	0.31244	4
head wax	1.582	0.12616	15
stem rust infection response	1.578	0.22768	7
stripe rust severity T2	1.551	0.38418	5
rachis length	1.524	0.38824	5
Cu	1.518	0.031874	44
growth habit	1.511	0.28674	9
canopy temperature (grain fill)	1.49	0.13994	19
SDS sedimentation	1.444	0.1936	15
stem rust coefficient of infection T1	1.433	0.47388	3
forage NDF	1.431	0.26145	11
glume pubescence	1.426	0.37916	8
flag leaf angle T1	1.425	0.24209	14
stem rust infection response T1	1.405	0.48044	3
stem rust infection type seedling JRCQC	1.366	0.54117	4
fertile spikelets per head	1.358	0.21417	20
stem rust incidence	1.257	0.63161	6
stripe rust severity T3	1.247	0.60239	5
leaf rust reaction type seedling (Field Mix)	1.215	0.51432	13
stem rust infection type seedling TRTTF	1.194	0.73942	3
flag leaf senescence score	1.177	0.61747	5
As	1.168	0.50281	29
stripe rust reaction type T2	1.161	0.68829	8
leaf chlorophyll content	1.118	0.65198	14
flag leaf width	1.115	0.68599	18
leaf rust severity	1.085	0.78315	17
stem rust infection type seedling TTKSK	1.044	0.7638	3
powdery mildew reaction type	1.017	1	2
flag leaf stay-green period	0.992	1	35
leaf rust reaction type	0.992	1	15
spring stand	0.984	1	11
S	0.978	1	29
grain yield	0.967	0.86503	79
spikelets per head	0.963	0.92336	38
test weight	0.961	0.86432	64
Mo	0.955	0.91523	28
Mn	0.951	0.91411	27
seeds per head	0.933	0.72357	50
whole grain protein	0.904	0.65415	47
lodging incidence	0.892	0.79859	17
spike number	0.89	0.62807	35
stripe rust reaction type T1	0.87	0.87311	10
flag leaf angle	0.862	0.63081	19
plot shattering	0.856	0.62486	18
stripe rust reaction type	0.851	0.51957	25
grain fill duration	0.847	0.40781	40
BYDV reaction type	0.845	0.8426	6
hessian fly damage	0.845	0.62494	18
thousand kernel weight (main tillers)	0.83	0.73049	8
grain width	0.828	0.55262	19
stripe rust severity	0.819	0.34226	35
canopy senescence score T6	0.817	0.74365	9
stem rust severity plot	0.815	0.52783	16
grain yield (main tillers)	0.813	0.73103	8
plant height	0.813	0.23699	69
Ca	0.803	0.39794	25
leaf rust response	0.786	0.45072	16
stripe rust severity T1	0.786	0.62998	9
P	0.784	0.37786	22
flowering date	0.78	0.18756	47
harvest index	0.765	0.20754	31
maturity date (canopy)	0.764	0.61502	8
grain weight	0.759	0.21142	32
thousand kernel weight	0.756	0.13963	49
lodging incidence Z50	0.749	0.70204	6
flag leaf chlorophyll content T2	0.747	0.51029	8
lodging incidence Z55	0.746	0.68094	5
single kernel weight	0.735	0.25413	19
common bunt	0.732	0.45594	10
Zn	0.725	0.18069	25
grain number per spikelet	0.72	0.51151	8
heading date	0.715	0.059304	51
biomass at maturity	0.711	0.12229	30
waxiness	0.706	0.23788	17
maturity date (physiological)	0.704	0.064512	44
grain hardness	0.683	0.1469	19
flag leaf length	0.676	0.22989	12
grain number	0.672	0.46734	6
canopy senescence score T5	0.665	0.39932	7
stem solidness	0.665	0.22984	12
Co	0.656	0.1042	20
maturity date (spikes)	0.643	0.37474	6
peduncle length	0.639	0.13971	14
Ni	0.631	0.068612	20
days to flag leaf senescence	0.621	0.049592	22
spike shattering	0.607	0.29798	6
spike length	0.605	0.026905	23
spike color	0.594	0.20333	7
flag leaf chlorophyll content	0.591	0.071171	14
canopy temperature depression (flowering)	0.588	0.40606	4
K	0.586	0.038882	18
leaf rust reaction type seedling (CA1.2)	0.564	0.48367	3
flag leaf chlorophyll content T1	0.563	0.10425	10
aboveground biomass	0.548	0.18318	6
Mg	0.548	0.015836	19
forage protein	0.538	0.063279	10
Fe	0.537	0.023678	15
canopy senescence score T2	0.529	0.21028	5
canopy senescence score T1	0.528	0.14028	6
forage ash	0.527	0.32145	4
waxiness (spikes)	0.526	0.36996	3
peduncle glaucousness	0.522	0.3684	3
canopy senescence score T4	0.512	0.16178	5
freeze injury	0.505	0.24301	4
canopy senescence score T3	0.503	0.16175	5
forage fiber	0.5	0.24465	4
bacterial leaf streak	0.498	0.10845	6
lodging degree	0.497	0.0069046	16
forage starch	0.477	0.18423	4
Cd	0.474	0.0072109	14
Li	0.468	0.0083793	13
basal aborted spikelets per head	0.457	0.010975	11
canopy temperature depression (grain fill)	0.453	0.13884	4
days to heading	0.437	0.032278	7
BYDV incidence 0-9	0.436	0.10434	4
pseudo-black chaff	0.436	0.32149	2
spike weight	0.428	0.10432	4
stem rust coefficient of infection	0.419	0.32302	2
stem rust infection type seedling field bulk	0.419	0.72632	1
stem rust severity	0.416	0.32335	2
stem rust severity T1	0.4	0.51362	1
forage moisture	0.387	0.11469	3
canopy senescence score T7	0.351	0.17065	2
grain weight per head	0.294	0.0082279	4
sterile spikelets per head	0.272	0.0041273	4
canopy temperature (flowering)	0.259	0.26377	1
forage yield	0.247	0.0014243	4
FHB disease index	0.197	0.088119	1
leaf rust reaction type seedling (Race 1)	0.189	0.090381	1
flag leaf glaucousness	0.167	0.040886	1
flag leaf senescence score T1	0	0.012992	0
lysine content	0	0.40146	0
stem rust infection type seedling BCCBC	0	0.40388	0
