# Supplementary material for: Transposable element-initiated enhancer-like elements generate the subgenome-biased spike specificity of polyploid wheat
Source: Nat Commun. 2023 Nov 17;14:7465. doi: 10.1038/s41467-023-42771-9 (PMC10656477; doi:10.1038/s41467-023-42771-9)
Supplement: Supplementary file 10 — Supplementary Data 7 [file 41467_2023_42771_MOESM10_ESM.xlsx]

## Sheet: Sheet1
Supplementary Data7. Statistics of knockdown lines information, include RNA-seq and smRNA-seq data quality, and the primers for Chop-PCR
RNAi target region
id	position	sequence
region1:	chr5A:119548413-119548613	CCTTGCGCCGCCAGGGAGGACCGAGCCCGATCCCACTTCTCTCCTCGATTCCCTCCTCCTCACACGCTCGCAACAGAGAGAGGGATCACGATCCCGATCCCCATGGCCACGCCTCCTCGCTCCTTCCCTTGCCTCTGCAATGTCAGCCTGCACCGCCACCATCGTGCAACTCCTCCGCCGCCACCATTCACGCACGCACA
region2:	chr5A:119548603-119548803	CGCACGCACAGCACCCGCAGCGGCGCTGCTTCCCTGGAGGTCGCGCCCCAGCAAACTCCTCCGTCGCCCCTCCGTCGCCTCCCTGCCATGGCGCCCGCGCCTCCAGCAGAGCTGCACTAACAGCGCCACCAGCGACCCCTTTTCCTCTGCCGTGGTGCCCCGTTCTGGCCAGTGAGCCCATTTCCTCGAGCTGCTTCGTC
RNA-seq data quality
sample	total read pairs	uniquely mapped read pairs	mapping_ratio
CK_1	7178217	3414282	0.475645
CK_2	13830859	9071669	0.655901
CK_3	13816932	9737702	0.704766
knockdown_1	11670667	8355550	0.715945
knockdown_2	12958959	9737451	0.751407
knockdown_3	14632968	11386497	0.77814
knockdown_4	16510101	12158647	0.736437
smRNA-seq data quality
sample	total reads	21nt reads count	24nt reads count	21nt ratio	24nt ratio
CK	10043924	322787	1629920	0.0321375	0.162279
knockdown_1	10563648	611555	3483293	0.0578924	0.329743
knockdown_2	10454257	586558	3895640	0.0561071	0.372637
Chop-PCR primers
Primer Name	Sequence	Enzyme
RLG_famc7.3_ELE1-F	CCTCGATTCCCTCCTCCTCACAC	NlaⅢ
RLG_famc7.3_ELE1-R	ACGGAGGAGTTTGCTGGGGCG
RLG_famc7.3_ELE2-F	AAGACGAGGTGGAGCTGTGGTTGGT	AluI
RLG_famc7.3_ELE2-R	GGTATATATAGTAGATAAACTCCTAACC
Information on genes potentially targeted by RLG_famc7.3-derived ELE-RNAs, with reduced expression in ELE-RNA knockdown lines.
Geneid	arab_ortho	rice_ortho	GO	Interpro
TraesCS1A02G076700	NA	LOC_Os09g26950;LOC_Os10g09090;LOC_Os10g09100	GO:0004497:monooxygenase_activity;GO:0005506:iron_ion_binding;GO:0005789:endoplasmic_reticulum_membrane;GO:0009055:electron_transfer_activity;GO:0016021:integral_component_of_membrane;GO:0016099:monoterpenoid_biosynthetic_process;GO:0016705:oxidoreductase_activity,_acting_on_paired_donors,_with_incorporation_or_reduction_of_molecular_oxygen;GO:0020037:heme_binding;GO:0031090:organelle_membrane;GO…	IPR001128:Cytochrome_P450;IPR002401:Cytochrome_P450,_E-class,_group_I;IPR017972:Cytochrome_P450,_conserved_site;IPR036396:Cytochrome_P450_superfamily
TraesCS1A02G126300	AT1G30000:MNS3	LOC_Os05g11850	GO:0000139:Golgi_membrane;GO:0004571:mannosyl-oligosaccharide_1,2-alpha-mannosidase_activity;GO:0005509:calcium_ion_binding;GO:0005768:endosome;GO:0005789:endoplasmic_reticulum_membrane;GO:0005802:trans-Golgi_network;GO:0006412:translation;GO:0006457:protein_folding;GO:0006491:N-glycan_processing;GO:0006888:endoplasmic_reticulum_to_Golgi_vesicle-mediated_transport;GO:0016021:integral_component_of…	IPR001382:Glycoside_hydrolase_family_47;IPR012341:Six-hairpin_glycosidase-like_superfamily;IPR036026:Seven-hairpin_glycosidases
TraesCS1A02G146400	NA	NA	GO:0005198:structural_molecule_activity;GO:0016020:membrane;GO:0016032:viral_process;GO:0022857:transmembrane_transporter_activity;GO:0043657:host_cell;GO:0044237:cellular_metabolic_process;GO:0044238:primary_metabolic_process;GO:0044423:virion_part;GO:0051234:establishment_of_localization	NA
TraesCS1A02G202700	NA	NA	GO:0000166:nucleotide_binding;GO:0006418:tRNA_aminoacylation_for_protein_translation;GO:0016021:integral_component_of_membrane;GO:0016043:cellular_component_organization;GO:0016740:transferase_activity;GO:0016874:ligase_activity;GO:0030136:clathrin-coated_vesicle;GO:0032502:developmental_process;GO:0042221:response_to_chemical;GO:0050789:regulation_of_biological_process;GO:0071944:cell_periphery	IPR022059:Protein_of_unknown_function_DUF3615
TraesCS1A02G237200	NA	LOC_Os05g30790	GO:0008270:zinc_ion_binding;GO:0016021:integral_component_of_membrane;GO:0032502:developmental_process;GO:0034641:cellular_nitrogen_compound_metabolic_process;GO:0043412:macromolecule_modification;GO:0044267:cellular_protein_metabolic_process;GO:0050794:regulation_of_cellular_process	IPR011124:Zinc_finger,_CW-type
TraesCS1A02G256500	NA	LOC_Os02g32080	GO:0008152:metabolic_process;GO:0009987:cellular_process;GO:0032501:multicellular_organismal_process;GO:0050794:regulation_of_cellular_process	NA
TraesCS1A02G257200	NA	LOC_Os12g44210	GO:0005524:ATP_binding;GO:0005739:mitochondrion;GO:0005783:endoplasmic_reticulum;GO:0009737:response_to_abscisic_acid;GO:0016021:integral_component_of_membrane;GO:0017111:nucleoside-triphosphatase_activity;GO:0044238:primary_metabolic_process;GO:0044260:cellular_macromolecule_metabolic_process;GO:0051301:cell_division	IPR003593:AAA+_ATPase_domain;IPR003959:ATPase,_AAA-type,_core;IPR003960:ATPase,_AAA-type,_conserved_site;IPR025753:AAA-type_ATPase,_N-terminal_domain;IPR027417:P-loop_containing_nucleoside_triphosphate_hydrolase
TraesCS1A02G291100	NA	LOC_Os02g20360:OsNAAT1	GO:0004838:L-tyrosine:2-oxoglutarate_aminotransferase_activity;GO:0005829:cytosol;GO:0006520:cellular_amino_acid_metabolic_process;GO:0006826:iron_ion_transport;GO:0009536:plastid;GO:0010189:vitamin_E_biosynthetic_process;GO:0016021:integral_component_of_membrane;GO:0030170:pyridoxal_phosphate_binding;GO:0033855:nicotianamine_aminotransferase_activity;GO:0042180:cellular_ketone_metabolic_process;…	IPR004839:Aminotransferase,_class_I/classII;IPR005958:Tyrosine/nicotianamine_aminotransferase;IPR015421:Pyridoxal_phosphate-dependent_transferase,_major_domain;IPR015422:Pyridoxal_phosphate-dependent_transferase_domain_1;IPR015424:Pyridoxal_phosphate-dependent_transferase
TraesCS1A02G291400	NA	LOC_Os02g20380	GO:0006810:transport;GO:0016021:integral_component_of_membrane;GO:0016043:cellular_component_organization;GO:0032501:multicellular_organismal_process;GO:0048856:anatomical_structure_development;GO:0051641:cellular_localization;GO:0065007:biological_regulation	NA
TraesCS1B02G223300	AT3G30775:AT-POX///ATPDH///ATPOX///ERD5///PDH1///PRO1///PRODH;AT5G38710	LOC_Os10g40360:OsProDH	GO:0004657:proline_dehydrogenase_activity;GO:0005739:mitochondrion;GO:0006537:glutamate_biosynthetic_process;GO:0006612:protein_targeting_to_membrane;GO:0006970:response_to_osmotic_stress;GO:0006979:response_to_oxidative_stress;GO:0009308:amine_metabolic_process;GO:0009407:toxin_catabolic_process;GO:0009414:response_to_water_deprivation;GO:0009611:response_to_wounding;GO:0009620:response_to_fungu…	IPR002872:Proline_dehydrogenase_domain;IPR029041:FAD-linked_oxidoreductase-like
TraesCS2A02G155100	AT1G55310:At-SCL33///ATSCL33///SCL33///SR33;AT3G13570:At-SCL30A///SCL30A	LOC_Os03g25770;LOC_Os07g43950	GO:0000166:nucleotide_binding;GO:0003676:nucleic_acid_binding;GO:0003824:catalytic_activity;GO:0005694:chromosome;GO:0006396:RNA_processing;GO:0006979:response_to_oxidative_stress;GO:0009987:cellular_process;GO:0012505:endomembrane_system;GO:0016020:membrane;GO:0016607:nuclear_speck;GO:0032501:multicellular_organismal_process;GO:0032502:developmental_process;GO:0032991:protein-containing_complex;…	IPR000504:RNA_recognition_motif_domain;IPR012677:Nucleotide-binding_alpha-beta_plait_domain_superfamily;IPR035979:RNA-binding_domain_superfamily
TraesCS2A02G171700	AT2G26350:ATPEX10///PEX10	LOC_Os07g41800	GO:0004842:ubiquitin-protein_transferase_activity;GO:0005779:integral_component_of_peroxisomal_membrane;GO:0005829:cytosol;GO:0006635:fatty_acid_beta-oxidation;GO:0008270:zinc_ion_binding;GO:0009793:embryo_development_ending_in_seed_dormancy;GO:0009853:photorespiration;GO:0010381:peroxisome-chloroplast_membrane_tethering;GO:0016558:protein_import_into_peroxisome_matrix;GO:0043170:macromolecule_me…	IPR001841:Zinc_finger,_RING-type;IPR006845:Pex,_N-terminal;IPR013083:Zinc_finger,_RING/FYVE/PHD-type;IPR017907:Zinc_finger,_RING-type,_conserved_site
TraesCS2A02G259500	AT1G11260:ATSTP1///STP1;AT3G19930:ATSTP4///STP4;AT5G61520	LOC_Os07g01560:OsMST3;LOC_Os07g37320:OsMST6	GO:0005634:nucleus;GO:0005773:vacuole;GO:0005887:integral_component_of_plasma_membrane;GO:0006863:purine_nucleobase_transport;GO:0008506:sucrose:proton_symporter_activity;GO:0009408:response_to_heat;GO:0009506:plasmodesma;GO:0009624:response_to_nematode;GO:0009627:systemic_acquired_resistance;GO:0009644:response_to_high_light_intensity;GO:0010167:response_to_nitrate;GO:0015145:monosaccharide_tran…	IPR003663:Sugar/inositol_transporter;IPR005828:Major_facilitator,__sugar_transporter-like;IPR005829:Sugar_transporter,_conserved_site;IPR020846:Major_facilitator_superfamily_domain;IPR036259:MFS_transporter_superfamily
TraesCS2A02G263500	AT2G18980;AT4G30170;AT4G37520;AT4G37530	LOC_Os07g02440	GO:0004601:peroxidase_activity;GO:0005576:extracellular_region;GO:0005737:cytoplasm;GO:0009651:response_to_salt_stress;GO:0020037:heme_binding;GO:0042744:hydrogen_peroxide_catabolic_process;GO:0046872:metal_ion_binding;GO:0048511:rhythmic_process;GO:0055114:oxidation-reduction_process;GO:0070301:cellular_response_to_hydrogen_peroxide;GO:0098869:cellular_oxidant_detoxification	IPR000823:Plant_peroxidase;IPR002016:Haem_peroxidase;IPR010255:Haem_peroxidase_superfamily;IPR019793:Peroxidases_heam-ligand_binding_site;IPR033905:Secretory_peroxidase
TraesCS2A02G263700	NA	NA	GO:0007275:multicellular_organism_development;GO:0016853:isomerase_activity;GO:0034641:cellular_nitrogen_compound_metabolic_process;GO:0044238:primary_metabolic_process;GO:0048869:cellular_developmental_process;GO:0050794:regulation_of_cellular_process	NA
TraesCS2A02G285300	AT2G03730:ACR5;AT3G01990:ACR6	LOC_Os04g32110	GO:0000151:ubiquitin_ligase_complex;GO:0005634:nucleus;GO:0005829:cytosol;GO:0006521:regulation_of_cellular_amino_acid_metabolic_process;GO:0009506:plasmodesma;GO:0009735:response_to_cytokinin;GO:0016021:integral_component_of_membrane;GO:0016597:amino_acid_binding;GO:0016779:nucleotidyltransferase_activity;GO:0019243:methylglyoxal_catabolic_process_to_D-lactate_via_S-lactoyl-glutathione;GO:001934…	IPR002912:ACT_domain
TraesCS2A02G291200	AT3G49560;AT5G24650	LOC_Os02g32530;LOC_Os04g33220	GO:0005739:mitochondrion;GO:0005773:vacuole;GO:0005886:plasma_membrane;GO:0008320:protein_transmembrane_transporter_activity;GO:0009941:chloroplast_envelope;GO:0016021:integral_component_of_membrane;GO:0016043:cellular_component_organization;GO:0033365:protein_localization_to_organelle;GO:0071806:protein_transmembrane_transport	IPR001660:Sterile_alpha_motif_domain;IPR013761:Sterile_alpha_motif/pointed_domain_superfamily
TraesCS2A02G388100	AT1G21560;AT1G77270;AT3G07730;AT4G01170	LOC_Os04g14410;LOC_Os04g45610;LOC_Os05g34920	GO:0003677:DNA_binding;GO:0016021:integral_component_of_membrane;GO:0016746:transferase_activity,_transferring_acyl_groups;GO:0032501:multicellular_organismal_process;GO:0044238:primary_metabolic_process;GO:0044260:cellular_macromolecule_metabolic_process	NA
TraesCS2A02G472000	AT4G38090	LOC_Os08g37310	GO:0003746:translation_elongation_factor_activity;GO:0004799:thymidylate_synthase_activity;GO:0005525:GTP_binding;GO:0005840:ribosome;GO:0006414:translational_elongation;GO:0006796:phosphate-containing_compound_metabolic_process;GO:0009653:anatomical_structure_morphogenesis;GO:0009888:tissue_development;GO:0009890:negative_regulation_of_biosynthetic_process;GO:0010033:response_to_organic_substanc…	IPR001498:Impact,_N-terminal;IPR020568:Ribosomal_protein_S5_domain_2-type_fold;IPR036956:Impact,_N-terminal_domain_superfamily
TraesCS2B02G351100	AT5G23810:AAP7	LOC_Os04g39489	GO:0003333:amino_acid_transmembrane_transport;GO:0005275:amine_transmembrane_transporter_activity;GO:0005773:vacuole;GO:0005886:plasma_membrane;GO:0006812:cation_transport;GO:0008324:cation_transmembrane_transporter_activity;GO:0012505:endomembrane_system;GO:0015171:amino_acid_transmembrane_transporter_activity;GO:0015837:amine_transport;GO:0016021:integral_component_of_membrane;GO:0016787:hydrol…	IPR013057:Amino_acid_transporter,_transmembrane_domain
TraesCS2B02G415600	AT1G72590;AT2G16530;AT3G43840	LOC_Os04g48750;LOC_Os07g31140	GO:0003865:3-oxo-5-alpha-steroid_4-dehydrogenase_activity;GO:0005789:endoplasmic_reticulum_membrane;GO:0005794:Golgi_apparatus;GO:0005975:carbohydrate_metabolic_process;GO:0006412:translation;GO:0006486:protein_glycosylation;GO:0006488:dolichol-linked_oligosaccharide_biosynthetic_process;GO:0006694:steroid_biosynthetic_process;GO:0006702:androgen_biosynthetic_process;GO:0016021:integral_component…	IPR001104:3-oxo-5-alpha-steroid_4-dehydrogenase,_C-terminal
TraesCS2D02G319000	AT3G30739	LOC_Os04g26400;LOC_Os11g01460;LOC_Os11g47400;LOC_Os12g26670	GO:0003677:DNA_binding;GO:0005634:nucleus;GO:0005737:cytoplasm;GO:0006281:DNA_repair;GO:0006996:organelle_organization;GO:0016020:membrane;GO:0016787:hydrolase_activity;GO:0044249:cellular_biosynthetic_process;GO:0065007:biological_regulation	IPR012340:Nucleic_acid-binding,_OB-fold;IPR013955:Replication_factor_A,_C-terminal
TraesCS3A02G188000	NA	NA	GO:0007049:cell_cycle;GO:0016021:integral_component_of_membrane;GO:0016043:cellular_component_organization;GO:0016301:kinase_activity;GO:0016310:phosphorylation;GO:0016787:hydrolase_activity;GO:0043170:macromolecule_metabolic_process;GO:0044238:primary_metabolic_process;GO:0065007:biological_regulation	IPR015943:WD40/YVTN_repeat-like-containing_domain_superfamily
TraesCS3A02G194300	AT1G22950;AT1G48700;AT1G48740;AT3G18210;AT5G43660	LOC_Os01g08570;LOC_Os01g31770	GO:0005506:iron_ion_binding;GO:0005615:extracellular_space;GO:0005764:lysosome;GO:0016021:integral_component_of_membrane;GO:0016702:oxidoreductase_activity,_acting_on_single_donors_with_incorporation_of_molecular_oxygen,_incorporation_of_two_atoms_of_oxygen;GO:0016706:2-oxoglutarate-dependent_dioxygenase_activity;GO:0031418:L-ascorbic_acid_binding;GO:0042221:response_to_chemical;GO:0043170:macrom…	IPR005123:Oxoglutarate/iron-dependent_dioxygenase;IPR006620:Prolyl_4-hydroxylase,_alpha_subunit
TraesCS3A02G209300	AT2G19385	LOC_Os01g40110	GO:0003676:nucleic_acid_binding;GO:0005622:intracellular;GO:0008270:zinc_ion_binding;GO:0032501:multicellular_organismal_process;GO:0044249:cellular_biosynthetic_process;GO:0044260:cellular_macromolecule_metabolic_process;GO:0050794:regulation_of_cellular_process;GO:0060255:regulation_of_macromolecule_metabolic_process;GO:0090304:nucleic_acid_metabolic_process	IPR003604:Matrin/U1-C-like,_C2H2-type_zinc_finger;IPR014898:Zinc_finger,_C2H2,_LYAR-type;IPR036236:Zinc_finger_C2H2_superfamily
TraesCS3A02G238200	AT2G46330:AGP16///ATAGP16;AT3G61640:AGP20///AtAGP20;AT5G24105:AGP41;AT5G53250:AGP22///ATAGP22	LOC_Os01g46850;LOC_Os02g11880;LOC_Os02g16500;LOC_Os05g08830;LOC_Os05g12580;LOC_Os10g06970	GO:0016021:integral_component_of_membrane;GO:0032501:multicellular_organismal_process;GO:0032502:developmental_process;GO:0044237:cellular_metabolic_process;GO:0065007:biological_regulation	IPR009424:Arabinogalactan_protein_16/20/22/41
TraesCS4A02G081100	AT2G21410:VHA-A2;AT4G39080:VHA-A3	LOC_Os03g14690;LOC_Os10g10500	GO:0000220:vacuolar_proton-transporting_V-type_ATPase,_V0_domain;GO:0000902:cell_morphogenesis;GO:0005739:mitochondrion;GO:0005794:Golgi_apparatus;GO:0005886:plasma_membrane;GO:0006816:calcium_ion_transport;GO:0007030:Golgi_organization;GO:0007033:vacuole_organization;GO:0009651:response_to_salt_stress;GO:0009678:hydrogen-translocating_pyrophosphatase_activity;GO:0009705:plant-type_vacuole_membra…	IPR002490:V-type__ATPase,_V0_complex,_116kDa_subunit_family;IPR026028:ATPase,_V0_complex,_subunit_116kDa,_eukaryotic
TraesCS4A02G114400	NA	LOC_Os03g18600:OsPYL6	GO:0004864:protein_phosphatase_inhibitor_activity;GO:0005634:nucleus;GO:0005737:cytoplasm;GO:0005886:plasma_membrane;GO:0006569:tryptophan_catabolic_process;GO:0006950:response_to_stress;GO:0009062:fatty_acid_catabolic_process;GO:0009684:indoleacetic_acid_biosynthetic_process;GO:0009738:abscisic_acid-activated_signaling_pathway;GO:0009789:positive_regulation_of_abscisic_acid-activated_signaling_p…	IPR019587:Polyketide_cyclase/dehydrase;IPR023393:START-like_domain_superfamily
TraesCS4A02G172300	AT1G13210:ACA.l;AT1G26130;AT1G68710;AT3G18700;AT3G25610;AT3G27870	LOC_Os05g01030;LOC_Os06g29380	GO:0016462:pyrophosphatase_activity;GO:0044238:primary_metabolic_process;GO:0044260:cellular_macromolecule_metabolic_process	NA
TraesCS4A02G245500	AT4G26570:ATCBL3///CBL3;AT5G55990:ATCBL2///CBL2	LOC_Os03g42840;LOC_Os11g07290;LOC_Os12g06510;LOC_Os12g40510:OsCBL2	GO:0000165:MAPK_cascade;GO:0005509:calcium_ion_binding;GO:0005513:detection_of_calcium_ion;GO:0005886:plasma_membrane;GO:0006612:protein_targeting_to_membrane;GO:0009617:response_to_bacterium;GO:0009705:plant-type_vacuole_membrane;GO:0009862:systemic_acquired_resistance,_salicylic_acid_mediated_signaling_pathway;GO:0009867:jasmonic_acid_mediated_signaling_pathway;GO:0010118:stomatal_movement;GO:0…	IPR002048:EF-hand_domain;IPR011992:EF-hand_domain_pair
TraesCS5A02G073000	AT3G19553:PUT5	LOC_Os12g39080:OsPUT2	GO:0003333:amino_acid_transmembrane_transport;GO:0005275:amine_transmembrane_transporter_activity;GO:0005887:integral_component_of_plasma_membrane;GO:0015203:polyamine_transmembrane_transporter_activity;GO:0015293:symporter_activity;GO:0015297:antiporter_activity;GO:0015846:polyamine_transport;GO:0015996:chlorophyll_catabolic_process;GO:0016126:sterol_biosynthetic_process;GO:0022884:macromolecule…	IPR002293:Amino_acid/polyamine_transporter_I
TraesCS5A02G074000	AT5G07830:AtGUS2///GUS2;AT5G61250:AtGUS1///GUS1	LOC_Os12g38920	GO:0004566:beta-glucuronidase_activity;GO:0005975:carbohydrate_metabolic_process;GO:0009058:biosynthetic_process;GO:0009505:plant-type_cell_wall;GO:0016020:membrane;GO:0030198:extracellular_matrix_organization;GO:0030200:heparan_sulfate_proteoglycan_catabolic_process	IPR005199:Glycoside_hydrolase,_family_79;IPR017853:Glycoside_hydrolase_superfamily
TraesCS5A02G074200	AT3G28580;AT5G40010:AATP1///ASD	LOC_Os12g24320;LOC_Os12g44190	GO:0005524:ATP_binding;GO:0005739:mitochondrion;GO:0005783:endoplasmic_reticulum;GO:0009737:response_to_abscisic_acid;GO:0016021:integral_component_of_membrane;GO:0017111:nucleoside-triphosphatase_activity;GO:0044238:primary_metabolic_process;GO:0044260:cellular_macromolecule_metabolic_process;GO:0051301:cell_division	IPR003593:AAA+_ATPase_domain;IPR003959:ATPase,_AAA-type,_core;IPR003960:ATPase,_AAA-type,_conserved_site;IPR025753:AAA-type_ATPase,_N-terminal_domain;IPR027417:P-loop_containing_nucleoside_triphosphate_hydrolase
TraesCS5A02G074800	AT2G34970;AT3G02270;AT4G18300	LOC_Os02g56740	GO:0001541:ovarian_follicle_development;GO:0002183:cytoplasmic_translational_initiation;GO:0003743:translation_initiation_factor_activity;GO:0005085:guanyl-nucleotide_exchange_factor_activity;GO:0005634:nucleus;GO:0005829:cytosol;GO:0005851:eukaryotic_translation_initiation_factor_2B_complex;GO:0006873:cellular_ion_homeostasis;GO:0009165:nucleotide_biosynthetic_process;GO:0009408:response_to_heat…	IPR001451:Hexapeptide_repeat;IPR003307:W2_domain;IPR005835:Nucleotidyl_transferase_domain;IPR016021:MIF4G-like_domain_superfamily;IPR016024:Armadillo-type_fold;IPR029044:Nucleotide-diphospho-sugar_transferases;IPR035543:Translation_initiation_factor_eIF-2B_subunit_epsilon,_N-terminal
TraesCS5A02G088100	NA	LOC_Os12g37430	GO:0003743:translation_initiation_factor_activity;GO:0006338:chromatin_remodeling;GO:0006351:transcription,_DNA-templated;GO:0006355:regulation_of_transcription,_DNA-templated;GO:0007275:multicellular_organism_development;GO:0031011:Ino80_complex	IPR006880:INO80_complex_subunit_B-like_conserved_region;IPR007529:Zinc_finger,_HIT-type
TraesCS5A02G096400	AT1G79150	LOC_Os06g30320:NOC3	GO:0002119:nematode_larval_development;GO:0003682:chromatin_binding;GO:0003723:RNA_binding;GO:0005730:nucleolus;GO:0006270:DNA_replication_initiation;GO:0006364:rRNA_processing;GO:0006898:receptor-mediated_endocytosis;GO:0007049:cell_cycle;GO:0007517:muscle_organ_development;GO:0009792:embryo_development_ending_in_birth_or_egg_hatching;GO:0016020:membrane;GO:0016607:nuclear_speck;GO:0018991:ovipo…	IPR005612:CCAAT-binding_factor;IPR011501:Nucleolar_complex-associated_protein_3,_N-terminal;IPR016024:Armadillo-type_fold;IPR016903:Nucleolar_complex-associated_protein_3
TraesCS5A02G096700	AT3G58140	LOC_Os12g34860	GO:0000049:tRNA_binding;GO:0000287:magnesium_ion_binding;GO:0004826:phenylalanine-tRNA_ligase_activity;GO:0005524:ATP_binding;GO:0005739:mitochondrion;GO:0008033:tRNA_processing;GO:0009570:chloroplast_stroma;GO:0016020:membrane;GO:0042180:cellular_ketone_metabolic_process;GO:0044106:cellular_amine_metabolic_process;GO:0070156:mitochondrial_phenylalanyl-tRNA_aminoacylation	IPR002319:Phenylalanyl-tRNA_synthetase;IPR005121:Ferrodoxin-fold_anticodon-binding_domain;IPR006195:Aminoacyl-tRNA_synthetase,_class_II;IPR036690:Ferrodoxin-fold_anticodon-binding_domain_superfamily
TraesCS5A02G096800	NA	LOC_Os06g07200	GO:0000149:SNARE_binding;GO:0005484:SNAP_receptor_activity;GO:0005886:plasma_membrane;GO:0006612:protein_targeting_to_membrane;GO:0006887:exocytosis;GO:0006906:vesicle_fusion;GO:0009737:response_to_abscisic_acid;GO:0009860:pollen_tube_growth;GO:0009863:salicylic_acid_mediated_signaling_pathway;GO:0009867:jasmonic_acid_mediated_signaling_pathway;GO:0010363:regulation_of_plant-type_hypersensitive_r…	IPR000727:Target_SNARE_coiled-coil_homology_domain;IPR006011:Syntaxin,_N-terminal_domain;IPR006012:Syntaxin/epimorphin,_conserved_site;IPR010989:SNARE
TraesCS5A02G118800	AT2G36500;AT3G52950	LOC_Os11g06930;LOC_Os12g07190:OsCBSCBSPB4	GO:0005488:binding;GO:0005622:intracellular;GO:0006612:protein_targeting_to_membrane;GO:0006950:response_to_stress;GO:0009723:response_to_ethylene;GO:0009738:abscisic_acid-activated_signaling_pathway;GO:0009863:salicylic_acid_mediated_signaling_pathway;GO:0009867:jasmonic_acid_mediated_signaling_pathway;GO:0010363:regulation_of_plant-type_hypersensitive_response;GO:0016021:integral_component_of_m…	IPR000270:PB1_domain;IPR000644:CBS_domain
TraesCS5A02G119000	AT3G27460:AtSGF29a///SGF29a;AT5G40550:AtSGF29b///SGF29b	LOC_Os12g19350	GO:0003743:translation_initiation_factor_activity;GO:0004832:valine-tRNA_ligase_activity;GO:0005524:ATP_binding;GO:0005852:eukaryotic_translation_initiation_factor_3_complex;GO:0006413:translational_initiation;GO:0006438:valyl-tRNA_aminoacylation;GO:0016020:membrane;GO:0016282:eukaryotic_43S_preinitiation_complex;GO:0016573:histone_acetylation;GO:0033290:eukaryotic_48S_preinitiation_complex;GO:00…	IPR010750:SGF29_tudor-like_domain
TraesCS5A02G191700	NA	LOC_Os09g19970	GO:0006139:nucleobase-containing_compound_metabolic_process;GO:0009058:biosynthetic_process;GO:0016021:integral_component_of_membrane;GO:0016043:cellular_component_organization;GO:0043531:ADP_binding;GO:0044260:cellular_macromolecule_metabolic_process;GO:0050794:regulation_of_cellular_process	IPR008480:Protein_of_unknown_function_DUF761,_plant
TraesCS5A02G191900	NA	LOC_Os09g19950	GO:0003006:developmental_process_involved_in_reproduction;GO:0004088:carbamoyl-phosphate_synthase_(glutamine-hydrolyzing)_activity;GO:0005654:nucleoplasm;GO:0008152:metabolic_process;GO:0009791:post-embryonic_development;GO:0009887:animal_organ_morphogenesis;GO:0009888:tissue_development;GO:0009943:adaxial/abaxial_axis_specification;GO:0009987:cellular_process;GO:0016021:integral_component_of_mem…	IPR004883:Lateral_organ_boundaries,_LOB
TraesCS5A02G193600	NA	NA	GO:0005634:nucleus;GO:0005694:chromosome;GO:0005856:cytoskeleton;GO:0006950:response_to_stress;GO:0007275:multicellular_organism_development;GO:0009987:cellular_process;GO:0012505:endomembrane_system;GO:0016020:membrane;GO:0016787:hydrolase_activity;GO:0032991:protein-containing_complex;GO:0042995:cell_projection;GO:0044237:cellular_metabolic_process;GO:0044422:organelle_part;GO:0044444:cytoplasm…	IPR001810:F-box_domain;IPR036047:F-box-like_domain_superfamily
TraesCS5A02G198600	AT1G28350;AT2G33840	LOC_Os02g49030;LOC_Os04g58400;LOC_Os08g05490;LOC_Os08g23110	GO:0004831:tyrosine-tRNA_ligase_activity;GO:0004832:valine-tRNA_ligase_activity;GO:0005524:ATP_binding;GO:0006438:valyl-tRNA_aminoacylation;GO:0016021:integral_component_of_membrane;GO:0042180:cellular_ketone_metabolic_process;GO:0044106:cellular_amine_metabolic_process	IPR002305:Aminoacyl-tRNA_synthetase,_class_Ic;IPR014729:Rossmann-like_alpha/beta/alpha_sandwich_fold;IPR023617:Tyrosine-tRNA_ligase,_archaeal/eukaryotic-type
TraesCS5A02G208900	AT5G60160	LOC_Os12g13390	GO:0000322:storage_vacuole;GO:0000323:lytic_vacuole;GO:0004177:aminopeptidase_activity;GO:0005634:nucleus;GO:0005774:vacuolar_membrane;GO:0005775:vacuolar_lumen;GO:0005829:cytosol;GO:0005886:plasma_membrane;GO:0006082:organic_acid_metabolic_process;GO:0006508:proteolysis;GO:0008237:metallopeptidase_activity;GO:0008270:zinc_ion_binding;GO:0009570:chloroplast_stroma;GO:0044249:cellular_biosynthetic…	IPR001948:Peptidase_M18;IPR023358:Peptidase_M18,_domain_2
TraesCS5A02G218000	NA	LOC_Os09g26160	GO:0004970:ionotropic_glutamate_receptor_activity;GO:0005234:extracellularly_glutamate-gated_ion_channel_activity;GO:0005488:binding;GO:0005773:vacuole;GO:0007267:cell-cell_signaling;GO:0009624:response_to_nematode;GO:0016021:integral_component_of_membrane;GO:0019226:transmission_of_nerve_impulse;GO:0022839:ion_gated_channel_activity;GO:0030288:outer_membrane-bounded_periplasmic_space;GO:0034220:…	IPR001320:Ionotropic_glutamate_receptor;IPR001638:Solute-binding_protein__family_3/N-terminal_domain_of_MltF;IPR001828:Receptor,_ligand_binding_region;IPR017103:Ionotropic_glutamate_receptor,_plant;IPR023828:Peptidase_S8,_subtilisin,_Ser-active_site;IPR028082:Periplasmic_binding_protein-like_I
TraesCS5A02G235500	NA	LOC_Os09g27980	GO:0005789:endoplasmic_reticulum_membrane;GO:0005801:cis-Golgi_network;GO:0009627:systemic_acquired_resistance;GO:0015031:protein_transport;GO:0016021:integral_component_of_membrane;GO:0016043:cellular_component_organization;GO:0030134:COPII-coated_ER_to_Golgi_transport_vesicle;GO:0031090:organelle_membrane;GO:0034976:response_to_endoplasmic_reticulum_stress;GO:0046907:intracellular_transport;GO:…	IPR009038:GOLD_domain
TraesCS5A02G237900	AT2G41690:AT-HSFB3///HSFB3///HSFB3;AT4G11660:AT-HSFB2B///HSF7///HSFB2B;AT4G36990:AT-HSFB1///ATHSF4///HSF4///HSFB1///TBF1	LOC_Os09g28354:OsHsf23	GO:0000785:chromatin;GO:0002679:respiratory_burst_involved_in_defense_response;GO:0003700:DNA-binding_transcription_factor_activity;GO:0003824:catalytic_activity;GO:0005634:nucleus;GO:0005737:cytoplasm;GO:0006351:transcription,_DNA-templated;GO:0006984:ER-nucleus_signaling_pathway;GO:0009407:toxin_catabolic_process;GO:0009408:response_to_heat;GO:0009414:response_to_water_deprivation;GO:0009737:re…	IPR000232:Heat_shock_factor_(HSF)-type,_DNA-binding;IPR036388:Winged_helix-like_DNA-binding_domain_superfamily;IPR036390:Winged_helix_DNA-binding_domain_superfamily
TraesCS5A02G315000	NA	LOC_Os03g25820;LOC_Os03g25840;LOC_Os03g25869	GO:0003333:amino_acid_transmembrane_transport;GO:0005275:amine_transmembrane_transporter_activity;GO:0005887:integral_component_of_plasma_membrane;GO:0015171:amino_acid_transmembrane_transporter_activity;GO:0015203:polyamine_transmembrane_transporter_activity;GO:0015846:polyamine_transport;GO:0016126:sterol_biosynthetic_process;GO:0022804:active_transmembrane_transporter_activity;GO:0022884:macro…	IPR002293:Amino_acid/polyamine_transporter_I
TraesCS6A02G112500	AT5G35320	LOC_Os02g04860	GO:0003008:system_process;GO:0004497:monooxygenase_activity;GO:0007154:cell_communication;GO:0016070:RNA_metabolic_process;GO:0031323:regulation_of_cellular_metabolic_process;GO:0048519:negative_regulation_of_biological_process;GO:0048731:system_development;GO:0050896:response_to_stimulus;GO:0055114:oxidation-reduction_process	NA
TraesCS6A02G125400	AT1G17240:AtRLP2///RLP2;AT1G17250:AtRLP3///RFO2///RLP3;AT1G72300:PSY1R	LOC_Os02g05910;LOC_Os02g05920;LOC_Os02g05930;LOC_Os02g05940;LOC_Os02g05950;LOC_Os02g05960;LOC_Os02g05970:LRK2;LOC_Os02g05980:LRK1;LOC_Os02g06030;LOC_Os02g06070;LOC_Os02g06090;LOC_Os02g06120;LOC_Os02g06130;LOC_Os02g06180;LOC_Os02g06190;LOC_Os02g06200;LOC_Os02g06205;LOC_Os02g06220;LOC_Os02g06240;LOC_Os02g06260;LOC_Os02g06270;LOC_Os02g06280;LOC_Os06g47650:OsLRR-RLK1;LOC_Os06g47760GO:0001653:peptide_…	IPR000719:Protein_kinase_domain;IPR001611:Leucine-rich_repeat;IPR003591:Leucine-rich_repeat,_typical_subtype;IPR008271:Serine/threonine-protein_kinase,_active_site;IPR011009:Protein_kinase-like_domain_superfamily;IPR013210:Leucine-rich_repeat-containing_N-terminal,_plant-type;IPR017441:Protein_kinase,_ATP_binding_site;IPR032675:Leucine-rich_repeat_domain_superfamily
TraesCS6A02G154400	AT1G05570:ATGSL06///ATGSL6///CALS1///GSL06///GSL6;AT2G13680:ATGSL02///CALS5///GLS2;AT2G31960:ATGSL03///ATGSL3///GSL03///GSL03;AT3G14570:ATGSL04///atgsl4///gsl04///GSL04;AT5G13000:ATGSL12///CALS3///gsl12///GSL12;AT5G36870:ATGSL09///atgsl9///gsl09///GSL09	LOC_Os02g14900;LOC_Os02g58560;LOC_Os03g03610;LOC_Os06g08380:GSL5|OsGSL5	GO:0000148:1,3-beta-D-glucan_synthase_complex;GO:0003843:1,3-beta-D-glucan_synthase_activity;GO:0006075:(1->3)-beta-D-glucan_biosynthetic_process;GO:0008360:regulation_of_cell_shape;GO:0009504:cell_plate;GO:0009506:plasmodesma;GO:0009556:microsporogenesis;GO:0009846:pollen_germination;GO:0009860:pollen_tube_growth;GO:0010208:pollen_wall_assembly;GO:0016021:integral_component_of_membrane;GO:003299…	IPR003440:Glycosyl_transferase,_family_48;IPR023175:Vacuolar_protein_sorting-associate_protein_Vta1/Callose_synthase,_N-terminal;IPR026899:1,3-beta-glucan_synthase_subunit_FKS1-like,_domain-1;IPR039431:Vta1/callose_synthase,_N-terminal
TraesCS6A02G161600	NA	LOC_Os02g10520	GO:0000003:reproduction;GO:0004252:serine-type_endopeptidase_activity;GO:0005576:extracellular_region;GO:0005618:cell_wall;GO:0006508:proteolysis;GO:0008152:metabolic_process;GO:0016020:membrane;GO:0019222:regulation_of_metabolic_process;GO:0032440:2-alkenal_reductase_[NAD(P)]_activity;GO:0042802:identical_protein_binding;GO:0043086:negative_regulation_of_catalytic_activity;GO:0044237:cellular_me…	IPR000209:Peptidase_S8/S53_domain;IPR003137:PA_domain;IPR010259:Peptidase_S8_propeptide/proteinase_inhibitor_I9;IPR015500:Peptidase_S8,_subtilisin-related;IPR023828:Peptidase_S8,_subtilisin,_Ser-active_site;IPR034197:Cucumisin-like_catalytic_domain;IPR036852:Peptidase_S8/S53_domain_superfamily;IPR037045:Peptidase_S8_propeptide/proteinase_inhibitor_I9_superfamily;IPR041469:Subtilisin-like_protease…
TraesCS6A02G173600	AT3G21560:BRT1///UGT84A2;AT4G15480:UGT84A1;AT4G15490:UGT84A3;AT4G15500:UGT84A4	LOC_Os02g09510	GO:0005783:endoplasmic_reticulum;GO:0009636:response_to_toxic_substance;GO:0009699:phenylpropanoid_biosynthetic_process;GO:0009718:anthocyanin-containing_compound_biosynthetic_process;GO:0009744:response_to_sucrose;GO:0010224:response_to_UV-B;GO:0016021:integral_component_of_membrane;GO:0018130:heterocycle_biosynthetic_process;GO:0032991:protein-containing_complex;GO:0044238:primary_metabolic_pro…	IPR002213:UDP-glucuronosyl/UDP-glucosyltransferase;IPR035595:UDP-glycosyltransferase_family,_conserved_site
TraesCS6A02G182300	AT5G24750	LOC_Os02g11940	GO:0005773:vacuole;GO:0005886:plasma_membrane;GO:0005975:carbohydrate_metabolic_process;GO:0009699:phenylpropanoid_biosynthetic_process;GO:0009813:flavonoid_biosynthetic_process;GO:0009845:seed_germination;GO:0016021:integral_component_of_membrane;GO:0016043:cellular_component_organization;GO:0016906:sterol_3-beta-glucosyltransferase_activity;GO:0030259:lipid_glycosylation	NA
TraesCS6A02G194800	AT3G26670	LOC_Os02g31874	GO:0003824:catalytic_activity;GO:0005769:early_endosome;GO:0005886:plasma_membrane;GO:0008152:metabolic_process;GO:0009987:cellular_process;GO:0015095:magnesium_ion_transmembrane_transporter_activity;GO:0015693:magnesium_ion_transport;GO:0016021:integral_component_of_membrane;GO:0034220:ion_transmembrane_transport;GO:0097159:organic_cyclic_compound_binding;GO:1901363:heterocyclic_compound_binding…	IPR008521:Magnesium_transporter_NIPA
TraesCS7A02G221500	NA	LOC_Os06g19530;LOC_Os06g19540;LOC_Os06g19550	GO:0001968:fibronectin_binding;GO:0005739:mitochondrion;GO:0005783:endoplasmic_reticulum;GO:0006694:steroid_biosynthetic_process;GO:0009790:embryo_development;GO:0010811:positive_regulation_of_cell-substrate_adhesion;GO:0016021:integral_component_of_membrane;GO:0018454:acetoacetyl-CoA_reductase_activity;GO:0030198:extracellular_matrix_organization;GO:0031012:extracellular_matrix;GO:0042761:very_l…	IPR002347:Short-chain_dehydrogenase/reductase_SDR;IPR036291:NAD(P)-binding_domain_superfamily
TraesCS7A02G222600	AT4G02340	LOC_Os05g19150	GO:0005777:peroxisome;GO:0008152:metabolic_process;GO:0009987:cellular_process;GO:0032501:multicellular_organismal_process;GO:0032502:developmental_process;GO:0033961:cis-stilbene-oxide_hydrolase_activity;GO:0050896:response_to_stimulus;GO:0051179:localization;GO:0065007:biological_regulation	IPR000073:Alpha/beta_hydrolase_fold-1;IPR000639:Epoxide_hydrolase-like;IPR029058:Alpha/Beta_hydrolase_fold
TraesCS7A02G256700	NA	LOC_Os08g41420	GO:0004553:hydrolase_activity,_hydrolyzing_O-glycosyl_compounds;GO:0005975:carbohydrate_metabolic_process;GO:0016043:cellular_component_organization;GO:0032501:multicellular_organismal_process;GO:0044260:cellular_macromolecule_metabolic_process;GO:0048856:anatomical_structure_development;GO:0050789:regulation_of_biological_process	NA
TraesCS7A02G267800	AT3G59310;AT3G59320;AT3G59330;AT3G59340	LOC_Os05g23440;LOC_Os05g23460;LOC_Os08g42720;LOC_Os09g33830	GO:0006810:transport;GO:0007165:signal_transduction;GO:0016021:integral_component_of_membrane;GO:0016043:cellular_component_organization;GO:0016833:oxo-acid-lyase_activity;GO:0032502:developmental_process	IPR009262:Solute_carrier_family_35_member_SLC35F1/F2/F6
TraesCS7A02G293500	AT3G11560;AT5G06220	LOC_Os08g37610	GO:0003935:GTP_cyclohydrolase_II_activity;GO:0005743:mitochondrial_inner_membrane;GO:0006810:transport;GO:0006875:cellular_metal_ion_homeostasis;GO:0007005:mitochondrion_organization;GO:0008686:3,4-dihydroxy-2-butanone-4-phosphate_synthase_activity;GO:0009941:chloroplast_envelope;GO:0010075:regulation_of_meristem_growth;GO:0016021:integral_component_of_membrane;GO:0048513:animal_organ_development…	IPR011685:LETM1-like
TraesCS7A02G349400	AT1G17147	LOC_Os02g15280;LOC_Os02g15290;LOC_Os06g33970	GO:0003008:system_process;GO:0003676:nucleic_acid_binding;GO:0003824:catalytic_activity;GO:0005886:plasma_membrane;GO:0006810:transport;GO:0006950:response_to_stress;GO:0007166:cell_surface_receptor_signaling_pathway;GO:0008152:metabolic_process;GO:0009507:chloroplast;GO:0016021:integral_component_of_membrane;GO:0016607:nuclear_speck;GO:0043078:polar_nucleus;GO:0050801:ion_homeostasis	IPR008889:VQ
TraesCS7B02G071900	NA	LOC_Os06g10520	GO:0004594:pantothenate_kinase_activity;GO:0005524:ATP_binding;GO:0005829:cytosol;GO:0015937:coenzyme_A_biosynthetic_process;GO:0016310:phosphorylation	IPR004567:Type_II_pantothenate_kinase
