# Supplementary material for: Transposable element-initiated enhancer-like elements generate the subgenome-biased spike specificity of polyploid wheat
Source: Nat Commun. 2023 Nov 17;14:7465. doi: 10.1038/s41467-023-42771-9 (PMC10656477; doi:10.1038/s41467-023-42771-9)
Supplement: Supplementary file 11 — Supplementary Data 8 [file 41467_2023_42771_MOESM11_ESM.xlsx]

## Sheet: Sheet1
Supplementary Data 8. Statistics of ALE-seq data
sample	total clean read pairs	uniquely mapped read pairs	mapping_ratio	#full length LTR-TE with eclDNA	#full length RLG_famc7.3 with eclDNA
cs_anther_ale_rep1	15694262	10605369	0.675748	3	0
cs_callus_ale_rep1	16700315	11639055	0.696936	32	0
cs_endosperm_ale_rep1	12534929	8964813	0.715187	13	0
cs_root_ale_rep1	12928691	9286850	0.718313	14	0
cs_seedling_ale_rep2	14418994	11567439	0.802236	44	0
cs_spike_ale_rep1	11488879	9726242	0.846579	23	0
cs_style_ale_rep1	11325387	8642948	0.763148	17	0
cs_embryo_ale_rep1	15328845	12643326	0.824806	42	0
cs_embryo_ale_rep2	18325406	14036785	0.765974	37	1
cs_embryo_ale_rep3	16483134	12762137	0.774254	18	0
100mix_ale_rep1	14811039	10701599	0.722542	29	0
33.1_5_ale_rep1	19313008	13920969	0.720808	31	0
33.3_5_ale_rep1	22510203	16425016	0.72967	46	0
33.3_6_ale_rep1	19272644	14013773	0.727133	24	0
cs_heat_ale_rep1	20904957	16355012	0.782351	30	0
cs_root_50um_5az_ale_rep1	13652849	9043766	0.662409	11	0
F2_2_ale_rep1	14780333	11016438	0.745344	25	1
TAA_ale_rep1	9979455	7653173	0.766893	12	0
XX329_ale_rep1	13726583	10432875	0.760049	19	0
G1812_seedling_ale_rep1	18053223	11529730	0.638652	26	0
Note:ALE seq means amplification of LTR of extrachromosomal linear DNA(eclDNA) followed by sequencing. Activated LTR-retrotransposons are transcribed and followed by reverse transcription to eclDNA and integrate back into host chromosomes.Retrotransposons include a conserved sequence known as the primer binding site (PBS), where binding of the 3′ end of cognate transfer RNA, using custom PBS sequ…
