# Supplementary material for: Transposable element-initiated enhancer-like elements generate the subgenome-biased spike specificity of polyploid wheat
Source: Nat Commun. 2023 Nov 17;14:7465. doi: 10.1038/s41467-023-42771-9 (PMC10656477; doi:10.1038/s41467-023-42771-9)
Supplement: Supplementary file 13 — Source Data [file 41467_2023_42771_MOESM13_ESM.xlsx]

## Sheet: Figure1
figure.1c (profile)
TE type	bin1	bin2	bin3	bin4	bin5	bin6	bin7	bin8	bin9	bin10	bin11	bin12	bin13	bin14	bin15	bin16	bin17	bin18	bin19	bin20	bin21	bin22	bin23	bin24	bin25	bin26	bin27	bin28	bin29	bin30	bin31	bin32	bin33	bin34	bin35	bin36	bin37	bin38	bin39	bin40	bin41	bin42	bin43	bin44	bin45	bin46	bin47	bin48	bin49
hypo methylated TE	0.146291	0.146532	0.146625	0.143865	0.141283	0.14106	0.141817	0.144391	0.137875	0.140367	0.140682	0.149199	0.153749	0.155011	0.15772	0.167444	0.1717	0.174765	0.172562	0.178769	0.183657	0.184104	0.186493	0.191782	0.196714	0.200719	0.200165	0.199528	0.208767	0.227921	0.252563	0.265998	0.288685	0.305771	0.330927	0.341605	0.36004	0.378375	0.397582	0.418117	0.437718	0.456978	0.476939	0.494791	0.510704	0.506825	0.508331	0.506522	0.519839
random TE	0	0	0	0	0	0	0	0	0	0	0	0	0	0	0	0	0	0	0	0	0	0	0	0	0	0	0	0	0	0	0	0	0	0	0	0	0	0	0	0	0	0	0	0	0	0	0	0	0
figure.1g
tissue	position	count	frac
embryo	genic	20407	75%
embryo	intergenic	6660	25%
root	genic	41819	84%
root	intergenic	7992	16%
seedling	genic	37413	84%
seedling	intergenic	7220	16%
spikelet_I	genic	27820	82%
spikelet_I	intergenic	6018	18%
figure.1h
non_coding_cluster_id	RNA-seq RPM	CAGE-seq RPM
broad_1_0.606071	0	0.426446
broad_4_0.662638	0.196982	0.688875
broad_6_0.565666	0.0984912	0.196821
broad_8_3.14349	0.361134	1.837
sharp_12_0.476776	0.623777	0.524857
broad_13_2.06872	1.47737	6.69193
broad_18_1.26871	8.56873	1.04971
sharp_20_0.363643	0.196982	0.262428
broad_21_22.861	0.164152	30.9009
sharp_22_0.153538	0	0.360839
sharp_23_0.735366	0.0984912	1.837
broad_26_0.282833	0.131322	0.0984107
sharp_38_0.800014	0	2.26345
broad_43_2.40812	0.131322	4.85493
broad_47_1.02628	1.80567	0.0328036
sharp_50_0.290914	0.262643	0.360839
sharp_56_0.759609	0.328304	0.229625
broad_57_0.775771	0	0.0328036
sharp_58_0.476776	0	0.492053
sharp_61_0.880823	0	1.93541
sharp_62_0.85658	0	1.93541
broad_71_0.0565666	1.05057	0.229625
broad_75_0.76769	0	0.131214
broad_77_9.69713	0.0328304	9.48023
sharp_80_0.670719	0	2.00102
broad_81_2.69095	0	7.80725
broad_85_0.0727285	1.74001	0.295232
sharp_87_1.5677	0	0.0328036
sharp_96_0.533342	0.0328304	0.131214
broad_103_3.76572	0.919251	8.2993
broad_121_2.56974	0	0.0328036
broad_123_5.02635	0	1.8698
sharp_127_1.36568	0.0984912	0.0328036
sharp_136_0.379804	0	1.54177
sharp_140_1.64043	0	2.68989
broad_146_0.395966	0.328304	1.60737
broad_147_3.23238	0.229813	13.1214
broad_148_0.501019	0.0656608	2.03382
broad_149_0.557585	0.426795	0.623268
broad_151_1.76165	5.54834	5.5438
broad_153_0.581828	0.689438	0.852892
broad_159_8.13751	69.5019	11.7109
broad_161_1.3576	36.7372	2.62428
broad_162_1.20406	37.4595	3.37877
sharp_163_0.581828	3.31587	1.04971
broad_164_1.1879	0.82076	3.77241
sharp_165_0.210105	0	0.0984107
sharp_175_0.444452	0	0.393643
sharp_176_0.783852	0.393965	0.984107
sharp_177_2.48085	0.525286	3.01793
sharp_182_0.533342	2.72492	0.852892
broad_187_9.99613	0.0656608	18.4356
broad_189_1.06668	0.0656608	1.37775
broad_190_1.24447	0.295474	0.623268
sharp_192_0.565666	0	1.04971
broad_194_1.05052	1.64152	0.524857
broad_203_6.76375	0	10.694
broad_206_2.19802	0	7.93846
broad_212_3.02227	4.03814	0.295232
sharp_214_1.03436	1.67435	4.19886
sharp_215_0.404047	1.54303	0.0328036
broad_216_3.83037	2.95474	3.41157
sharp_225_0.977794	0	3.96923
sharp_228_0.581828	0	2.03382
broad_232_1.0586	5.15437	0.45925
broad_233_1.01012	3.677	0.590464
broad_234_3.53137	2.82341	0.229625
broad_240_2.42428	1.60869	2.06662
broad_241_1.71316	0.0656608	0.393643
broad_243_1.0182	0.0656608	0.590464
broad_245_1.43841	2.56077	2.00102
broad_248_2.64247	0.0328304	10.7268
broad_254_1.55962	0.196982	1.34495
sharp_256_0.557585	0	1.96821
sharp_257_0.298995	0.361134	0.262428
broad_258_9.96381	0	0.754482
sharp_259_0.307076	0.0328304	0.0984107
sharp_270_0.0565666	0	0.229625
sharp_281_15.3861	0.262643	18.7308
broad_283_1.64851	2.65926	3.31316
sharp_287_0.880823	0	3.57559
broad_296_5.06675	0	19.9446
sharp_298_0.185862	0	0.590464
sharp_301_0.969713	0.0984912	3.93643
broad_306_0.864661	0.0328304	3.28036
broad_308_4.71119	0	19.1245
broad_309_2.80409	13.362	8.69294
sharp_311_0.5091	0	0.196821
broad_313_12.881	26.8224	9.2178
broad_314_1.21214	2.65926	0.131214
sharp_315_4.29906	1.67435	3.05073
broad_317_14.6588	44.8135	22.7657
broad_318_0.969713	3.677	0.0656071
sharp_319_3.69299	2.33096	2.68989
sharp_320_4.39603	0.525286	4.19886
sharp_321_1.51922	0.787929	0.164018
broad_325_0.404047	0	1.64018
sharp_327_0.161619	0	0.0656071
sharp_328_3.68491	0	6.95435
broad_330_3.84653	0.196982	6.98716
sharp_334_1.54346	0	1.41055
sharp_340_0.953552	0.196982	2.7555
broad_352_0.387885	0	0.688875
sharp_354_0.250509	1.70718	0.0328036
broad_358_3.35359	2.72492	1.54177
broad_364_4.73543	0.558117	16.3362
broad_365_0.517181	8.27326	0.885696
broad_366_1.47073	4.66192	4.6253
sharp_368_0.347481	0.656608	0.328036
broad_369_0.824256	8.5359	2.16503
sharp_370_0.5091	0.525286	2.03382
sharp_380_0.452533	0.82076	1.24654
broad_381_0.395966	4.92456	1.60737
sharp_385_0.840418	0	0.45925
broad_393_4.57382	0.295474	9.185
broad_396_0.492938	0.196982	0.754482
broad_398_0.42829	0	0.393643
broad_402_3.70107	0.229813	4.33007
broad_405_1.71316	0	5.05175
broad_407_0.484857	5.44984	0.0984107
sharp_411_1.51922	0	2.19784
broad_413_2.60206	0	0.164018
broad_416_0.501019	2.88907	2.03382
broad_419_1.398	17.1375	1.50896
broad_421_0.719204	4.26795	1.24654
broad_422_0.606071	4.23512	1.64018
broad_423_1.91518	7.7808	5.08455
broad_424_0.250509	8.17477	0.787285
broad_425_1.398	9.81629	3.77241
broad_426_1.85054	6.63174	4.03484
broad_427_8.46075	11.7204	20.0758
sharp_428_0.234347	0.590947	0.951303
broad_429_2.5455	7.81363	4.72371
broad_430_0.694961	9.58647	1.24654
broad_431_2.18994	8.60156	3.41157
broad_432_1.41417	0	1.837
broad_435_0.880823	2.13398	0.984107
broad_436_4.02431	0.0328304	5.08455
broad_437_2.76368	2.49511	7.57762
broad_438_151.647	216.648	329.381
sharp_439_1.09901	3.44719	1.08252
broad_440_16.275	1.44454	34.9686
broad_441_3.0546	12.1144	1.50896
broad_442_2.99803	1.8385	4.6581
broad_444_2.35156	1.24755	3.50998
broad_445_11.6608	17.9911	8.00407
broad_446_5.43848	71.997	14.696
sharp_447_0.953552	0.590947	2.06662
broad_448_20.7923	0.328304	19.5837
broad_449_11.8709	2.16681	30.1793
sharp_450_1.38992	0.492456	5.60941
broad_454_0.791933	0.196982	1.37775
sharp_455_11.2972	0	8.13528
broad_457_6.27889	10.3744	4.13325
broad_458_18.5215	12.574	17.7467
sharp_459_0.864661	0.0984912	1.77139
broad_461_0.468695	0	0.0656071
broad_462_0.581828	0	0.164018
broad_465_0.412128	2.46228	1.67298
broad_466_3.54754	2.72492	3.73961
sharp_467_0.630314	2.2653	0.623268
sharp_468_1.10709	0.492456	3.14914
sharp_472_0.460614	0.0656608	0.9185
broad_475_0.678799	0.952081	2.62428
broad_484_14.4891	0.0328304	4.29727
sharp_485_1.67276	0.0328304	1.11532
broad_488_1.40608	0	0.164018
sharp_494_1.26871	0	4.16605
sharp_495_0.307076	0	0.0328036
broad_496_2.62631	1.24755	3.34596
broad_499_1.03436	0	0.9185
broad_500_116.236	0.0656608	23.8154
broad_505_28.4207	9.22534	1.31214
sharp_507_1.19598	0.328304	4.10044
broad_508_3.9435	0.393965	0.229625
broad_511_3.03844	1.37888	8.39771
broad_525_6.61021	4.20229	26.8333
broad_526_0.743447	0	1.47616
broad_530_3.28894	3.21738	0.9185
broad_531_0.735366	1.77284	1.08252
broad_532_0.234347	2.00265	0.229625
broad_535_2.48085	0	0.426446
broad_537_2.29499	0.689438	2.7883
sharp_538_0.387885	7.22269	0.656071
sharp_540_0.703042	0.525286	1.54177
sharp_545_0.670719	0	1.44336
sharp_546_0.266671	8.9627	0.0328036
broad_547_0.0727285	8.83137	0.295232
broad_548_1.77781	17.2688	4.5925
broad_549_1.01012	15.299	0.984107
sharp_550_0.476776	0	0.590464
sharp_553_0.234347	0.558117	0.754482
broad_554_3.14349	9.65213	5.21577
broad_555_0.929309	8.24043	3.50998
broad_556_0.452533	7.91212	0.0656071
broad_557_1.55154	7.12419	0.754482
broad_558_1.49497	7.68231	3.34596
broad_559_0.969713	0.0328304	3.41157
sharp_563_0.832337	0.393965	0.885696
sharp_564_0.250509	1.14906	0.885696
sharp_570_0.606071	0	0.131214
broad_572_0.484857	0	1.18093
sharp_574_0.387885	0.131322	0.590464
sharp_583_0.242428	0	0.0328036
broad_595_7.79003	0.755099	12.4325
broad_597_1.17982	6.56608	0.787285
sharp_600_2.89298	0.0984912	3.96923
broad_608_6.18192	0.952081	3.60839
broad_613_1.51114	0	1.31214
sharp_614_0.549504	0	1.27934
broad_625_0.832337	0.492456	2.19784
broad_628_0.711123	2.2653	0.852892
sharp_629_1.15558	2.16681	2.7883
broad_632_3.11925	3.0204	0.0984107
broad_638_1.03436	0	2.36186
sharp_643_0.646476	0	1.60737
broad_648_3.10308	1.87133	6.33109
broad_649_6.16576	2.88907	11.6125
broad_650_1.88286	2.42945	0.688875
broad_651_1.84246	2.49511	7.21678
broad_652_9.98805	3.0204	4.06764
sharp_653_0.42829	0.262643	0.590464
broad_655_1.26871	1.67435	1.47616
broad_659_2.60206	0	0.0656071
sharp_660_2.12529	0	3.77241
sharp_661_0.379804	0	0.9185
broad_662_3.41016	0	1.31214
broad_667_0.573747	5.15437	1.8698
sharp_671_4.39603	0	3.18194
broad_672_8.23448	0.0984912	19.7149
sharp_673_1.03436	0	3.37877
sharp_675_1.13133	0	0.55766
broad_679_0.581828	6.99287	0.393643
broad_681_1.51922	6.76306	1.90261
broad_682_2.02024	0.0656608	2.7555
broad_685_1.3576	0	0.45925
sharp_689_1.12325	0.295474	1.37775
broad_690_1.85862	0.0328304	2.19784
broad_694_0.945471	7.25552	1.04971
broad_701_3.9031	0.0328304	7.3808
sharp_702_2.02024	0.131322	2.59148
broad_705_2.35964	0.0656608	1.77139
broad_708_1.29295	0.525286	2.7227
broad_710_0.68688	4.20229	1.96821
sharp_711_0.549504	2.13398	0.196821
sharp_714_2.9253	1.64152	2.16503
broad_721_0.759609	3.93965	2.52587
broad_722_0.589909	5.12154	1.27934
broad_723_0.791933	7.64948	1.54177
broad_729_11.3214	2.39662	4.52689
sharp_730_0.315157	0.361134	0.164018
sharp_733_6.94961	0.131322	3.7068
broad_734_2.23842	0.492456	2.82111
sharp_743_0.977794	2.39662	1.90261
sharp_744_0.347481	0.131322	1.31214
sharp_745_0.177781	0.0656608	0.262428
sharp_746_0.929309	0	1.837
broad_752_262.914	0	0.196821
broad_754_7.25669	0	0.0328036
sharp_756_1.05052	0	1.24654
broad_757_4.75968	0.82076	7.87285
broad_759_1.34952	1.70718	0.229625
broad_765_3.01419	3.0204	4.92053
broad_766_0.711123	1.24755	2.03382
broad_767_0.137376	2.13398	0.229625
sharp_781_28.647	0.0984912	7.70884
broad_785_1.82629	0.0656608	2.65709
sharp_790_1.19598	0.426795	4.85493
sharp_791_0.800014	0	1.14812
sharp_794_0.0727285	0	0.295232
sharp_795_0.42829	0	1.70578
broad_799_1.0586	0	1.04971
sharp_801_1.07477	0	1.90261
broad_802_0.68688	0	0.0656071
broad_803_2.11721	0.0656608	7.77444
sharp_807_0.404047	0.0328304	1.47616
sharp_808_1.20406	0.755099	0.0984107
broad_818_0.694961	4.95739	1.57457
sharp_822_2.15761	1.60869	8.75855
sharp_823_6.00414	0	24.373
broad_825_1.38184	0.886421	0.55766
sharp_827_0.1697	0.164152	0.426446
sharp_835_0.872742	0.426795	0.951303
broad_836_1.09901	3.54568	0.196821
broad_837_1.79397	4.23512	5.41259
sharp_840_0.412128	0	0.524857
broad_841_4.67079	0.328304	0.721678
sharp_842_0.468695	0.0328304	1.01691
sharp_845_0.589909	0.0984912	0.984107
broad_847_8.26681	5.87664	3.18194
sharp_849_1.11517	0	0.0328036
broad_851_0.921228	3.48002	3.73961
broad_852_2.38388	52.5615	4.98614
broad_853_2.82833	58.9305	3.08353
broad_854_3.394	34.2749	5.41259
sharp_855_1.48689	30.3024	0.164018
sharp_858_0.42829	0	0.131214
broad_861_0.929309	0.0328304	0.0984107
broad_865_1.01012	19.1401	2.7883
broad_867_1.04244	10.4401	1.37775
broad_870_1.51922	2.39662	3.60839
sharp_871_0.646476	0.0328304	0.0656071
broad_880_2.77176	9.06119	6.65912
sharp_881_1.0182	4.76041	3.57559
sharp_885_0.153538	0.295474	0.229625
broad_886_0.945471	7.68231	0.885696
sharp_887_0.5091	6.53325	1.01691
sharp_890_2.66671	0.164152	1.27934
sharp_898_0.68688	0.0984912	1.04971
broad_901_1.88286	0.0984912	1.64018
broad_904_3.35359	14.708	8.95537
broad_905_2.00407	16.448	4.78932
broad_906_3.62834	18.6805	4.06764
sharp_907_0.993956	15.102	3.674
broad_908_1.06668	0.590947	2.82111
broad_909_1.76973	0.722269	4.16605
broad_911_17.1478	3.3487	4.6253
sharp_913_5.17989	0.0328304	3.31316
sharp_914_0.420209	0.0656608	0.131214
sharp_915_1.07477	0.0984912	0.393643
broad_916_8.3961	0.590947	2.42746
broad_920_7.62841	0.0328304	0.721678
broad_922_2.66671	14.2484	3.41157
broad_923_2.50509	15.8899	6.52791
broad_924_1.10709	20.6175	3.41157
broad_925_2.04448	9.22534	5.05175
broad_935_2.82025	27.9387	10.1691
broad_937_0.290914	1.11623	0.196821
broad_938_1.93943	0.131322	2.62428
sharp_939_2.01216	69.0423	1.50896
sharp_942_0.363643	0.0656608	0.426446
sharp_943_1.43841	0.0656608	1.8698
broad_950_10.0527	2.19964	18.6324
broad_954_1.76973	2.65926	6.19987
sharp_955_0.945471	1.21472	3.57559
sharp_956_1.38184	1.54303	4.23166
broad_957_0.42829	0.426795	0.55766
sharp_963_0.549504	0	0.754482
broad_970_0.153538	0.0328304	0.0656071
broad_971_9.0749	5.614	31.8523
sharp_972_1.03436	3.44719	3.01793
broad_973_0.177781	8.07628	0.590464
broad_974_0.404047	6.30343	1.60737
sharp_976_0.896985	0.0656608	0.623268
broad_977_3.75764	0.131322	4.29727
broad_982_9.85875	2.23247	3.80521
broad_984_0.0565666	2.06831	0.229625
broad_990_2.17377	0	7.31519
sharp_993_0.541423	0.0984912	1.08252
sharp_996_1.82629	0	0.492053
sharp_1004_0.202024	0.0656608	0.820089
sharp_1007_0.573747	0.0984912	0.229625
broad_1014_0.961633	0	3.90362
broad_1016_1.13133	0.689438	4.5925
broad_1021_1.34952	5.58117	3.18194
broad_1022_1.2283	3.77549	0.984107
broad_1026_1.54346	12.8695	5.64221
broad_1028_0.517181	0.919251	0.951303
broad_1037_2.17377	8.24043	4.03484
sharp_1043_0.670719	2.33096	2.39466
sharp_1045_0.905066	0.131322	3.08353
broad_1051_38.8613	0.196982	32.902
broad_1053_2.86874	0	7.44641
sharp_1054_1.03436	0	0.721678
sharp_1055_0.775771	0	0.0328036
broad_1057_0.0565666	1.31322	0.229625
broad_1058_1.89902	1.74001	0.9185
broad_1059_1.60811	1.70718	2.49307
broad_1060_2.64247	0.0656608	4.85493
sharp_1061_0.379804	0	0.951303
broad_1062_1.60811	0	1.11532
broad_1070_0.783852	0.689438	1.8042
broad_1074_2.89298	6.2706	6.98716
broad_1075_0.662638	4.4321	0.9185
sharp_1078_0.93739	0	0.0328036
broad_1080_0.969713	0.0656608	0.688875
sharp_1086_0.921228	0.131322	0.0328036
sharp_1089_0.533342	1.05057	2.16503
broad_1090_1.40608	0.131322	0.688875
broad_1091_5.94758	2.23247	16.1722
sharp_1092_1.5273	0.0656608	1.93541
sharp_1093_1.32528	0	2.36186
broad_1101_1.45457	0.131322	1.18093
broad_1102_19.1357	0.0656608	6.03585
sharp_1104_0.363643	0.0656608	0.0328036
sharp_1107_0.355562	3.28304	0.131214
broad_1108_1.77781	10.6042	0.492053
broad_1109_1.28487	15.5288	1.08252
broad_1110_0.969713	12.7054	0.754482
broad_1118_2.56974	0.0984912	2.32905
sharp_1119_2.02024	0	3.83802
broad_1124_4.6223	0.0328304	0.852892
sharp_1125_3.51521	0	14.2695
broad_1127_2.98187	0	0.9185
sharp_1132_0.226266	0.328304	0.360839
sharp_1137_1.398	0	1.44336
broad_1141_1.24447	1.47737	0.262428
broad_1147_1.34144	11.8518	0.164018
broad_1149_7.29709	23.1783	3.11634
broad_1151_0.872742	1.44454	1.8698
broad_1157_0.864661	4.69475	1.70578
broad_1164_2.15761	0	4.23166
broad_1170_1.45457	5.54834	1.70578
sharp_1171_0.743447	0.0328304	1.96821
sharp_1173_1.58387	0	0.0656071
broad_1174_4.86473	3.38153	0.55766
broad_1176_5.47888	5.74532	1.21373
broad_1179_31.0389	1.11623	0.164018
broad_1181_0.678799	1.90416	0.721678
broad_1182_0.42829	1.0834	0.885696
sharp_1184_0.476776	0	0.0328036
broad_1186_6.32738	0.361134	4.29727
sharp_1187_0.315157	0.558117	0.164018
broad_1190_3.03844	0	0.0328036
broad_1195_1.43033	0.590947	1.41055
sharp_1200_1.02628	0	2.68989
sharp_1202_0.719204	0	1.8698
sharp_1203_1.87478	0	5.5438
broad_1205_1.31719	0.656608	1.04971
sharp_1210_1.17174	0	3.64119
broad_1212_1.83437	1.90416	0.0328036
sharp_1216_0.670719	0	2.7227
sharp_1218_0.913147	1.01774	1.70578
sharp_1222_0.323238	2.23247	0.55766
sharp_1232_0.864661	5.02305	0.393643
broad_1233_1.13133	2.06831	3.57559
sharp_1236_4.21825	0.196982	0.196821
sharp_1241_1.43841	0.328304	2.59148
broad_1244_3.98391	1.70718	4.52689
sharp_1245_1.55154	0.0328304	4.23166
broad_1249_0.363643	0.0656608	1.18093
sharp_1252_0.703042	0.262643	1.37775
broad_1255_2.40812	3.41436	0.820089
sharp_1258_0.113133	0.0656608	0.229625
broad_1259_1.15558	0.164152	1.31214
broad_1260_1.94751	0.558117	0.9185
sharp_1261_0.945471	0.229813	0.295232
broad_1264_1.25255	0.0656608	2.65709
sharp_1266_1.09093	0	0.131214
broad_1270_1.44649	8.50307	0.229625
broad_1272_5.32534	0.656608	0.0328036
broad_1273_0.85658	0	0.852892
broad_1277_1.14749	18.976	0.656071
broad_1279_5.00211	0.525286	4.95334
broad_1281_7.98397	0	3.47718
sharp_1282_1.54346	0	6.13426
broad_1286_1.45457	1.64152	1.21373
broad_1290_23.2085	0.689438	29.9168
broad_1291_1.82629	1.28039	3.83802
sharp_1292_0.105052	0	0.0656071
sharp_1293_1.46265	12.6069	2.03382
broad_1294_3.03035	52.1347	9.185
sharp_1300_2.52126	1.67435	2.13223
broad_1301_0.76769	0.196982	1.8042
broad_1304_1.63235	20.9786	2.36186
broad_1309_2.5455	0	10.3331
sharp_1310_0.177781	0	0.164018
broad_1312_2.62631	1.41171	0.852892
broad_1314_1.71316	1.01774	6.95435
broad_1315_1.99599	0.164152	5.77343
sharp_1318_0.735366	1.28039	1.01691
sharp_1319_0.161619	0.0984912	0.0328036
sharp_1321_0.800014	0	1.47616
broad_1322_2.27075	0.0328304	6.19987
broad_1326_2.33539	0	4.78932
broad_1338_0.387885	0.459625	1.24654
broad_1340_7.34558	0	29.8184
sharp_1346_1.59195	0	1.08252
sharp_1352_2.52934	0	9.05378
broad_1354_10.8123	0	43.8912
sharp_1355_2.18186	0.0328304	0.885696
broad_1357_0.905066	0.0328304	0.131214
sharp_1358_1.61619	1.96982	3.24755
sharp_1359_0.193943	0	0.492053
sharp_1361_1.27679	0.492456	3.674
broad_1362_2.0364	0	2.26345
broad_1369_3.65259	0.886421	4.78932
sharp_1370_2.4162	0.262643	3.28036
broad_1371_4.84049	0	13.2198
broad_1372_0.848499	0.919251	0.688875
sharp_1376_0.137376	0	0.295232
sharp_1377_0.282833	0	0.196821
sharp_1378_4.85665	0	8.59453
sharp_1385_1.76973	0.82076	6.56071
sharp_1386_0.250509	0.164152	0.131214
broad_1387_3.20005	2.85624	5.47819
broad_1388_3.04652	1.87133	5.24857
broad_1389_11.7416	0.0328304	17.7795
broad_1390_2.40812	6.43476	3.60839
sharp_1392_1.49497	0	3.41157
sharp_1398_2.30307	0	3.44437
sharp_1399_0.670719	0	0.55766
broad_1404_0.662638	0.492456	1.18093
broad_1405_6.43243	0.919251	9.97228
sharp_1406_0.290914	0.196982	0.262428
broad_1412_1.3576	0	4.00203
sharp_1414_1.12325	0	2.82111
broad_1420_1.55154	4.20229	0.721678
broad_1421_0.751528	3.87399	0.45925
broad_1422_2.50509	3.93965	4.16605
broad_1423_0.234347	0.229813	0.131214
broad_1424_2.8849	0	3.44437
sharp_1425_0.630314	0	1.18093
sharp_1427_1.34952	3.77549	4.23166
broad_1429_2.93338	3.84116	5.08455
broad_1431_2.00407	8.89704	2.88671
sharp_1432_0.315157	0.0328304	0.0328036
sharp_1434_0.282833	0	0.55766
sharp_1435_0.105052	0.0656608	0.426446
broad_1436_0.670719	0.0656608	1.34495
broad_1437_0.76769	2.98757	0.492053
broad_1440_1.15558	0.262643	3.05073
sharp_1442_0.387885	0	0.754482
broad_1449_0.985875	0.0328304	1.01691
sharp_1450_0.824256	0.196982	0.754482
broad_1459_0.864661	0	1.96821
broad_1468_2.94146	0.0328304	9.15219
broad_1469_3.10308	1.93699	1.27934
sharp_1479_0.484857	0	0.754482
broad_1484_3.51521	0	7.28239
sharp_1485_1.79397	0.919251	4.46128
sharp_1489_0.735366	0	0.9185
broad_1491_0.0888904	0	0.0656071
sharp_1494_0.816176	0	2.39466
broad_1504_1.14749	0	2.88671
broad_1506_1.75357	0	3.34596
sharp_1514_3.40208	0	6.16707
broad_1515_0.694961	0	1.41055
sharp_1521_1.00204	2.46228	2.42746
broad_1526_2.97379	3.54568	6.72473
sharp_1527_1.99599	4.00531	0.164018
sharp_1528_0.791933	0.0328304	0.623268
sharp_1532_0.242428	2.36379	0.852892
broad_1534_0.121214	3.28304	0.492053
broad_1536_0.0484857	1.41171	0.196821
sharp_1537_2.10105	2.72492	3.01793
broad_1538_1.09093	0.0328304	3.11634
sharp_1539_1.25255	1.14906	0.984107
broad_1546_26.6267	4.82607	16.2378
sharp_1547_3.04652	0.623777	0.0656071
broad_1548_3.41824	2.95474	3.34596
sharp_1549_3.0546	0.262643	2.52587
sharp_1550_0.85658	0.196982	1.14812
broad_1552_2.21418	0.0328304	2.32905
broad_1554_1.15558	0.0328304	0.524857
broad_1564_7.6769	0.0656608	16.7298
sharp_1566_0.557585	0.755099	1.21373
broad_1571_1.03436	0.295474	2.26345
broad_1577_0.614152	0.393965	0.9185
broad_1578_3.99199	0.0656608	9.64425
sharp_1583_0.929309	0	2.7883
sharp_1585_0.444452	1.37888	0.820089
sharp_1586_1.00204	0.262643	3.7068
broad_1591_0.0727285	0	0.295232
sharp_1595_1.5273	0	6.19987
broad_1596_1.83437	0	0.885696
broad_1601_0.969713	0.952081	3.14914
broad_1606_5.01019	0	12.4982
sharp_1607_2.49701	0	1.54177
sharp_1609_0.783852	0	2.29625
sharp_1613_8.53348	0	9.84107
broad_1622_1.51922	0	0.360839
broad_1625_1.06668	0	0.688875
sharp_1634_2.02024	0	3.77241
broad_1637_2.85257	0	3.18194
sharp_1638_1.79397	0	0.0328036
broad_1643_4.43644	38.5429	13.3839
broad_1645_0.735366	30.6964	2.09943
broad_1648_0.525261	0	0.984107
broad_1649_0.719204	0.525286	2.91952
sharp_1650_0.68688	0.0328304	2.39466
broad_1657_0.727285	12.0159	2.95232
sharp_1658_1.00204	3.08606	1.57457
broad_1660_2.4162	0.262643	7.74164
sharp_1661_1.93135	0	4.85493
broad_1665_1.37376	0	2.29625
broad_1666_2.39196	14.2812	9.67705
sharp_1667_0.985875	6.59891	4.00203
broad_1668_1.13941	8.2076	3.57559
sharp_1669_1.05052	7.7808	3.21475
broad_1670_4.89705	16.0869	14.2039
sharp_1671_0.614152	9.68496	0.984107
broad_1672_0.121214	0.361134	0.0656071
sharp_1673_1.05052	0	2.39466
broad_1680_0.929309	3.44719	2.23064
broad_1682_3.23238	13.5918	13.0558
broad_1683_1.68892	5.54834	5.511
sharp_1684_0.808095	7.05853	3.28036
broad_1685_2.32731	11.5563	8.49612
sharp_1689_0.492938	0.0328304	1.11532
broad_1692_1.30911	0	0.754482
broad_1693_0.751528	0.426795	2.65709
sharp_1701_1.0586	0.131322	4.29727
sharp_1702_0.905066	1.14906	3.674
broad_1703_0.282833	0.0328304	0.951303
sharp_1704_0.379804	0.886421	1.04971
broad_1705_2.11721	1.8385	8.3321
sharp_1706_0.307076	0	0.55766
sharp_1713_1.13941	2.65926	3.14914
broad_1716_0.404047	0	0.0656071
sharp_1717_0.670719	0.328304	1.14812
sharp_1718_5.20413	0	4.5925
sharp_1723_0.145457	0.328304	0.0328036
broad_1728_4.49301	0.196982	3.60839
sharp_1732_0.185862	0.361134	0.0328036
broad_1733_0.3394	0	1.37775
sharp_1734_0.290914	0.0656608	0.787285
sharp_1737_0.492938	5.31852	0.9185
broad_1740_0.808095	0	1.08252
broad_1741_1.7374	0	1.70578
broad_1745_9.94764	0.262643	19.9446
sharp_1746_0.137376	0	0.0656071
sharp_1747_0.525261	45.6014	0.131214
broad_1748_0.864661	26.7239	2.7883
broad_1749_6.57789	56.2056	3.80521
broad_1752_6.04455	0.426795	7.80725
sharp_1753_0.290914	0.262643	0.688875
sharp_1754_0.185862	0	0.196821
broad_1756_3.11925	0.689438	2.59148
broad_1757_0.468695	0.164152	0.688875
sharp_1765_0.355562	0	0.328036
sharp_1767_0.266671	0.755099	1.08252
sharp_1768_0.153538	0.656608	0.0656071
sharp_1770_0.404047	1.44454	1.64018
broad_1771_0.193943	1.64152	0.524857
sharp_1779_0.68688	0	2.52587
broad_1780_1.74548	0.295474	3.21475
broad_1782_3.31319	5.25286	6.19987
broad_1783_1.22022	2.88907	1.34495
broad_1785_3.41016	0	7.47921
broad_1786_40.2431	0.131322	46.4498
broad_1796_0.484857	0.525286	0.131214
sharp_1797_0.533342	7.51816	0.721678
broad_1799_0.42829	0	0.754482
broad_1800_2.60206	21.1756	4.52689
sharp_1802_0.727285	0	0.820089
broad_1803_1.15558	7.55099	0.0328036
sharp_1804_0.557585	0.229813	0.951303
broad_1805_6.42435	1.24755	5.08455
broad_1815_1.91518	6.04079	7.77444
broad_1816_6.98194	15.1348	27.7846
broad_1819_3.64451	0.85359	2.36186
broad_1821_2.76368	1.57586	1.54177
broad_1823_3.85461	4.26795	2.7227
broad_1826_10.1658	0	15.4505
broad_1836_2.48893	0.0328304	5.64221
sharp_1838_0.0565666	0.229813	0.229625
broad_1841_7.69306	6.2706	10.3987
broad_1843_1.95559	1.5102	0.656071
broad_1844_0.549504	2.19964	0.262428
broad_1851_8.95369	0	14.1055
broad_1852_0.565666	0.131322	1.44336
broad_1854_11.7174	1.01774	10.2347
sharp_1855_0.355562	0.623777	0.131214
sharp_1858_0.735366	1.11623	0.820089
broad_1859_0.436371	0.0656608	0.45925
broad_1860_17.1478	0.426795	28.3751
sharp_1862_0.460614	0.131322	1.14812
sharp_1863_1.59195	1.57586	3.28036
broad_1867_0.638395	0.0328304	1.8698
broad_1869_2.14953	0	6.75753
broad_1871_0.153538	0	0.328036
broad_1884_1.53538	0	6.23268
broad_1887_6.06879	1.64152	2.32905
broad_1888_0.468695	2.98757	0.885696
sharp_1890_3.24854	1.70718	1.01691
broad_1892_0.371724	2.9219	0.360839
broad_1894_0.468695	0	1.11532
broad_1895_1.40608	0.656608	0.0656071
broad_1897_4.58998	0	4.85493
sharp_1899_0.654557	0	0.229625
broad_1901_7.887	0.393965	3.41157
broad_1913_1.89902	0	0.885696
sharp_1919_1.03436	0	2.42746
sharp_1920_1.34952	3.31587	1.04971
broad_1921_0.452533	0.0328304	0.492053
broad_1924_1.81821	0.984912	4.82212
broad_1926_2.39196	0.0656608	3.21475
broad_1927_1.68084	0.0656608	4.82212
sharp_1928_2.32731	0	0.131214
broad_1929_1.57578	0	5.18296
sharp_1930_2.65863	0	3.01793
broad_1931_10.279	0	12.3669
broad_1932_1.5677	2.72492	3.674
broad_1941_1.59195	3.64417	0.885696
sharp_1946_0.387885	0	0.164018
sharp_1950_0.711123	0.131322	1.47616
sharp_1951_1.05052	0.82076	2.65709
sharp_1953_1.7374	0.0656608	4.33007
broad_1958_0.816176	5.74532	2.16503
sharp_1964_1.64851	0.590947	2.29625
sharp_1974_0.492938	0.164152	0.852892
sharp_1980_2.01216	0	1.837
broad_1988_1.42225	2.42945	0.951303
broad_1989_0.266671	1.96982	0.852892
broad_1990_1.34144	1.41171	3.31316
broad_1995_3.89502	3.38153	2.42746
broad_1996_12.6386	25.6405	12.4982
sharp_1997_0.517181	7.84646	1.04971
sharp_1999_0.905066	0	3.60839
sharp_2012_0.452533	0.0656608	1.41055
sharp_2013_0.872742	0	0.0984107
broad_2015_0.371724	4.07097	0.262428
sharp_2017_1.0182	0.164152	1.67298
broad_2018_50.3605	8.50307	62.5236
broad_2024_1.38184	0.229813	0.984107
broad_2025_0.517181	4.49776	2.09943
broad_2026_1.68084	4.59625	3.28036
broad_2027_12.9538	4.79324	43.3663
sharp_2028_0.533342	6.07362	1.90261
broad_2041_3.27278	1.77284	8.13528
broad_2043_0.436371	3.25021	1.31214
broad_2044_0.113133	4.89173	0.328036
sharp_2050_0.517181	0	1.67298
broad_2053_3.78996	3.87399	0.0328036
sharp_2054_1.38184	1.5102	1.21373
sharp_2055_0.105052	2.06831	0.426446
broad_2056_1.47073	3.64417	0.164018
broad_2057_0.630314	2.39662	1.27934
broad_2058_2.19802	2.36379	3.96923
broad_2062_2.85257	1.80567	10.3659
broad_2063_3.49905	1.80567	6.92155
sharp_2064_0.824256	0.196982	2.88671
sharp_2065_0.347481	0.459625	1.21373
sharp_2066_0.298995	0.361134	0.229625
sharp_2071_1.51922	0	5.70782
sharp_2072_0.541423	0.0328304	2.09943
broad_2073_2.7152	0	4.82212
sharp_2075_2.10105	0	7.31519
broad_2078_0.896985	0.656608	0.295232
broad_2079_2.98187	0.984912	1.24654
sharp_2080_0.1697	0	0.0328036
sharp_2082_0.719204	3.21738	0.426446
sharp_2083_0.654557	0.0984912	2.36186
sharp_2085_0.250509	0.0656608	0.820089
sharp_2087_1.37376	1.57586	3.14914
sharp_2088_0.0646476	0	0.262428
broad_2089_2.84449	0	4.69091
sharp_2090_0.501019	0	0.55766
broad_2091_0.872742	20.519	2.52587
broad_2092_10.8446	36.3761	33.558
sharp_2096_0.816176	0	1.70578
broad_2114_1.2283	3.0204	2.88671
broad_2117_0.218186	1.8385	0.131214
sharp_2118_0.0484857	4.53059	0.196821
sharp_2124_0.533342	1.44454	1.96821
sharp_2131_0.468695	0	0.820089
broad_2148_0.347481	0	0.328036
sharp_2159_0.622233	0.164152	0.0328036
broad_2163_1.26871	0	2.42746
broad_2170_2.9253	0.0656608	4.00203
broad_2173_4.23442	0.590947	2.88671
sharp_2174_0.363643	0	0.754482
sharp_2178_1.82629	0.164152	3.60839
sharp_2180_0.444452	0.295474	1.57457
broad_2186_3.64451	3.3487	7.74164
broad_2187_2.61823	3.21738	2.39466
sharp_2188_4.40412	0.0656608	9.11939
sharp_2189_0.387885	0	0.688875
broad_2191_0.913147	0.984912	0.984107
broad_2198_0.76769	2.88907	1.837
sharp_2213_2.0768	0	3.44437
broad_2214_0.953552	0	2.42746
sharp_2217_1.79397	0	3.96923
sharp_2219_0.888904	0.262643	0.0656071
broad_2220_10.6911	8.83137	10.2019
broad_2225_4.56573	4.92456	0.196821
sharp_2228_0.420209	1.41171	0.787285
broad_2229_0.76769	0.196982	1.18093
broad_2233_2.63439	0	4.29727
broad_2234_1.57578	0.229813	3.80521
sharp_2236_0.218186	0	0.164018
broad_2237_2.7556	0	4.26446
broad_2238_1.31719	6.76306	4.06764
sharp_2239_0.5091	0	0.360839
broad_2243_2.55358	0.952081	10.3331
broad_2246_0.573747	0.919251	1.31214
broad_2249_1.20406	1.28039	3.83802
broad_2256_5.57585	1.60869	1.37775
sharp_2263_0.727285	0.262643	0.787285
sharp_2267_0.646476	0.295474	0.229625
sharp_2277_0.323238	0.0656608	0.229625
sharp_2278_2.13337	0.0328304	4.6581
sharp_2279_0.460614	0	0.45925
sharp_2284_0.113133	0	0.45925
broad_2291_0.678799	3.41436	1.34495
sharp_2293_0.363643	0	1.47616
broad_2298_0.961633	10.7684	1.34495
broad_2299_0.121214	6.73023	0.131214
sharp_2300_1.38992	6.82872	0.984107
broad_2301_1.0586	0.0656608	2.32905
broad_2305_0.646476	0.0328304	0.787285
sharp_2307_1.12325	0	1.77139
broad_2308_7.48296	0.262643	2.16503
broad_2310_1.5677	0.262643	5.5438
broad_2312_0.977794	1.41171	0.721678
sharp_2315_1.46265	0	3.674
broad_2331_0.670719	0.0984912	0.426446
sharp_2332_1.89094	0.0656608	4.13325
broad_2333_0.452533	0.525286	1.37775
broad_2334_1.91518	0.722269	3.60839
broad_2338_1.82629	3.11889	2.62428
broad_2339_1.60811	0.196982	3.31316
broad_2340_0.76769	1.67435	3.11634
sharp_2349_0.153538	0.0656608	0.295232
broad_2351_6.14152	0.262643	18.5668
broad_2352_1.95559	10.8997	6.00305
broad_2355_0.711123	1.70718	2.59148
broad_2360_1.63235	0.164152	3.14914
broad_2362_0.662638	0	0.524857
sharp_2370_0.589909	0	1.11532
sharp_2374_0.638395	6.99287	0.852892
broad_2375_1.54346	10.2431	3.28036
broad_2377_2.10105	3.3487	3.34596
sharp_2380_4.08088	0	6.26548
broad_2382_3.76572	0	1.44336
sharp_2386_1.74548	4.72758	2.65709
broad_2388_0.323238	0	0.688875
sharp_2390_0.646476	0.426795	0.787285
broad_2394_0.880823	0.82076	2.06662
broad_2395_1.97175	1.05057	6.4623
broad_2396_0.775771	1.28039	3.14914
broad_2403_27.1681	2.16681	27.7846
sharp_2404_1.36568	0.426795	1.50896
broad_2405_5.55161	2.42945	6.82314
broad_2407_0.622233	0.164152	1.96821
sharp_2415_0.282833	0.558117	0.0328036
broad_2416_1.71316	4.4321	5.74062
broad_2417_0.953552	3.77549	3.44437
broad_2420_0.993956	0.0656608	0.524857
broad_2421_0.880823	1.41171	2.03382
broad_2434_0.654557	0.525286	2.65709
broad_2435_3.24046	0	13.1542
broad_2438_1.85054	0.558117	1.37775
sharp_2442_0.905066	0	2.49307
sharp_2457_1.85862	0	1.34495
broad_2462_1.02628	3.28304	2.98512
broad_2463_12.2184	2.23247	10.6284
sharp_2468_1.3576	0.459625	1.04971
broad_2472_1.80205	0	5.47819
broad_2473_0.606071	100.067	2.46027
broad_2476_1.89094	12.2129	4.46128
broad_2482_1.697	4.49776	2.16503
sharp_2483_1.1879	0.164152	2.62428
broad_2488_5.3011	0.0328304	4.46128
broad_2489_1.67276	1.11623	3.47718
sharp_2492_0.484857	0.131322	0.0328036
broad_2495_1.37376	0.623777	1.34495
broad_2496_2.31115	0.131322	3.93643
sharp_2501_1.12325	1.24755	1.54177
sharp_2507_0.525261	0	0.852892
sharp_2508_0.290914	0	0.131214
broad_2514_0.517181	2.46228	1.50896
sharp_2515_0.977794	0.328304	0.885696
broad_2516_0.371724	1.64152	0.393643
sharp_2518_0.953552	0.0656608	3.28036
broad_2519_29.7379	0.656608	43.0055
sharp_2522_1.21214	1.74001	4.16605
broad_2523_0.727285	3.48002	2.88671
broad_2527_37.0188	59.7841	50.7799
sharp_2528_0.977794	43.3361	3.57559
sharp_2529_1.13133	26.133	0.0328036
broad_2530_7.13548	6.33627	6.03585
sharp_2531_0.193943	0.361134	0.164018
broad_2532_9.09106	4.33361	5.08455
sharp_2534_0.379804	1.67435	1.18093
sharp_2535_0.307076	0	0.951303
sharp_2537_2.72328	0	6.75753
broad_2538_0.848499	0.0328304	0.0328036
broad_2542_0.824256	0.262643	2.03382
broad_2543_1.68084	2.00265	6.03585
sharp_2547_0.840418	0.0984912	0.164018
broad_2549_1.78589	2.95474	2.36186
broad_2553_1.51114	0	1.67298
sharp_2555_0.347481	0.0984912	1.27934
broad_2556_0.395966	0.0984912	0.524857
sharp_2559_1.72932	0.623777	3.01793
sharp_2562_1.46265	0	1.21373
broad_2567_2.33539	2.88907	4.92053
sharp_2571_0.347481	0.164152	0.721678
broad_2572_1.16366	0.229813	0.0984107
broad_2574_0.0808095	0.558117	0.164018
sharp_2576_0.719204	0.229813	0.0328036
sharp_2578_2.3758	0	0.623268
sharp_2581_0.153538	0	0.492053
sharp_2589_1.88286	0	0.0656071
broad_2591_1.72932	2.16681	5.97025
broad_2598_4.03239	0.787929	4.16605
sharp_2599_0.420209	0	0.229625
broad_2602_1.2283	1.14906	1.41055
broad_2603_1.89094	11.0638	6.4951
broad_2606_2.44045	6.56608	1.90261
broad_2607_1.26871	5.44984	0.131214
sharp_2608_1.85054	4.99022	0.0328036
broad_2609_1.00204	3.38153	0.9185
broad_2620_0.654557	2.19964	2.03382
broad_2622_4.2425	2.42945	9.44742
broad_2625_5.83444	2.16681	9.185
broad_2629_3.37784	44.1897	5.64221
sharp_2630_2.06064	23.3096	4.92053
broad_2633_1.81821	1.14906	3.31316
sharp_2638_0.404047	4.79324	1.11532
sharp_2647_0.452533	0	1.41055
broad_2654_0.468695	0.656608	0.9185
broad_2657_0.961633	5.54834	2.00102
broad_2658_1.0182	4.30078	1.8042
broad_2659_1.24447	0.131322	1.73859
broad_2661_2.29499	7.25552	0.721678
broad_2668_1.67276	1.24755	1.93541
sharp_2673_8.3557	0.262643	17.0578
sharp_2675_1.04244	3.74266	1.837
sharp_2676_0.606071	5.71249	1.01691
broad_2677_1.34952	1.8385	5.47819
broad_2678_4.48492	20.3548	7.74164
broad_2679_2.68287	17.7612	2.39466
sharp_2681_3.07076	0.82076	5.24857
sharp_2684_0.347481	0.0328304	0.229625
broad_2687_3.92734	0.952081	0.360839
sharp_2692_0.68688	0.262643	0.524857
sharp_2696_0.76769	0	0.262428
broad_2697_2.52126	0.0656608	3.87082
sharp_2698_14.5053	0	17.1563
sharp_2699_2.32731	0	1.11532
sharp_2706_0.913147	0.426795	0.45925
broad_2713_0.1697	0.131322	0.426446
broad_2719_0.379804	0	0.820089
broad_2728_2.81217	13.6246	10.5955
broad_2732_1.59195	0	0.0656071
broad_2733_1.97983	0.0656608	3.87082
broad_2734_1.61619	0	4.98614
broad_2740_2.61015	25.3122	1.96821
broad_2741_3.28086	19.7967	7.4136
broad_2744_71.7426	0.0656608	59.6697
broad_2745_5.67282	0.262643	22.9953
broad_2746_2.28691	0.229813	5.60941
sharp_2750_1.74548	0	7.08557
broad_2754_0.395966	0	1.14812
broad_2758_1.00204	0.361134	0.0328036
broad_2759_3.31319	0	0.885696
sharp_2763_0.93739	1.41171	1.11532
broad_2765_2.84449	1.70718	11.5469
broad_2766_0.905066	2.65926	3.674
broad_2767_1.43841	3.54568	5.80623
broad_2768_1.81013	2.72492	7.348
sharp_2771_1.81821	0	7.3808
broad_2772_3.095	0	10.0707
broad_2773_1.41417	0	2.85391
sharp_2774_0.42829	0	1.57457
sharp_2775_0.218186	0.131322	0.885696
broad_2779_0.969713	0	3.93643
sharp_2781_0.250509	0	1.01691
broad_2785_14.1336	3.25021	9.54583
broad_2786_7.24861	2.56077	7.64323
broad_2788_1.01012	0	3.77241
broad_2789_1.22022	0.82076	0.229625
broad_2793_1.55962	0.886421	2.13223
sharp_2798_0.751528	0.85359	1.70578
sharp_2804_0.905066	1.80567	2.13223
broad_2809_0.177781	1.11623	0.295232
broad_2810_1.30911	1.70718	3.34596
broad_2811_0.872742	2.10114	1.04971
broad_2812_2.48893	2.23247	5.44539
sharp_2815_1.17174	1.87133	3.41157
sharp_2816_1.43841	0.393965	0.9185
broad_2823_0.444452	0	0.45925
sharp_2824_0.549504	0.984912	1.01691
sharp_2825_1.05052	0.0328304	0.656071
broad_2831_1.27679	0	2.16503
broad_2832_0.888904	5.31852	2.49307
sharp_2833_1.21214	4.53059	2.7555
broad_2834_0.662638	4.26795	1.47616
sharp_2835_0.460614	2.9219	0.721678
broad_2836_2.98995	2.98757	7.97126
sharp_2838_1.04244	2.69209	1.14812
sharp_2841_1.93135	0	1.57457
sharp_2848_0.250509	0.0328304	0.688875
broad_2851_1.20406	0.361134	4.06764
sharp_2853_0.921228	0	2.88671
broad_2854_1.67276	0	1.77139
broad_2857_0.5091	3.64417	1.837
broad_2859_0.274752	4.23512	0.55766
sharp_2861_0.460614	0	1.14812
broad_2863_3.67683	17.0061	9.31621
broad_2864_1.16366	27.3149	3.64119
sharp_2865_0.363643	19.3699	0.328036
sharp_2866_1.89902	1.8385	7.28239
sharp_2869_1.41417	1.47737	0.0328036
sharp_2873_1.97175	0	0.984107
broad_2874_0.961633	1.11623	1.27934
sharp_2875_0.202024	0	0.0328036
broad_2885_5.48696	0	7.64323
sharp_2889_0.242428	0.262643	0.492053
sharp_2892_1.17174	0	2.7883
sharp_2893_0.307076	0	0.0984107
broad_2908_25.5762	5.614	0.0656071
sharp_2909_3.84653	0.262643	0.196821
broad_2910_1.398	2.00265	0.0656071
broad_2916_6.79608	8.33892	7.3808
sharp_2919_5.47888	0.0984912	12.8262
sharp_2928_2.25458	2.49511	3.08353
sharp_2929_4.16169	1.41171	4.10044
sharp_2935_0.145457	0.0984912	0.131214
sharp_2943_0.282833	0	0.164018
sharp_2953_1.26063	0	0.0656071
broad_2956_3.394	2.00265	4.82212
broad_2957_3.29703	5.22003	1.67298
sharp_2961_1.66467	0.0656608	1.64018
broad_2962_2.40812	0	8.72575
broad_2965_0.913147	0.131322	0.0656071
sharp_2966_0.436371	2.39662	0.721678
sharp_2971_0.662638	0.722269	1.01691
broad_2974_1.78589	7.61665	0.45925
broad_2975_6.25465	9.35666	9.34901
broad_2977_3.96774	3.80833	16.1065
broad_2978_3.5637	0.525286	14.4008
broad_2979_4.49301	0.361134	3.73961
broad_2980_1.22022	0.787929	3.93643
broad_2983_0.662638	0.0656608	0.656071
broad_2986_1.20406	0.82076	4.88773
broad_2994_1.64851	0	2.7883
broad_3001_0.76769	14.2484	1.837
broad_3002_1.21214	10.2431	3.87082
broad_3003_17.0993	22.8828	15.7457
sharp_3004_0.0646476	0.919251	0.229625
broad_3008_0.307076	0.426795	0.492053
broad_3009_0.694961	0.919251	0.0328036
broad_3010_0.985875	0.85359	2.26345
sharp_3013_0.250509	0	0.0656071
broad_3014_1.09093	0.787929	0.0328036
sharp_3020_1.38184	0.0656608	2.49307
sharp_3022_1.03436	0.0984912	0.524857
sharp_3024_0.371724	0.229813	0.0328036
sharp_3026_0.614152	1.18189	1.27934
broad_3027_7.32134	2.88907	7.4136
broad_3033_0.808095	8.56873	3.28036
broad_3034_1.77781	10.5714	1.54177
broad_3035_0.565666	7.32118	0.787285
sharp_3037_1.47881	0.0328304	1.50896
sharp_3038_1.03436	2.82341	3.08353
broad_3043_0.185862	0.196982	0.262428
broad_3047_1.45457	1.28039	3.14914
sharp_3048_0.331319	0.393965	0.229625
broad_3049_0.492938	2.00265	1.44336
sharp_3050_0.484857	0.459625	1.96821
sharp_3054_0.290914	2.39662	0.688875
broad_3055_1.79397	28.9892	1.60737
broad_3056_0.751528	6.89438	0.0328036
broad_3057_7.46679	12.968	8.23369
sharp_3060_3.45056	2.39662	6.4951
sharp_3061_1.02628	0.131322	1.14812
broad_3063_1.11517	10.2103	0.360839
broad_3064_1.64043	6.53325	2.16503
sharp_3068_0.420209	1.44454	1.70578
sharp_3069_1.53538	0.590947	5.15016
broad_3072_0.711123	27.676	1.90261
broad_3075_3.31319	0	4.16605
broad_3085_1.88286	0	1.837
sharp_3087_1.9071	0.787929	4.23166
sharp_3088_1.55154	2.23247	2.88671
broad_3095_3.66875	1.34605	7.24959
broad_3096_4.00815	0.0328304	6.10146
broad_3100_9.89108	0.131322	0.688875
broad_3119_2.46469	0.0656608	10.0051
broad_3121_0.840418	0.558117	3.41157
sharp_3122_0.905066	0	3.674
sharp_3123_1.0182	0	3.96923
broad_3125_5.09908	0	4.39568
broad_3127_0.614152	0.164152	0.0328036
broad_3130_0.76769	0	0.164018
broad_3131_36.235	9.52081	126.359
sharp_3132_0.3394	0.623777	1.31214
sharp_3135_6.54557	0.0656608	0.55766
broad_3136_6.06071	1.87133	7.61042
broad_3144_0.630314	0.262643	0.0328036
broad_3151_0.735366	1.57586	2.98512
broad_3154_0.460614	4.95739	1.8698
sharp_3156_0.177781	0	0.0328036
sharp_3161_0.25859	0.0328304	0.721678
sharp_3164_0.517181	4.23512	0.0328036
broad_3165_3.51521	10.5057	2.42746
sharp_3175_0.93739	0	3.47718
sharp_3176_0.420209	0	1.70578
broad_3177_0.581828	0	0.9185
broad_3182_5.53545	0.656608	5.83903
sharp_3183_8.25873	25.2794	9.44742
broad_3184_103.137	14.9707	102.642
broad_3185_1.92327	0.164152	0.754482
broad_3186_0.323238	0.131322	0.492053
broad_3187_17.7862	15.9556	20.7318
sharp_3188_116.826	0	55.3068
broad_3189_5.09908	38.2474	4.78932
broad_3190_8.50115	15.3646	11.9405
broad_3191_0.727285	0.196982	0.229625
broad_3192_4.38795	22.85	6.62632
sharp_3193_13.5679	0	11.2516
broad_3194_252.618	12.0488	187.932
sharp_3196_2.5455	1.24755	2.13223
broad_3203_1.57578	2.36379	2.85391
broad_3206_2.10105	0.361134	0.0656071
broad_3219_0.670719	0.262643	0.45925
broad_3222_4.89705	3.54568	4.49409
sharp_3225_0.42829	1.11623	0.688875
broad_3232_0.298995	0.0328304	1.21373
broad_3241_1.10709	0	4.26446
sharp_3242_0.404047	0	0.426446
broad_3243_20.6387	66.1532	38.2161
sharp_3244_0.993956	34.1436	3.37877
sharp_3247_0.953552	3.08606	3.64119
broad_3249_0.452533	0.919251	0.787285
broad_3250_15.2972	1.21472	18.1732
broad_3251_0.226266	0.393965	0.656071
broad_3255_0.751528	1.18189	0.492053
broad_3258_20.469	4.03814	22.8313
sharp_3259_0.670719	1.05057	0.623268
broad_3260_0.282833	2.62643	0.754482
broad_3262_0.315157	2.19964	0.55766
sharp_3263_2.36772	0.229813	7.70884
broad_3264_3.61218	22.7186	2.95232
sharp_3265_33.0672	0.492456	26.5053
sharp_3270_2.10105	7.55099	2.39466
broad_3271_0.703042	7.64948	0.0328036
broad_3274_0.670719	4.82607	2.03382
broad_3276_1.92327	0.229813	5.93744
sharp_3277_4.82432	0.0328304	4.39568
sharp_3286_0.290914	0	1.01691
broad_3287_0.387885	7.25552	0.984107
broad_3288_1.30911	10.4729	0.328036
broad_3289_1.23638	8.9627	3.31316
broad_3290_4.86473	5.25286	14.7944
broad_3292_2.23034	3.25021	0.0328036
broad_3294_1.36568	0	2.26345
broad_3297_1.12325	0.755099	3.14914
sharp_3304_0.517181	1.01774	2.09943
broad_3306_0.412128	0	0.45925
broad_3312_2.33539	0.361134	7.01996
sharp_3313_2.93338	0.0656608	2.85391
broad_3315_27.4348	19.4356	98.7387
sharp_3318_0.751528	0.0656608	0.45925
sharp_3323_0.743447	0.0328304	2.36186
broad_3324_4.63846	3.48002	3.674
broad_3325_1.1879	2.46228	2.19784
sharp_3328_0.961633	0.0656608	0.820089
sharp_3332_0.226266	3.51285	0.262428
sharp_3338_0.581828	0.262643	1.96821
broad_3346_4.31523	1.64152	3.21475
broad_3352_0.913147	0.262643	1.24654
broad_3357_8.27489	0.196982	4.78932
broad_3360_0.969713	3.41436	1.8698
broad_3364_0.913147	15.0363	1.31214
broad_3367_1.65659	0	0.524857
broad_3369_1.63235	29.3832	4.55969
broad_3370_1.02628	1.80567	2.03382
sharp_3373_0.0565666	20.4205	0.229625
sharp_3374_0.541423	0	0.9185
broad_3375_1.2283	0	0.0328036
sharp_3377_2.36772	0.229813	3.93643
broad_3378_0.282833	0.361134	0.262428
broad_3379_1.09093	0.426795	1.57457
broad_3380_8.95369	0.328304	7.31519
broad_3384_0.387885	0	0.196821
sharp_3389_1.76973	0.262643	0.9185
sharp_3390_1.11517	0	0.0656071
broad_3394_11.3214	23.802	13.3182
broad_3395_0.759609	12.4099	2.19784
broad_3396_9.3739	10.2431	4.92053
broad_3407_0.896985	0	1.47616
broad_3410_1.81821	0.0328304	3.24755
broad_3418_1.2283	6.13928	4.26446
broad_3419_1.15558	3.80833	2.46027
broad_3429_2.18994	2.98757	3.44437
broad_3431_2.02832	2.39662	3.93643
broad_3434_3.9031	5.87664	2.06662
sharp_3435_2.87682	0.164152	0.328036
sharp_3438_1.13133	3.25021	4.5925
sharp_3441_0.541423	0	0.164018
sharp_3445_0.711123	0	2.42746
broad_3446_0.630314	0.886421	0.0328036
broad_3449_1.17982	6.23777	0.0328036
broad_3450_0.913147	3.84116	1.27934
sharp_3451_1.53538	0.131322	2.46027
sharp_3452_2.82833	0	1.67298
broad_3456_8.41226	11.1623	5.70782
sharp_3457_0.404047	6.00796	1.11532
broad_3458_11.2568	0.426795	13.8759
sharp_3459_2.77176	0.0328304	2.26345
broad_3467_0.711123	0.0656608	0.492053
broad_3470_3.45864	0.0328304	8.20089
broad_3472_2.40812	0	1.73859
broad_3473_0.783852	0.0656608	2.19784
broad_3491_0.961633	1.54303	0.164018
sharp_3494_1.0586	0.0984912	0.984107
sharp_3498_0.59799	0.0656608	0.0328036
broad_3501_1.34952	1.47737	3.87082
broad_3502_0.735366	2.49511	0.590464
broad_3503_4.21017	0	8.06967
broad_3505_3.10308	0.0328304	11.2188
broad_3506_25.6732	6.17211	53.6666
broad_3507_1.89902	3.41436	0.55766
broad_3508_0.0888904	1.18189	0.262428
broad_3512_0.816176	3.21738	0.0328036
sharp_3513_0.872742	2.52794	1.57457
broad_3514_1.51114	2.03548	0.229625
sharp_3516_0.355562	0.295474	0.656071
broad_3517_0.355562	0.984912	0.55766
sharp_3518_0.670719	0.525286	0.55766
sharp_3519_0.969713	0.361134	1.41055
sharp_3520_1.9071	9.02836	3.05073
broad_3522_0.800014	2.33096	0.229625
sharp_3532_0.517181	0	0.295232
broad_3535_0.85658	0	0.984107
sharp_3546_0.153538	0	0.623268
sharp_3548_0.638395	0.229813	1.54177
sharp_3549_0.177781	0.262643	0.426446
broad_3562_1.20406	0	3.60839
broad_3565_1.60811	0.196982	2.46027
sharp_3576_0.315157	35.424	0.164018
sharp_3577_1.05052	14.5767	3.05073
broad_3579_20.7357	34.2749	37.9865
broad_3585_0.484857	0.590947	0.492053
sharp_3586_1.09093	0.558117	2.26345
sharp_3587_0.274752	0.787929	0.131214
sharp_3588_0.654557	0.262643	2.65709
broad_3589_0.581828	0.361134	1.14812
broad_3590_2.8849	0.426795	5.15016
broad_3591_0.242428	0.229813	0.0328036
broad_3593_14.9982	27.1179	9.41462
broad_3607_34.3117	33.29	67.9362
broad_3608_0.541423	1.80567	1.27934
broad_3609_22.4489	11.7861	13.5807
sharp_3610_0.638395	1.31322	1.93541
broad_3618_1.17982	1.37888	0.196821
broad_3622_1.12325	0	4.19886
broad_3625_10.8446	33.2572	23.4545
broad_3626_1.19598	27.7745	4.72371
broad_3627_0.783852	22.1277	0.229625
sharp_3628_0.468695	19.5669	1.64018
broad_3637_1.42225	6.6974	2.88671
broad_3638_1.27679	10.3087	3.77241
broad_3639_0.759609	5.51551	0.45925
broad_3640_2.42428	6.56608	7.57762
sharp_3641_0.468695	6.20494	0.984107
sharp_3648_0.589909	0.229813	0.721678
broad_3651_3.04652	1.80567	0.524857
broad_3652_3.18389	2.82341	7.28239
sharp_3655_0.250509	2.75775	1.01691
broad_3663_0.250509	0.558117	0.45925
broad_3664_2.0768	0.722269	0.984107
broad_3665_0.622233	0.85359	2.29625
broad_3667_0.880823	0.164152	0.45925
broad_3669_4.82432	32.5021	4.55969
broad_3670_1.25255	11.425	0.229625
sharp_3672_0.379804	10.4072	0.0328036
sharp_3674_0.0727285	0.787929	0.295232
sharp_3675_3.02227	0.984912	0.0984107
broad_3676_5.41423	4.66192	0.328036
broad_3690_9.67289	0.656608	10.5299
broad_3692_0.242428	0.328304	0.9185
broad_3693_2.15761	0.886421	4.72371
sharp_3694_0.0969713	0.689438	0.164018
broad_3696_0.654557	0.919251	2.26345
broad_3705_0.3394	10.637	0.0656071
sharp_3707_0.848499	1.05057	2.16503
sharp_3709_0.800014	17.8597	0.0656071
broad_3710_9.95573	47.8995	15.3521
broad_3711_2.28691	37.0327	3.90362
broad_3720_0.800014	1.54303	0.360839
sharp_3721_1.67276	0.984912	4.75652
sharp_3722_0.290914	0.0984912	0.885696
broad_3724_0.606071	0	0.0656071
sharp_3726_0.0727285	1.05057	0.295232
broad_3727_0.153538	1.37888	0.492053
broad_3728_0.743447	2.33096	3.01793
sharp_3729_0.961633	1.87133	2.23064
sharp_3730_0.589909	1.77284	0.623268
sharp_3731_0.808095	0	3.28036
broad_3733_1.2283	1.77284	4.98614
broad_3736_0.791933	0.492456	2.39466
broad_3741_2.09296	0.558117	4.6581
sharp_3748_1.03436	0.919251	3.60839
broad_3753_2.52934	1.0834	1.67298
sharp_3757_1.81821	0.0328304	3.90362
broad_3759_5.00211	0.459625	20.2726
broad_3765_1.17982	15.2333	3.50998
broad_3767_7.12739	3.74266	4.39568
broad_3769_2.48085	3.64417	0.0984107
broad_3770_3.38592	4.00531	3.08353
broad_3771_0.363643	2.42945	0.393643
broad_3785_1.02628	0.722269	1.24654
broad_3788_0.557585	1.8385	1.50896
sharp_3789_0.42829	0.328304	0.984107
broad_3790_1.42225	0.525286	1.70578
broad_3791_1.88286	0.393965	4.10044
broad_3792_2.27075	0.558117	2.00102
sharp_3793_0.145457	0	0.590464
sharp_3794_0.363643	0	1.47616
broad_3795_1.10709	0.361134	0.328036
sharp_3796_0.654557	0	2.39466
broad_3798_1.29295	2.06831	4.36287
sharp_3801_0.492938	1.18189	0.787285
sharp_3803_0.953552	0.689438	0.0328036
sharp_3806_0.412128	0	0.590464
sharp_3809_1.2283	0	0.45925
sharp_3813_0.387885	0.393965	1.57457
sharp_3814_0.541423	0.426795	0.0984107
sharp_3815_1.70508	6.00796	1.14812
broad_3817_0.557585	0.492456	0.852892
sharp_3818_0.444452	5.22003	1.54177
broad_3819_2.52934	6.53325	1.70578
broad_3831_1.67276	0	0.984107
sharp_3843_1.0586	1.28039	0.196821
broad_3844_0.961633	1.18189	0.787285
sharp_3846_0.888904	0.0656608	0.0328036
broad_3849_3.02227	0.558117	5.70782
broad_3850_1.85054	5.1872	3.47718
broad_3858_0.68688	7.12419	0.131214
broad_3859_0.775771	0.459625	2.95232
sharp_3860_0.832337	3.28304	2.29625
sharp_3862_0.775771	0.0984912	2.7227
broad_3865_1.37376	4.46493	1.57457
broad_3867_5.19605	1.64152	3.28036
sharp_3880_0.3394	0	0.492053
sharp_3881_0.929309	1.5102	0.9185
broad_3883_2.68287	0	3.18194
broad_3892_4.12936	0.0984912	8.03687
broad_3893_0.638395	0.0328304	1.24654
broad_3895_0.250509	0.0328304	0.131214
sharp_3903_0.371724	0	0.131214
sharp_3915_0.614152	0.361134	0.820089
broad_3917_3.57986	0.590947	14.532
broad_3919_1.34952	1.05057	5.47819
broad_3920_2.04448	0.558117	2.85391
sharp_3921_0.945471	0	2.36186
broad_3924_1.49497	0.525286	3.57559
broad_3928_1.20406	3.0204	3.41157
broad_3932_1.13133	1.90416	4.5925
sharp_3935_0.387885	3.41436	1.57457
broad_3949_3.89502	1.87133	13.2526
sharp_3951_0.953552	0	0.885696
broad_3952_0.412128	0.295474	0.852892
broad_3953_3.15157	0.131322	7.64323
sharp_3954_0.476776	0.0984912	0.295232
broad_3957_0.395966	0.0328304	1.60737
broad_3962_0.266671	0.393965	0.623268
sharp_3968_0.630314	0	1.21373
broad_3972_1.21214	0.0328304	1.44336
sharp_3973_4.4122	0	16.205
broad_3981_4.88897	1.44454	8.49612
sharp_3984_2.13337	0.0984912	1.73859
broad_3990_13.3416	0.0984912	1.37775
broad_3993_8.63045	5.41701	5.44539
sharp_3994_0.670719	2.06831	0.131214
sharp_3997_0.557585	0	1.54177
broad_3998_1.13133	8.76571	3.83802
broad_4002_0.977794	0.229813	0.0328036
broad_4003_1.23638	0.295474	4.10044
broad_4007_3.55562	5.12154	3.64119
sharp_4015_7.01426	0.984912	1.08252
sharp_4017_12.2346	1.31322	4.36287
broad_4019_2.11721	0	2.13223
sharp_4022_1.10709	0.196982	2.32905
sharp_4024_0.282833	0	0.0328036
broad_4026_1.26871	7.25552	1.47616
sharp_4027_2.12529	5.22003	6.69193
broad_4028_2.5859	142.845	3.64119
sharp_4029_2.65055	3.11889	6.59351
broad_4030_5.21221	138.282	10.0379
sharp_4031_0.549504	108.537	1.11532
broad_4032_1.76973	151.315	5.18296
sharp_4036_0.452533	0	0.688875
broad_4037_1.85862	0.426795	1.31214
sharp_4038_0.185862	0.0984912	0.754482
broad_4039_0.331319	0.0656608	0.393643
sharp_4041_0.961633	0.196982	0.45925
broad_4043_1.91518	4.62908	0.0328036
broad_4044_1.61619	3.48002	0.984107
broad_4047_0.355562	4.20229	0.0656071
sharp_4052_0.872742	0.0656608	1.21373
broad_4060_1.06668	0.886421	0.852892
broad_4062_1.20406	0.131322	3.28036
sharp_4063_0.202024	0.164152	0.820089
broad_4065_3.25662	0.0328304	5.64221
broad_4066_6.81224	12.8039	6.39669
broad_4067_17.1801	15.2333	18.206
broad_4068_64.6799	24.6228	74.3329
broad_4069_1.34952	2.36379	2.88671
sharp_4074_0.783852	2.88907	2.03382
sharp_4077_1.04244	0	0.393643
broad_4085_0.638395	0.229813	0.0656071
broad_4088_1.80205	0	5.18296
broad_4102_0.985875	0.886421	4.00203
broad_4103_3.81421	0	8.00407
sharp_4105_1.09901	0	2.19784
broad_4109_1.8667	0	0.721678
broad_4110_2.96571	4.1038	5.37978
broad_4114_3.69299	0.459625	6.26548
broad_4115_11.5073	0.0984912	25.8164
broad_4120_0.517181	0	0.131214
broad_4121_1.58387	4.92456	1.837
broad_4122_2.96571	3.84116	0.524857
broad_4123_14.1255	6.00796	14.5648
broad_4124_2.14145	5.25286	5.21577
broad_4125_4.42028	4.03814	0.754482
sharp_4128_0.864661	0.196982	0.590464
broad_4130_12.8325	0.196982	2.98512
broad_4135_1.32528	1.18189	3.93643
broad_4140_5.8102	12.5412	7.18398
broad_4141_0.202024	0.82076	0.426446
sharp_4144_5.9395	0.82076	8.85696
sharp_4146_1.48689	0	0.0328036
sharp_4148_4.32331	0.295474	3.21475
broad_4149_0.193943	0.426795	0.131214
sharp_4150_0.654557	1.8385	0.0984107
broad_4151_1.74548	3.08606	5.5766
sharp_4154_0.274752	0	1.11532
broad_4158_1.71316	0.0656608	0.0656071
broad_4160_4.68695	3.54568	7.28239
broad_4165_5.30918	1.70718	4.39568
sharp_4166_0.387885	0.262643	1.41055
sharp_4167_0.614152	0	0.0656071
broad_4186_0.42829	0.492456	1.50896
sharp_4202_0.614152	0.361134	1.60737
broad_4208_5.76171	0.886421	23.3561
sharp_4209_0.363643	0.0328304	0.55766
sharp_4211_0.678799	0	0.721678
sharp_4213_0.5091	0.0984912	0.0328036
broad_4221_0.913147	0	0.131214
sharp_4225_1.89902	0	7.70884
sharp_4232_4.29098	1.90416	16.1393
sharp_4236_0.379804	9.68496	1.31214
sharp_4237_2.2061	6.43476	1.11532
broad_4240_0.0888904	14.4782	0.0328036
sharp_4242_0.3394	0	0.131214
broad_4243_1.25255	0.393965	2.09943
sharp_4244_0.945471	0.558117	0.0984107
broad_4245_3.65259	54.5641	13.1542
broad_4246_0.371724	56.8622	0.885696
broad_4247_5.66474	67.3351	8.52892
broad_4248_2.65863	27.0522	1.47616
sharp_4249_1.37376	25.2466	3.41157
broad_4251_3.095	36.8357	3.37877
sharp_4254_1.0182	2.10114	2.7227
sharp_4255_2.34347	1.47737	4.82212
sharp_4258_0.387885	0	1.14812
sharp_4261_0.59799	0	2.42746
sharp_4263_0.646476	0	1.11532
broad_4266_0.589909	0	0.0656071
sharp_4276_0.25859	0.0656608	0.0656071
sharp_4277_1.30103	0.131322	0.360839
broad_4279_3.58794	0.295474	1.837
sharp_4280_0.791933	0.0984912	0.426446
sharp_4281_1.76973	0.196982	2.32905
broad_4283_0.153538	0.393965	0.623268
broad_4291_1.81821	0	0.0328036
sharp_4297_0.864661	0.0656608	0.131214
broad_4299_2.34347	0.656608	7.47921
sharp_4302_0.404047	0.164152	0.131214
sharp_4303_0.662638	0.229813	0.0328036
broad_4304_0.153538	0	0.360839
broad_4309_8.96985	15.7586	7.3808
sharp_4313_1.0586	2.03548	1.57457
sharp_4314_0.977794	0.0328304	3.34596
sharp_4319_0.977794	0.0328304	1.04971
broad_4324_0.492938	1.64152	1.50896
sharp_4327_0.3394	0	1.37775
sharp_4328_0.3394	0	0.164018
sharp_4329_0.347481	0	0.951303
broad_4330_0.379804	0	0.754482
broad_4333_2.69904	0.525286	1.60737
broad_4334_0.525261	0.426795	0.164018
sharp_4345_2.52934	0	0.196821
broad_4348_1.59195	0.262643	0.656071
broad_4350_1.22022	16.7435	3.54278
sharp_4351_0.735366	7.71514	0.55766
broad_4352_1.44649	6.73023	0.984107
broad_4353_0.913147	0.295474	0.524857
sharp_4355_0.525261	0.361134	1.04971
broad_4358_3.91118	0.623777	3.05073
broad_4360_1.27679	2.39662	1.57457
sharp_4367_0.250509	0.196982	0.360839
broad_4369_1.64851	0	6.69193
sharp_4370_0.832337	0.459625	3.37877
sharp_4373_3.03844	0	2.16503
sharp_4376_0.42829	0.0328304	1.73859
broad_4378_0.0727285	0	0.295232
broad_4379_0.129295	0	0.524857
sharp_4384_1.82629	0	2.91952
sharp_4385_0.226266	0	0.229625
broad_4387_2.31115	0.393965	1.60737
broad_4388_12.9942	4.23512	19.3213
sharp_4389_4.25058	1.80567	9.41462
sharp_4392_0.791933	0.196982	3.21475
broad_4395_5.01019	2.49511	16.2706
broad_4397_5.87485	0.0328304	23.5201
sharp_4400_0.840418	0	0.0328036
sharp_4404_1.5273	0	3.14914
sharp_4405_2.09296	0.229813	2.29625
broad_4407_1.94751	0.131322	0.164018
sharp_4416_0.945471	0.0328304	0.0328036
broad_4417_1.38992	0.590947	0.196821
broad_4418_3.14349	10.0789	1.90261
broad_4423_3.34551	0.85359	5.15016
broad_4424_6.94153	1.14906	11.8749
broad_4425_1.57578	0.787929	4.42848
sharp_4429_3.32935	0	3.11634
broad_4436_0.59799	0	1.08252
broad_4441_6.29506	0.229813	7.348
broad_4450_0.93739	4.95739	2.95232
broad_4451_3.29703	5.58117	3.31316
sharp_4452_2.23842	0.229813	3.05073
broad_4453_4.80816	2.00265	12.6294
sharp_4456_1.17174	0	0.45925
broad_4459_14.077	35.4897	2.36186
broad_4460_0.638395	0.722269	0.492053
sharp_4461_1.99599	0.229813	0.360839
broad_4470_2.45661	1.57586	4.6253
sharp_4473_4.29906	0	0.229625
sharp_4485_0.315157	3.51285	0.688875
broad_4486_3.21622	3.84116	3.14914
sharp_4489_1.01012	0.229813	2.7227
broad_4494_0.581828	0.952081	1.08252
broad_4497_0.985875	0	2.03382
broad_4498_2.83641	2.52794	4.13325
sharp_4500_8.89712	0.295474	10.5627
broad_4501_0.420209	0.0328304	0.0328036
broad_4503_1.91518	2.29813	4.98614
broad_4506_0.93739	36.8685	2.42746
broad_4508_2.06064	42.3512	1.08252
broad_4509_3.52329	0	2.00102
broad_4510_0.153538	0	0.623268
broad_4515_0.945471	2.06831	1.57457
broad_4516_0.541423	0.295474	1.14812
broad_4518_1.30911	16.8092	4.13325
broad_4519_5.82636	19.2058	15.0896
broad_4520_0.347481	3.677	0.360839
sharp_4532_0.363643	0.0656608	0.820089
sharp_4534_1.47073	5.02305	0.623268
broad_4535_1.15558	6.89438	4.10044
broad_4538_10.7557	9.91478	19.9446
sharp_4540_0.484857	0.755099	1.27934
broad_4544_0.93739	0.0328304	3.80521
broad_4546_7.17588	0.0656608	25.718
sharp_4550_1.398	0	2.7227
sharp_4551_0.589909	0	2.36186
sharp_4555_0.185862	10.1118	0.0984107
broad_4556_33.0996	39.1338	42.5134
sharp_4557_10.6588	1.41171	10.694
sharp_4558_7.83044	1.11623	7.15118
broad_4562_5.33342	0	4.6581
sharp_4563_0.307076	0	0.623268
broad_4567_1.53538	0	0.524857
sharp_4569_2.42428	0.0656608	0.393643
sharp_4571_0.0646476	0.0656608	0.262428
broad_4580_1.24447	2.98757	0.0984107
broad_4581_5.70515	4.4321	5.01894
broad_4583_0.1697	2.5936	0.360839
broad_4584_0.832337	0.393965	0.787285
broad_4585_0.0646476	2.46228	0.262428
broad_4586_1.03436	3.677	0.328036
broad_4587_20.6953	6.10645	40.742
broad_4588_0.541423	2.23247	1.34495
sharp_4589_0.460614	0	0.0328036
sharp_4592_0.622233	0.361134	0.196821
sharp_4593_1.60811	0.361134	4.52689
broad_4596_41.1967	196.424	17.7467
sharp_4597_0.298995	3.61134	0.524857
broad_4598_0.783852	3.18455	0.229625
broad_4607_5.18797	6.10645	7.15118
broad_4608_1.63235	2.36379	0.0984107
broad_4619_1.71316	25.5092	3.44437
broad_4620_0.250509	21.7337	0.328036
broad_4621_3.66875	45.2074	7.70884
sharp_4624_1.43033	0.525286	1.34495
broad_4625_2.11721	1.14906	3.674
sharp_4635_0.137376	0	0.0328036
broad_4642_34.8612	6.10645	65.9351
broad_4643_24.8812	9.55364	30.9009
broad_4644_8.92136	4.33361	18.0092
broad_4646_1.28487	0	1.21373
sharp_4656_0.573747	0	2.32905
broad_4657_0.533342	0	1.34495
broad_4659_1.26063	0.328304	1.37775
sharp_4661_0.76769	0.85359	1.24654
broad_4662_2.76368	0	0.0328036
broad_4663_3.87885	0.492456	7.54482
sharp_4664_0.476776	0	0.787285
sharp_4666_0.872742	0	2.85391
sharp_4667_1.57578	0	5.90464
sharp_4670_0.0727285	1.18189	0.0656071
broad_4672_2.13337	11.3593	4.29727
sharp_4674_0.581828	5.12154	0.164018
broad_4680_2.05256	18.4507	0.787285
broad_4681_16.0649	16.645	17.3531
broad_4684_1.72932	41.6289	1.50896
broad_4685_0.953552	34.1108	1.11532
broad_4686_1.79397	54.7611	6.4623
sharp_4689_0.250509	0	0.164018
broad_4698_0.129295	1.47737	0.524857
broad_4723_0.492938	0.361134	0.0328036
sharp_4724_0.0565666	0	0.229625
broad_4726_0.549504	0	0.721678
sharp_4727_0.282833	0.229813	0.787285
broad_4728_0.42829	0.886421	0.885696
broad_4729_0.533342	3.84116	1.14812
broad_4730_4.5819	5.87664	6.56071
broad_4737_3.7334	5.71249	10.5299
broad_4741_0.0727285	0.85359	0.295232
broad_4742_0.985875	0.262643	2.36186
broad_4747_1.398	2.56077	4.6581
sharp_4748_1.28487	0	0.688875
broad_4754_0.315157	0.393965	1.27934
broad_4761_0.137376	0.0984912	0.0328036
sharp_4763_0.5091	0.0656608	0.229625
sharp_4767_1.94751	0	6.56071
sharp_4773_0.565666	0	1.08252
broad_4774_1.20406	0	4.88773
sharp_4776_0.412128	0.229813	0.45925
broad_4777_1.19598	2.5936	0.9185
broad_4779_1.78589	1.24755	0.0328036
sharp_4780_2.05256	0.85359	3.11634
sharp_4781_1.697	0	1.37775
broad_4782_1.64851	0.0656608	1.31214
sharp_4783_1.08285	1.34605	4.39568
sharp_4785_0.589909	0	1.57457
sharp_4788_0.929309	0	0.45925
broad_4792_0.969713	0.787929	3.14914
broad_4793_1.43841	2.85624	4.88773
broad_4796_1.57578	0.164152	2.16503
sharp_4799_1.10709	1.5102	1.93541
sharp_4802_1.44649	0	4.33007
sharp_4806_0.808095	0	1.08252
broad_4807_2.42428	0	3.96923
sharp_4808_2.21418	0	8.98817
sharp_4809_0.242428	0	0.984107
broad_4811_1.40608	0.0328304	3.93643
sharp_4814_1.02628	0.0328304	0.360839
broad_4815_1.64851	0.426795	3.93643
broad_4816_14.8205	3.25021	8.85696
sharp_4817_0.501019	0.459625	1.37775
broad_4818_0.476776	0.131322	1.08252
sharp_4826_0.775771	0	0.262428
broad_4831_1.81821	1.47737	4.39568
sharp_4832_0.0646476	1.37888	0.262428
sharp_4834_0.387885	0	0.0656071
broad_4837_0.492938	1.74001	0.721678
broad_4838_5.6405	4.89173	14.8272
broad_4839_0.444452	2.52794	0.164018
sharp_4840_1.07477	0	2.88671
sharp_4851_0.379804	0	0.721678
broad_4854_16.8084	0.590947	0.852892
broad_4863_1.49497	3.38153	2.00102
broad_4864_4.97786	5.74532	3.54278
broad_4865_4.17785	1.05057	4.39568
broad_4866_5.74555	8.99553	3.83802
broad_4867_2.7152	4.69475	0.229625
broad_4870_1.36568	2.5936	2.62428
broad_4871_3.41824	2.49511	7.87285
sharp_4872_1.37376	0	5.5766
broad_4878_0.646476	0	2.62428
sharp_4883_0.824256	0	0.492053
sharp_4885_0.436371	1.37888	0.885696
sharp_4886_0.557585	0.722269	0.9185
broad_4887_0.581828	0.0984912	1.41055
broad_4889_0.589909	0	2.39466
broad_4890_0.816176	0	0.623268
sharp_4893_0.218186	0.0984912	0.196821
broad_4896_3.14349	0.787929	5.64221
broad_4898_1.02628	0.295474	0.721678
broad_4899_9.90724	2.23247	11.9733
sharp_4902_0.379804	0	1.54177
sharp_4905_1.72932	0.131322	0.426446
broad_4906_2.35964	2.13398	3.93643
broad_4908_1.94751	2.72492	0.754482
broad_4909_9.51127	3.93965	6.59351
broad_4911_1.68892	2.62643	2.16503
broad_4912_29.7379	4.46493	22.9297
sharp_4913_0.654557	0.229813	2.03382
sharp_4914_2.08488	0.361134	1.08252
sharp_4915_0.323238	0.0656608	0.492053
broad_4919_0.929309	0.82076	0.721678
sharp_4920_1.32528	0.722269	3.90362
broad_4923_1.75357	0	2.95232
sharp_4925_0.727285	3.08606	2.46027
sharp_4926_0.573747	0.164152	1.08252
sharp_4937_0.0727285	0	0.295232
broad_4939_0.444452	0.0656608	0.0328036
broad_4940_2.12529	0.0328304	5.11735
broad_4944_0.395966	0.0656608	1.44336
sharp_4945_1.14749	0	0.0656071
broad_4949_5.10716	0.85359	6.69193
broad_4950_0.0727285	1.01774	0.295232
broad_4951_0.791933	1.18189	0.0328036
sharp_4953_0.185862	0	0.262428
broad_4954_1.61619	3.93965	1.18093
broad_4956_0.694961	0	2.82111
broad_4957_1.43033	0.0328304	2.32905
sharp_4964_0.581828	1.34605	2.19784
sharp_4968_2.10913	0.0984912	2.00102
broad_4969_39.7744	0.82076	43.3007
broad_4974_1.38992	1.60869	1.837
sharp_4979_0.452533	0.131322	0.0328036
broad_4980_2.72328	1.8385	1.31214
sharp_4981_4.90513	0.196982	7.57762
sharp_4982_1.60003	0.525286	4.52689
broad_4985_0.808095	1.05057	2.55868
sharp_4986_0.654557	0.689438	0.820089
sharp_4987_0.444452	0.164152	0.492053
broad_4988_2.44045	14.6752	3.7068
broad_4989_1.13133	14.5767	0.951303
sharp_4990_0.913147	10.7684	3.37877
sharp_4992_2.55358	0.459625	8.46332
broad_4993_108.511	11.5891	95.8848
broad_4994_1.14749	4.56342	2.06662
broad_4996_1.61619	4.1038	0.164018
broad_4998_0.363643	3.64417	0.426446
broad_5000_1.85862	3.54568	4.19886
broad_5001_1.17174	2.79058	4.42848
sharp_5004_0.670719	1.31322	1.31214
sharp_5005_1.37376	1.24755	0.754482
sharp_5006_0.395966	0.492456	0.196821
broad_5008_0.638395	0.164152	2.49307
broad_5009_4.56573	2.85624	6.59351
broad_5010_2.0768	0.525286	5.87184
broad_5016_2.42428	0.361134	2.42746
broad_5019_5.53545	2.79058	3.64119
broad_5020_0.549504	1.47737	0.0984107
broad_5022_8.77591	1.87133	2.42746
sharp_5023_0.816176	0.196982	0.45925
broad_5025_0.694961	0	0.0984107
broad_5027_0.646476	1.57586	2.62428
broad_5030_0.832337	16.9077	2.03382
broad_5031_0.5091	0.131322	1.14812
broad_5032_4.63846	0.361134	4.23166
sharp_5034_0.234347	0	0.328036
broad_5035_0.226266	0	0.295232
broad_5039_1.15558	0.0656608	0.426446
sharp_5041_1.16366	0.0984912	3.57559
broad_5044_0.808095	0.0656608	3.28036
sharp_5058_0.606071	0.590947	2.46027
sharp_5060_0.969713	0.0656608	2.59148
sharp_5061_0.307076	0.0656608	0.328036
broad_5062_4.46876	2.88907	11.7437
sharp_5070_0.791933	0	0.0328036
sharp_5073_0.533342	0	0.524857
broad_5075_2.56166	0	2.06662
broad_5080_3.12733	0	4.00203
broad_5088_1.95559	0.131322	5.90464
broad_5094_1.72932	1.24755	2.32905
broad_5095_2.02832	1.37888	1.57457
broad_5096_0.274752	1.34605	0.754482
broad_5097_1.05052	0.0656608	1.67298
sharp_5098_1.58387	3.51285	1.64018
sharp_5100_2.38388	2.49511	3.47718
sharp_5101_0.331319	2.69209	0.688875
sharp_5102_0.492938	2.36379	2.00102
sharp_5103_0.290914	0.623777	0.0656071
sharp_5109_0.226266	0.787929	0.229625
sharp_5112_0.185862	0.295474	0.0656071
broad_5114_3.46673	0.295474	1.11532
broad_5127_0.751528	6.63174	0.262428
sharp_5140_0.315157	0	0.262428
broad_5147_1.7374	0.295474	4.5925
broad_5148_1.05052	0.295474	1.54177
sharp_5149_1.43033	0	0.754482
broad_5154_0.977794	14.6424	2.03382
broad_5156_0.68688	0	2.7883
broad_5168_0.872742	0.229813	2.00102
sharp_5169_1.47073	0.295474	1.11532
broad_5177_0.791933	0	2.39466
broad_5181_2.30307	0.689438	3.01793
sharp_5185_0.0727285	0	0.295232
sharp_5204_0.323238	1.01774	0.164018
sharp_5208_0.476776	0	1.64018
broad_5217_13.1396	60.7362	27.9814
broad_5218_0.735366	67.1053	1.41055
broad_5219_2.44853	28.9564	3.18194
broad_5220_0.969713	40.3814	0.820089
broad_5221_0.25859	46.9803	0.590464
broad_5222_3.62026	67.5321	7.54482
broad_5223_12.0325	59.9483	34.1813
sharp_5236_0.290914	3.15172	0.885696
sharp_5240_0.0727285	2.19964	0.131214
broad_5241_3.2243	2.79058	2.23064
broad_5245_0.638395	0.0328304	0.0984107
broad_5253_1.42225	2.23247	1.34495
broad_5257_0.654557	1.74001	1.11532
broad_5269_1.10709	0	2.98512
sharp_5272_13.1719	0	53.437
sharp_5273_0.864661	0	3.47718
broad_5287_33.5117	0	8.2665
broad_5289_2.04448	5.22003	0.688875
broad_5290_1.76165	0	2.16503
sharp_5293_0.468695	0.0328304	0.196821
sharp_5295_0.25859	0	1.04971
sharp_5296_0.1697	0	0.688875
sharp_5297_0.290914	0	0.951303
sharp_5302_0.872742	0	3.54278
broad_5303_0.193943	0.0328304	0.787285
sharp_5307_1.398	0	2.13223
broad_5309_2.0364	0.0328304	0.951303
broad_5310_2.53742	1.77284	0.885696
broad_5311_1.48689	2.5936	1.24654
broad_5315_2.66671	0	10.8252
sharp_5318_0.0565666	0	0.229625
broad_5319_17.1316	5.1872	30.5073
broad_5320_2.0364	12.968	0.951303
broad_5321_91.5894	139.168	101.888
broad_5324_6.08495	0.919251	2.91952
sharp_5325_0.444452	0.0328304	0.328036
broad_5329_2.85257	0.164152	0.754482
sharp_5338_0.864661	1.18189	3.37877
sharp_5339_0.961633	0.0656608	2.68989
broad_5346_2.56166	0.131322	1.47616
broad_5351_2.7152	0.0328304	11.022
broad_5352_0.945471	34.7346	0.229625
sharp_5353_0.953552	3.21738	1.34495
broad_5356_1.38184	0.229813	3.18194
sharp_5358_0.85658	0	2.29625
sharp_5360_0.662638	0	1.21373
broad_5367_0.622233	0.0656608	0.492053
broad_5379_3.87077	16.7435	14.1055
broad_5380_1.98791	1.11623	7.93846
broad_5382_7.19204	18.976	13.0558
broad_5383_40.0896	2.36379	41.9229
sharp_5384_0.0888904	0.656608	0.0984107
broad_5386_0.226266	24.8854	0.164018
broad_5387_14.4245	25.0824	18.9277
broad_5388_80.1226	1.57586	77.9412
sharp_5389_3.53137	0.426795	4.52689
broad_5391_1.55962	9.291	3.31316
sharp_5395_0.0565666	0.0328304	0.229625
broad_5396_0.460614	0.0328304	0.688875
broad_5402_0.945471	2.29813	3.28036
broad_5403_5.53545	3.84116	9.44742
sharp_5405_3.31319	0.295474	2.68989
broad_5410_1.05052	0	2.00102
broad_5411_0.581828	0	2.36186
broad_5416_0.678799	0	2.7555
broad_5417_1.64851	0.196982	5.511
sharp_5422_1.14749	0	4.6581
broad_5427_5.6809	0.0656608	3.54278
broad_5429_4.12936	0.0328304	0.754482
broad_5440_5.81828	0	0.0328036
broad_5443_1.09093	0.558117	0.721678
broad_5447_0.501019	2.56077	0.524857
sharp_5448_0.800014	1.96982	3.24755
broad_5453_3.53137	0.0656608	0.754482
broad_5461_2.51317	5.44984	5.15016
sharp_5464_1.1879	0	2.62428
broad_5466_2.39196	3.64417	2.32905
sharp_5469_0.185862	1.93699	0.229625
broad_5471_1.55154	26.5926	2.36186
broad_5472_2.77176	30.4666	2.23064
broad_5473_1.28487	28.9236	0.0328036
sharp_5476_2.29499	0	2.52587
broad_5486_0.581828	2.19964	0.229625
sharp_5490_1.20406	0	1.34495
sharp_5492_0.945471	0.590947	2.62428
broad_5493_1.20406	0	1.37775
sharp_5494_1.97175	0.295474	3.73961
broad_5495_2.50509	0	0.295232
broad_5501_4.18593	0.590947	15.9097
sharp_5503_0.412128	0	1.27934
broad_5504_1.92327	0	5.511
broad_5507_4.76776	0.0984912	10.6612
sharp_5509_0.694961	0	2.52587
broad_5512_4.92938	0.0656608	8.46332
broad_5515_1.26871	0.0328304	1.27934
broad_5521_1.9071	3.93965	3.77241
sharp_5522_0.727285	0.262643	2.29625
broad_5528_2.7152	7.87929	9.64425
sharp_5529_1.34144	7.81363	5.44539
broad_5530_1.21214	10.4401	2.06662
sharp_5531_0.282833	0.689438	0.131214
broad_5532_0.783852	10.4729	2.06662
broad_5533_5.60818	18.1224	16.0081
broad_5534_1.49497	11.7533	6.06866
broad_5535_1.47881	17.3016	5.64221
sharp_5536_1.5273	0	1.41055
broad_5538_3.15157	2.72492	2.46027
broad_5539_1.12325	4.1038	1.54177
sharp_5541_0.501019	0.196982	2.03382
broad_5542_14.4083	45.8312	50.1566
broad_5543_4.23442	82.7982	2.82111
broad_5544_6.6991	13.3948	8.66014
sharp_5545_0.347481	68.6812	1.41055
broad_5546_59.3626	102.004	120.848
broad_5547_7.62841	6.82872	16.4346
broad_5548_6.55365	25.3779	15.8113
broad_5549_7.51528	28.6938	19.1901
broad_5550_4.5819	66.5472	15.2537
broad_5551_1.49497	0.164152	2.65709
sharp_5554_4.09704	0	2.39466
broad_5557_14.279	25.0824	18.4684
broad_5562_0.751528	2.5936	1.837
broad_5563_1.17174	1.67435	0.984107
sharp_5564_1.2283	1.77284	1.67298
broad_5566_3.57986	2.39662	11.1532
sharp_5567_1.51922	0	0.0984107
broad_5573_1.96367	0	0.0328036
broad_5574_0.395966	0.131322	0.0328036
broad_5581_3.0546	0	0.164018
sharp_5584_1.16366	0	0.492053
broad_5586_0.420209	0.0656608	0.721678
broad_5592_24.954	8.24043	7.61042
broad_5602_1.23638	0.0328304	2.39466
sharp_5604_0.468695	0.525286	1.21373
sharp_5617_1.17174	0.426795	1.57457
broad_5618_6.56173	10.3416	18.206
broad_5619_1.14749	4.23512	1.50896
sharp_5620_1.83437	0.525286	3.47718
sharp_5621_10.6426	0.328304	16.533
broad_5622_5.31726	3.51285	6.33109
broad_5623_7.83852	5.12154	8.88976
broad_5630_1.19598	0	0.295232
broad_5631_2.56166	0	4.03484
sharp_5632_0.921228	0.919251	1.54177
sharp_5635_3.15965	0.196982	5.28137
sharp_5637_6.51324	1.01774	0.492053
broad_5638_2.52934	1.80567	6.98716
broad_5644_16.5094	0.0328304	64.6886
sharp_5649_0.533342	0.0328304	0.885696
broad_5654_0.452533	0.196982	0.984107
sharp_5661_1.0586	0	2.91952
broad_5665_0.985875	0.0656608	4.00203
sharp_5667_0.0727285	0.426795	0.262428
broad_5668_0.921228	13.3291	2.7555
broad_5669_0.711123	16.1197	2.42746
broad_5671_4.44452	0	1.24654
broad_5674_0.993956	7.74797	0.229625
broad_5675_1.89094	7.81363	4.39568
broad_5676_0.420209	5.28569	0.0328036
broad_5678_0.969713	0.328304	2.19784
sharp_5681_0.791933	0	2.06662
sharp_5682_0.977794	0	2.46027
broad_5683_0.565666	0	1.24654
broad_5684_1.16366	0	1.31214
broad_5692_1.84246	1.31322	5.74062
broad_5693_1.0586	0	2.42746
broad_5696_1.33336	0.590947	1.34495
sharp_5702_0.42829	0	0.590464
broad_5703_0.59799	0.656608	0.131214
broad_5704_3.86269	0.722269	3.21475
broad_5706_0.395966	0.623777	0.295232
broad_5714_0.589909	0.229813	2.13223
broad_5716_0.913147	0	1.04971
broad_5720_0.759609	0.0328304	1.41055
broad_5725_1.16366	0	4.72371
broad_5726_2.06872	0	0.328036
broad_5728_3.06268	17.0718	1.01691
sharp_5730_4.21825	1.64152	11.5797
broad_5737_12.5659	0.361134	9.41462
broad_5738_2.14953	0.328304	4.29727
sharp_5745_1.5273	0.229813	0.0656071
broad_5752_1.77781	0	1.837
sharp_5755_0.703042	0.164152	0.623268
broad_5756_1.45457	0.886421	1.77139
sharp_5760_0.420209	0	1.54177
sharp_5764_2.09296	0.262643	1.57457
sharp_5770_0.589909	2.39662	1.24654
broad_5775_0.371724	0.164152	0.55766
sharp_5778_1.57578	0.82076	5.41259
broad_5779_1.45457	0.328304	5.21577
sharp_5786_0.331319	3.0204	0.623268
broad_5788_2.59398	0.558117	1.50896
broad_5789_1.17982	3.84116	0.0328036
broad_5790_2.48893	0	2.49307
sharp_5791_0.614152	0	2.16503
sharp_5792_1.0182	0.0328304	1.8698
broad_5798_0.888904	0	1.50896
broad_5808_1.55154	11.425	4.92053
sharp_5809_1.46265	7.22269	4.19886
broad_5814_2.19802	2.72492	4.23166
sharp_5815_1.05052	0	1.18093
broad_5816_1.22022	0	0.164018
sharp_5828_0.484857	0.689438	1.14812
broad_5833_3.04652	3.11889	9.57864
broad_5839_2.44853	0.295474	3.28036
broad_5843_2.19802	0.787929	3.44437
broad_5846_1.26871	10.2103	3.90362
sharp_5848_0.363643	4.59625	1.11532
sharp_5858_0.743447	0.0328304	0.0984107
sharp_5860_140.778	0	136.266
sharp_5866_0.468695	0	0.885696
broad_5874_2.82025	1.77284	1.04971
[truncated: 36,955 more rows]
[truncated: 51 more columns]

## Sheet: Figure2
figure.2a
ELE_id	log2(root_RPM+1)	log2(embryo_RPM+1)	log2(seedling_RPM+1)	log2(spikelet_RPM+1)
sharp_31_0.492938	1.7304	0	0	0
broad_202_0.420209	1.55491	0	0.0491229	0
broad_205_0.775771	2.21671	0	0	0
sharp_222_0.501019	1.74683	0	0	0
sharp_284_0.315157	1.31157	0	0	0
broad_293_0.476776	1.69697	0	0	0
broad_398_0.42829	1.35509	0	0	0.478861
sharp_515_0.59799	1.93064	0	0	0
broad_528_1.0586	2.08075	0	1.37476	0
sharp_689_1.12325	2.22845	0	0	1.2496
sharp_746_0.929309	1.69697	0	0	1.50437
broad_802_0.68688	2.05459	0	0	0.0916756
broad_830_0.371724	1.28932	0	0.352855	0
sharp_978_0.751528	2.18088	0	0	0
broad_1001_0.880823	2.34094	0	0.0966281	0
broad_1015_1.51114	2.49477	0	1.70103	0
broad_1052_0.3394	1.35509	0	0.0491229	0
sharp_1054_1.03436	1.91618	0.395221	0.78856	0.783815
broad_1088_0.468695	1.67996	0	0	0
broad_1118_2.56974	3.37668	0	0	1.73511
sharp_1160_0.549504	1.84166	0	0	0
broad_1165_0.872742	2.35172	0	0	0
sharp_1261_0.945471	2.15649	0.0738531	0.60363	0.373211
sharp_1263_0.646476	1.3335	0	1.25425	0
sharp_1280_1.70508	2.69431	0	1.73144	0
broad_1284_1.34952	2.2401	0	1.76123	0
broad_1402_0.783852	2.22845	0	0	0
broad_1449_0.985875	1.47827	1.10804	0	1.01215
sharp_1479_0.484857	1.26671	0	0	0.811045
broad_1505_1.37376	2.89928	0	0	0
broad_1515_0.694961	1.39733	0	0	1.26936
sharp_1516_0.266671	1.17256	0	0	0
broad_1561_0.525261	1.69697	0	0.272398	0
broad_1577_0.614152	1.49782	0	0	0.939979
sharp_1580_1.09093	2.19292	0	1.27504	0
sharp_1611_1.14749	2.67727	0	0	0
broad_1625_1.06668	2.38359	0	0	0.756063
broad_1626_0.517181	1.77913	0	0	0
broad_1627_0.387885	1.49782	0	0	0
sharp_1696_0.436371	1.43837	0.144109	0.230422	0
sharp_1710_0.743447	1.94495	0.243467	0.429061	0
broad_1757_0.468695	1.2204	0.0373991	0.0491229	0.756063
sharp_1765_0.355562	1.19668	0	0	0.409294
sharp_1812_0.662638	1.97315	0.177994	0	0
sharp_1849_0.3394	1.19668	0	0.352855	0
broad_1870_1.33336	2.16874	0.681698	1.44984	0
sharp_1980_2.01216	3.05252	0	0.0491229	1.50437
sharp_2000_0.541423	1.82628	0	0	0
sharp_2001_0.630314	1.98705	0	0	0
sharp_2013_0.872742	2.27451	0	0.187189	0.135418
broad_2030_0.5091	1.76307	0	0	0
broad_2203_6.21425	4.91583	0.0373991	0	0
sharp_2204_5.40615	4.72378	0	0	0
broad_2209_0.565666	1.87193	0	0	0
sharp_2279_0.460614	1.28932	0	0.230422	0.545227
sharp_2371_1.78589	2.98488	0	1.23315	0
broad_2420_0.993956	2.34094	0	0	0.608674
broad_2471_0.913147	2.40446	0	0	0
sharp_2507_0.525261	1.31157	0	0	0.889779
broad_2640_0.3394	1.37636	0	0	0
sharp_2692_0.68688	1.2204	0.920604	0	0.608674
broad_2710_0.896985	2.38359	0	0	0
sharp_2720_1.0586	2.26313	0	1.05221	0
broad_2732_1.59195	2.8469	0	1.07611	0.0916756
broad_2761_0.735366	2.14414	0	0.0491229	0
sharp_2825_1.05052	1.7304	1.19336	0	0.727765
broad_2831_1.27679	2.16874	0	0	1.66222
sharp_2841_1.93135	2.83926	0.816885	0	1.36433
sharp_2955_0.517181	1.77913	0	0	0
sharp_3058_0.492938	1.7304	0	0	0
sharp_3061_1.02628	1.77913	0	0.978048	1.10307
broad_3177_0.581828	1.418	0	0	0.939979
broad_3191_0.727285	1.88683	0.243467	0.230422	0.298218
broad_3216_1.43841	2.86206	0.275122	0.230422	0
broad_3294_1.36568	2.26313	0	0	1.7064
broad_3306_0.412128	1.19668	0	0.142619	0.545227
sharp_3327_0.581828	1.35509	0	1.05221	0
sharp_3374_0.541423	1.31157	0	0	0.939979
sharp_3377_2.36772	2.8545	0	0.391461	2.30347
broad_3379_1.09093	2.06773	0	0.142619	1.36433
sharp_3388_0.953552	2.04133	0	1.16792	0
sharp_3406_0.452533	1.3335	0	0.636145	0
broad_3407_0.896985	1.43837	0	0.78856	1.3081
sharp_3411_1.34952	2.31914	0	1.65417	0
broad_3427_0.484857	1.71378	0	0	0
sharp_3635_0.638395	1.95912	0	0.142619	0
broad_3724_0.606071	1.91618	0	0	0.0916756
broad_3735_0.68688	2.08075	0	0	0
sharp_4339_0.719204	2.11912	0.0373991	0	0
broad_4357_3.49097	4.11931	0.0373991	0	0
broad_4396_0.525261	1.79502	0	0	0
broad_4447_0.42829	1.59176	0	0	0
sharp_4477_0.492938	1.67996	0	0.142619	0
sharp_4478_0.517181	1.77913	0	0	0
broad_4578_0.3394	1.37636	0	0	0
broad_4654_0.727285	2.14414	0	0	0
broad_4779_1.78589	2.40446	1.76122	0.636145	0.0465659
sharp_4780_2.05256	2.57056	0.773215	0.0966281	2.04136
broad_4796_1.57578	2.02795	0.681698	0.899865	1.66222
sharp_4826_0.775771	2.08075	0	0.142619	0.336201
broad_4833_0.517181	1.77913	0	0	0
broad_4894_0.355562	1.37636	0	0.0966281	0
broad_5052_0.444452	1.60984	0.0373991	0	0
sharp_5067_1.88286	3.30082	0	0	0
sharp_5068_0.468695	1.67996	0	0	0
broad_5069_0.290914	1.24374	0	0	0
sharp_5070_0.791933	2.21671	0	0.0491229	0.0465659
broad_5081_0.703042	1.74683	0.728182	0	0
broad_5117_0.460614	1.35509	0	0.636145	0
broad_5182_0.5091	1.76307	0	0	0
sharp_5242_0.557585	1.85687	0	0	0
broad_5276_5.18797	4.33297	2.20919	0	0
broad_5290_1.76165	2.40446	0.0738531	1.19	1.66222
broad_5365_0.565666	1.39733	0	0.952455	0
sharp_5463_0.274752	1.19668	0	0	0
broad_5495_2.50509	3.3229	0.336421	1.52122	0.373211
sharp_5514_0.654557	1.59176	0	0.978048	0
broad_5581_3.0546	3.92003	0.0373991	0	0.219113
sharp_5627_0.323238	1.3335	0	0	0
sharp_5673_0.541423	1.418	0	0.845286	0
broad_5684_1.16366	1.90158	0	1.07611	1.20923
sharp_5686_2.2061	3.0459	1.65694	0	0
broad_5717_0.347481	1.37636	0.0373991	0	0
broad_5719_1.14749	2.66868	0	0.0491229	0
broad_5743_0.662638	2.04133	0	0	0
sharp_5745_1.5273	2.47518	1.37961	0.272398	0.0916756
sharp_5806_0.290914	1.24374	0	0	0
sharp_5877_0.412128	1.49782	0	0.142619	0
broad_5888_0.719204	1.90158	0	0	0.63938
sharp_5990_0.638395	2.00081	0	0	0
sharp_5991_0.670719	1.81074	0	0.667944	0
sharp_6016_0.549504	1.84166	0	0	0
sharp_6068_0.759609	2.19292	0	0	0
broad_6240_3.47481	4.11615	0	0	0
broad_6241_0.436371	1.60984	0	0	0
broad_6417_2.57782	3.49811	1.15983	0	0.0465659
broad_6424_1.51922	2.37305	0	1.87458	0.0465659
sharp_6436_0.670719	1.7304	0	0	0.783815
sharp_6448_0.517181	1.35509	0	0.845286	0
broad_6496_1.21214	2.37305	0	1.25425	0
broad_6502_0.662638	1.35509	0	0	1.22956
broad_6535_0.501019	1.64532	0	0.230422	0.0465659
sharp_6579_0.816176	2.20486	0	0.272398	0
broad_6599_0.840418	1.77913	1.03596	0	0
broad_6606_0.977794	1.95912	0.36612	1.09962	0.0465659
broad_6619_0.896985	1.60984	1.32016	0	0
sharp_6659_0.5091	1.19668	0	0.667944	0.478861
broad_6733_1.697	3.16682	0	0	0
sharp_6734_0.783852	1.69697	0	1.21173	0
broad_6839_1.04244	2.55199	0	0.0491229	0
broad_6844_0.573747	1.84166	0	0.142619	0
broad_6845_0.290914	1.24374	0	0	0
sharp_6850_0.533342	1.81074	0	0	0
sharp_6859_0.436371	1.60984	0	0	0
broad_6982_0.872742	1.71378	0	1.41279	0
sharp_7097_0.525261	1.79502	0	0	0
broad_7098_0.484857	1.71378	0	0	0
sharp_7161_1.06668	1.88683	0	1.44984	0.444496
sharp_7163_1.43033	2.14414	0	1.33569	1.26936
broad_7164_0.678799	2.06773	0	0	0
sharp_7167_0.460614	1.66274	0	0	0
broad_7192_1.36568	2.43519	0	0	1.45343
broad_7237_0.848499	1.3335	1.12551	0	0.727765
broad_7285_0.694961	1.26671	0.479158	0.636145	0.669448
broad_7324_0.808095	1.88683	0	0.729512	0.409294
broad_7333_0.872742	1.77913	0	0.501442	1.03542
sharp_7386_1.01012	1.84166	0.705127	0.699056	0.577299
broad_7466_2.48085	3.44372	0	0.429061	1.14648
broad_7484_3.59602	3.54113	2.34216	0.429061	0
sharp_7531_0.363643	1.43837	0	0	0
sharp_7633_0.436371	1.19668	0.609036	0	0
broad_7693_1.72932	2.26313	0.750874	0.570366	1.77714
sharp_7707_0.791933	1.91618	0	0.899865	0
sharp_7811_0.622233	1.35509	0.960091	0	0
sharp_7841_0.888904	1.49782	0.211102	0.60363	1.22956
broad_7880_0.735366	1.69697	0	1.07611	0
sharp_7904_0.412128	1.43837	0	0	0.259207
sharp_7905_0.727285	2.02795	0	0.0491229	0.336201
broad_7907_1.96367	3.10444	0.0373991	1.29555	0
sharp_7937_1.21214	2.46529	0.838234	0.0491229	0
sharp_7964_0.662638	1.43837	0.816885	0.352855	0
broad_8185_0.444452	1.37636	0.423746	0	0
broad_8191_1.41417	2.11912	0	1.86089	0.444496
broad_8401_2.93338	3.203	0	0.187189	2.50866
broad_8530_0.783852	1.79502	0	1.07611	0
broad_8531_0.703042	2.02795	0	0.272398	0
sharp_8532_0.444452	1.62769	0	0	0
sharp_8546_0.759609	1.66274	0	0.187189	1.05833
broad_8571_0.420209	1.35509	0	0	0.444496
broad_8707_0.630314	1.79502	0	0.536316	0
sharp_8735_0.638395	1.28932	0	1.27504	0
sharp_8763_0.492938	1.7304	0	0	0
broad_8886_0.476776	1.39733	0	0.636145	0
broad_8887_1.12325	2.38359	0	0.978048	0
sharp_9021_0.703042	2.10644	0	0	0
sharp_9206_0.525261	1.71378	0	0.230422	0
broad_9237_0.678799	2.06773	0	0	0
broad_9332_0.501019	1.57346	0	0	0.409294
sharp_9492_0.840418	2.25166	0	0.230422	0
broad_9494_1.44649	2.90661	0	0.352855	0
broad_9551_0.646476	2.01444	0	0	0
broad_9577_0.791933	1.3335	0.0373991	0.759338	1.14648
broad_9591_0.355562	1.418	0	0	0
broad_9602_0.42829	1.35509	0	0.501442	0
sharp_9683_0.298995	1.26671	0	0	0
broad_9694_1.48689	1.81074	1.60807	1.25425	0
sharp_9886_0.379804	1.47827	0	0	0
sharp_9998_1.0182	2.52366	0	0.0491229	0
sharp_10019_0.282833	1.2204	0	0	0
broad_10051_0.581828	1.35509	0.859271	0	0
broad_10078_1.15558	1.95912	0	0	1.6771
broad_10131_0.832337	1.26671	1.20983	0.352855	0.336201
broad_10179_1.51922	3.02584	0	0	0
broad_10264_1.41417	1.90158	1.15983	1.07611	0.83777
sharp_10308_1.37376	2.20486	0	0	1.79088
broad_10369_0.622233	1.81074	0	0.230422	0.259207
sharp_10731_0.315157	1.2204	0.144109	0	0
broad_10788_0.525261	1.79502	0	0	0
sharp_10801_0.412128	1.55491	0	0	0
broad_10985_0.573747	1.88683	0	0	0
broad_11065_0.888904	2.18088	0.0738531	0.570366	0.0465659
sharp_11123_0.565666	1.45846	0	0.872833	0
broad_11278_1.67276	3.11714	0	0.230422	0
broad_11305_0.759609	1.53613	0	0.230422	1.18862
broad_11377_0.395966	1.3335	0	0	0.373211
broad_11387_0.953552	1.94495	1.07245	0.0491229	0
sharp_11411_0.606071	1.94495	0	0	0
sharp_11526_0.775771	2.20486	0.0373991	0	0
sharp_11587_0.3394	1.24374	0	0.272398	0
broad_11608_0.59799	1.76307	0	0.465706	0
sharp_11630_1.60811	2.30811	0.506086	0.729512	1.56959
sharp_11762_0.921228	1.53613	0.558479	0.570366	1.03542
broad_11764_0.3394	1.37636	0	0	0
broad_11852_1.09093	1.81074	0	0.352855	1.58545
broad_11925_0.347481	1.39733	0	0	0
broad_12002_1.06668	2.58891	0	0	0
broad_12104_1.13941	2.02795	0	0.817202	1.1677
broad_12274_1.65659	2.96395	0	0.9264	0
sharp_12286_0.743447	2.16874	0	0	0
broad_12293_0.751528	1.418	0	0.0491229	1.36433
broad_12347_0.331319	1.35509	0	0	0
broad_12454_0.517181	1.26671	0	0.570366	0.512425
broad_12499_1.43033	2.57976	0	1.37476	0
broad_12503_0.711123	2.10644	0	0.0491229	0
sharp_12621_0.85658	2.27451	0	0.230422	0
sharp_12673_0.606071	1.94495	0	0	0
sharp_12750_1.33336	2.43519	0	1.43144	0
broad_12846_0.751528	1.69697	0	0.78856	0.512425
sharp_12870_0.331319	1.35509	0	0	0
sharp_13042_0.573747	1.7304	0.336421	0	0
broad_13046_0.993956	2.00081	0	1.14551	0.373211
broad_13562_0.791933	1.77913	0	0	1.08088
broad_13598_1.12325	2.47518	0	0.729512	0
broad_13693_0.896985	1.64532	0.0738531	1.21173	0.577299
broad_13751_3.96774	4.02815	1.12551	0	1.26936
broad_13790_15.7498	6.20953	0.773215	0.0491229	0
broad_13849_0.735366	1.81074	0	0.899865	0
broad_13899_0.888904	2.04133	0.795215	0	0
broad_13922_0.3394	1.31157	0.109409	0	0
broad_13993_0.800014	2.14414	0	0.391461	0
sharp_14171_0.492938	1.7304	0	0	0
sharp_14635_0.436371	1.2204	0	0.729512	0
sharp_14694_0.412128	1.55491	0	0	0
broad_14800_1.78589	2.74426	0.109409	1.5037	0.577299
sharp_14809_0.412128	1.55491	0	0	0
sharp_14924_1.97983	3.36608	0	0	0
sharp_15010_0.929309	2.36243	0.211102	0	0
broad_15235_1.25255	2.16874	0	0	1.61665
broad_15245_1.30103	2.38359	0	1.19	0.512425
broad_15390_0.929309	2.42502	0	0	0
sharp_15531_1.47073	2.98488	0	0	0
broad_15552_2.08488	3.4336	0	0	0
sharp_15608_0.824256	2.28579	0	0	0
broad_15644_0.76769	2.20486	0	0	0
sharp_15655_0.436371	1.60984	0	0	0
broad_15843_1.98791	3.36608	0	0.0491229	0
sharp_16000_0.905066	2.01444	0	0.187189	0.939979
broad_16038_1.19598	2.6249	0	0.501442	0
sharp_16074_0.355562	1.418	0	0	0
broad_16075_1.48689	2.53316	0	1.58922	0
sharp_16232_0.565666	1.87193	0	0	0
broad_16313_1.72124	3.09164	0.479158	0	0
broad_16357_1.09901	2.6249	0	0	0
broad_16493_2.79601	3.28403	1.12551	0.0966281	1.7064
sharp_16496_0.59799	1.93064	0	0	0
sharp_16512_1.45457	2.20486	0.558479	1.68557	0.135418
broad_16747_1.55962	2.94983	0.506086	0	0
broad_16748_2.69904	3.77137	0	0.0491229	0
broad_16749_0.945471	2.44529	0	0	0
broad_16750_0.735366	2.15649	0	0	0
sharp_16751_0.557585	1.85687	0	0	0
sharp_16860_0.282833	1.2204	0	0	0
sharp_17011_0.347481	1.19668	0.306097	0	0
broad_17019_1.34952	1.97315	0	1.37476	1.28887
broad_17079_0.759609	1.39733	0.681698	0	0.939979
broad_17147_0.678799	2.02795	0	0	0.135418
broad_17181_0.274752	1.19668	0	0	0
sharp_17190_0.404047	1.53613	0	0	0
sharp_17303_0.824256	1.69697	0	1.31576	0
sharp_17345_0.614152	1.35509	0	0	1.10307
sharp_17371_0.557585	1.85687	0	0	0
sharp_17460_1.697	2.73606	0	0.0491229	1.56959
broad_17502_0.5091	1.76307	0	0	0
sharp_17768_0.654557	1.76307	0	0.699056	0
sharp_17805_0.298995	1.17256	0	0.187189	0
broad_17813_2.10105	2.58891	1.80525	1.09962	0
broad_17818_0.824256	2.08075	0	0	0.63938
sharp_17819_0.307076	1.28932	0	0	0
broad_17858_0.331319	1.3335	0	0.0491229	0
broad_17921_1.91518	3.31741	0.0373991	0	0
sharp_17946_0.468695	1.3335	0.558479	0	0
broad_17950_0.282833	1.2204	0	0	0
sharp_17952_1.58387	2.43519	0	0.429061	1.72083
sharp_18016_0.557585	1.82628	0	0.0491229	0.0465659
broad_18021_0.460614	1.66274	0	0	0
broad_18063_1.30103	1.71378	0	1.33569	1.52095
broad_18123_0.638395	1.90158	0.243467	0	0
broad_18134_0.371724	1.45846	0	0	0
broad_18135_3.42632	4.08094	0.0373991	0.187189	0
sharp_18142_0.476776	1.43837	0	0.313188	0.298218
broad_18171_1.57578	3.06568	0.0373991	0	0
broad_18216_0.581828	1.24374	0	1.16792	0
broad_18241_2.06064	2.45533	1.66891	1.48597	0.0916756
sharp_18259_0.557585	1.79502	0	0.0491229	0.135418
sharp_18334_1.47881	2.76054	0.144109	0.536316	0.545227
sharp_18372_1.12325	2.59799	0	0.272398	0
sharp_18388_0.347481	1.39733	0	0	0
broad_18409_0.678799	1.60984	0	0.313188	0.811045
broad_18411_0.913147	2.10644	0.750874	0	0
sharp_18443_0.452533	1.35509	0.479158	0	0
sharp_18457_0.59799	1.69697	0	0.60363	0
broad_18485_0.751528	2.11912	0	0.230422	0
sharp_18599_0.492938	1.45846	0	0.60363	0
broad_18699_0.896985	2.04133	0	0	0.964438
broad_18729_0.727285	1.47827	0	0.899865	0.669448
sharp_18730_0.589909	1.47827	0	0	0.889779
sharp_18864_0.3394	1.37636	0	0	0
broad_18865_0.751528	2.18088	0	0	0
broad_18878_1.23638	2.57056	0.109409	0.60363	0.219113
broad_18882_6.00414	4.32478	2.84756	0.187189	0.0916756
broad_18884_0.816176	2.27451	0	0	0
broad_18885_1.21214	2.60702	0.211102	0	0.409294
sharp_18886_0.274752	1.17256	0.0373991	0	0
broad_18887_2.44045	3.50295	0.657881	0	0.336201
broad_18888_1.85054	2.75242	0	0	1.83134
broad_18889_0.606071	1.94495	0	0	0
broad_18980_0.307076	1.2204	0	0.142619	0
sharp_19130_0.412128	1.26671	0.0738531	0.0491229	0.444496
broad_19150_0.412128	1.24374	0	0	0.577299
sharp_19206_0.379804	1.47827	0	0	0
broad_19209_1.13133	1.64532	1.20983	0.978048	0.259207
broad_19278_1.22022	2.05459	0	0	1.69182
broad_19330_1.38184	2.89191	0	0.0966281	0
broad_19378_0.654557	1.39733	0	0	1.1677
sharp_19427_1.03436	2.15649	0.880007	0	0.219113
sharp_19433_0.517181	1.19668	0	0.845286	0.298218
broad_19434_0.59799	1.39733	0	0	1.01215
sharp_19496_1.93135	3.14219	0	0	1.05833
sharp_19573_0.404047	1.53613	0	0	0
broad_19857_0.929309	1.85687	0	0	1.32709
broad_19869_0.68688	1.69697	0	0.9264	0
sharp_19870_0.59799	1.60984	0.609036	0	0
sharp_19895_0.42829	1.19668	0.583979	0	0
broad_19896_0.654557	2.02795	0	0	0
sharp_19955_1.05052	2.5426	0.109409	0	0
sharp_19999_0.323238	1.3335	0	0	0
broad_20000_2.65863	3.663	0	0.817202	0
sharp_20001_0.880823	2.36243	0	0	0
broad_20077_0.735366	2.15649	0	0	0
broad_20107_0.274752	1.19668	0	0	0
sharp_20171_1.01012	2.50447	0	0.0966281	0
sharp_20252_0.533342	1.81074	0	0	0
sharp_20267_0.315157	1.31157	0	0	0
sharp_20386_1.58387	3.07872	0	0	0
broad_20387_1.81013	3.24986	0	0	0
broad_20437_0.896985	2.2401	0	0	0.512425
broad_20502_1.37376	1.66274	1.4781	0.78856	0.83777
sharp_20528_0.775771	2.10644	0.0373991	0.352855	0
sharp_20587_0.573747	1.26671	0	0	1.08088
broad_20590_0.864661	2.00081	0	0.978048	0
sharp_20719_0.541423	1.71378	0	0	0.298218
broad_20935_7.15164	5.11407	0	0	0
sharp_21015_0.484857	1.71378	0	0	0
broad_21019_2.05256	2.97794	0	0	1.76327
sharp_21090_0.800014	1.62769	0	0.78856	0.811045
sharp_21120_0.282833	1.2204	0	0	0
broad_21178_1.47073	2.67727	0.838234	0.429061	0
sharp_21274_0.864661	1.82628	0	0	1.20923
broad_21321_1.64043	2.78461	0	0.0491229	1.34583
broad_21389_0.355562	1.418	0	0	0
sharp_21395_0.525261	1.37636	0.0373991	0.817202	0
sharp_21537_0.969713	2.46529	0.0373991	0	0
sharp_21556_0.694961	1.97315	0	0	0.373211
sharp_21562_0.678799	2.06773	0	0	0
broad_21624_0.775771	2.01444	0	0	0.608674
broad_21628_2.25458	2.99179	0	0	2.05281
sharp_21683_0.678799	2.06773	0	0	0
sharp_21954_0.444452	1.62769	0	0	0
broad_21960_0.436371	1.418	0	0	0.409294
broad_21962_0.557585	1.43837	0	0.872833	0
sharp_21968_0.541423	1.79502	0	0.0966281	0
sharp_22171_0.654557	2.02795	0	0	0
broad_22246_1.5677	2.69431	0	0.352855	1.2496
broad_22282_0.662638	2.04133	0	0	0
sharp_22327_1.17982	2.02795	0.243467	0	1.53735
broad_22410_0.759609	1.67996	0.960091	0	0
broad_22428_0.751528	1.85687	0	0.872833	0
sharp_22451_1.31719	2.20486	0	1.05221	1.14648
broad_22556_18.7963	6.46981	0.609036	0	0
broad_22635_0.525261	1.79502	0	0	0
broad_22639_4.06472	3.40801	2.91944	0	0
broad_22697_3.64451	4.18105	0	0	0
sharp_22742_0.533342	1.81074	0	0	0
broad_22782_0.76769	1.64532	0	0.899865	0.545227
broad_22786_1.33336	1.81074	0.960091	0.0966281	1.58545
sharp_22801_1.23638	2.76861	0	0	0
broad_22803_1.89902	3.3119	0	0	0
sharp_22804_0.614152	1.95912	0	0	0
broad_22805_1.26063	2.79254	0	0	0
sharp_22834_1.77781	3.07872	0	0.872833	0
sharp_22857_0.606071	1.35509	0	1.12275	0
broad_22875_1.68892	2.93557	0.0373991	0.845286	0.409294
broad_22877_0.751528	2.09365	0	0.313188	0
broad_22880_1.09093	2.00081	0.609036	0	1.12494
broad_22946_1.46265	2.63377	0	0	1.28887
broad_23101_0.791933	1.45846	0.395221	0.0966281	1.1677
broad_23145_0.945471	2.14414	0.0738531	0.501442	0.512425
broad_23192_0.985875	2.46529	0.109409	0	0
sharp_23243_0.517181	1.3335	0	0	0.83777
sharp_23400_1.60811	2.25166	0.53252	1.74641	0.577299
sharp_23602_1.64851	2.22845	1.9298	0	0
broad_23603_0.751528	2.10644	0	0	0.259207
broad_23629_3.67683	4.13499	0	0.636145	0.135418
broad_23685_1.22022	2.08075	0	0	1.66222
sharp_23718_1.05052	2.57056	0	0	0
broad_23770_0.355562	1.418	0	0	0
sharp_23789_0.371724	1.45846	0	0	0
broad_23836_0.864661	1.67996	0	1.43144	0
sharp_23838_0.711123	1.7304	0	0.952455	0
sharp_23860_0.791933	2.2401	0	0	0
broad_23906_0.404047	1.53613	0	0	0
broad_23909_2.99803	3.56911	0	0	1.92155
sharp_24189_0.517181	1.77913	0	0	0
sharp_24227_1.40608	2.04133	0.880007	0.845286	1.14648
broad_24263_0.549504	1.39733	0	0.352855	0.63938
broad_24279_0.323238	1.3335	0	0	0
broad_24283_1.00204	1.77913	0.838234	1.02791	0
broad_24306_0.460614	1.26671	0	0.759338	0
sharp_24314_0.363643	1.43837	0	0	0
broad_24366_1.93943	2.81609	0	1.92808	0
sharp_24380_0.622233	1.45846	0	1.05221	0
broad_24421_0.501019	1.74683	0	0	0
broad_24441_0.404047	1.53613	0	0	0
broad_24506_1.02628	2.53316	0	0	0.0465659
broad_24519_0.460614	1.66274	0	0	0
broad_24584_0.800014	1.3335	0	0.9264	1.05833
broad_24678_2.0364	3.14839	0	0	1.3081
broad_24763_3.65259	3.92725	1.59558	0.0491229	0
sharp_24855_0.573747	1.88683	0	0	0
broad_24916_0.977794	2.18088	0	0.978048	0
sharp_24938_0.404047	1.53613	0	0	0
sharp_24976_1.23638	2.37305	0	1.31576	0
broad_24983_8.98601	5.43368	0.0373991	0	0
sharp_24988_0.468695	1.67996	0	0	0
sharp_25012_0.452533	1.39733	0	0	0.512425
broad_25060_0.783852	1.85687	0	0	0.939979
sharp_25252_2.86065	3.40801	0	0	2.10875
broad_25272_0.274752	1.19668	0	0	0
broad_25359_1.19598	2.72781	0	0	0
sharp_25419_0.783852	2.22845	0	0	0
sharp_25665_1.47881	2.20486	0	0.465706	1.81798
sharp_25677_0.977794	1.85687	0.243467	0.78856	0.83777
sharp_26060_0.638395	1.84166	0	0	0.444496
broad_26116_0.363643	1.43837	0	0	0
sharp_26149_0.864661	1.45846	1.35019	0.0966281	0
sharp_26159_1.0586	1.5171	0.773215	0.501442	1.26936
sharp_26297_0.581828	1.2204	0.395221	0.272398	0.698901
broad_26395_0.93739	2.28579	0	0.570366	0
broad_26477_2.27075	3.34465	0	1.25425	0
broad_26491_0.953552	1.76307	0	1.05221	0.83777
sharp_26550_0.630314	1.24374	0.657881	0.759338	0
broad_26590_0.646476	2.01444	0	0	0
broad_26780_3.58794	4.02479	0	0.0491229	1.22956
broad_26781_0.307076	1.28932	0	0	0
sharp_26843_1.38992	2.9139	0	0	0
sharp_26848_0.808095	2.26313	0	0	0
broad_26914_0.533342	1.76307	0	0	0.135418
broad_27082_0.525261	1.79502	0	0	0
broad_27085_0.5091	1.28932	0	0.899865	0
sharp_27120_0.638395	1.74683	0	0	0.63938
sharp_27208_0.573747	1.67996	0	0.536316	0
broad_27215_0.872742	1.69697	0	1.43144	0
sharp_27221_0.3394	1.37636	0	0	0
sharp_27359_0.5091	1.60984	0.211102	0	0.135418
broad_27519_0.565666	1.87193	0	0	0
sharp_27710_0.460614	1.66274	0	0	0
broad_27743_0.775771	2.11912	0	0.0491229	0.298218
broad_27746_0.751528	1.37636	1.22611	0	0
broad_27783_1.57578	2.66868	0	1.52122	0
sharp_27784_2.26266	3.09164	1.65694	0	0
broad_27823_1.11517	1.88683	0	0.391461	1.53735
sharp_27915_1.00204	2.50447	0	0.0491229	0
broad_27923_0.492938	1.62769	0	0.272398	0
sharp_28022_0.735366	1.24374	0	1.09962	0.783815
broad_28036_0.993956	1.91618	0	1.02791	0.727765
broad_28054_0.404047	1.53613	0	0	0
broad_28145_1.89094	2.8469	0.395221	0.667944	1.2496
broad_28146_0.298995	1.26671	0	0	0
broad_28147_1.09901	2.21671	0.998525	0	0.0916756
broad_28211_0.864661	2.34094	0	0	0
broad_28231_0.727285	2.14414	0	0	0
broad_28286_0.371724	1.31157	0	0.313188	0
broad_28352_0.525261	1.3335	0	0.899865	0
broad_28440_3.15965	3.98725	0	0	0
broad_28537_3.13541	3.97684	0	0	0
broad_28538_0.501019	1.74683	0	0	0
sharp_28552_0.751528	1.37636	0	0.570366	1.14648
broad_28584_1.64043	3.12344	0	0	0
sharp_28689_1.38992	2.9139	0	0	0
sharp_28690_0.492938	1.7304	0	0	0
sharp_28734_0.541423	1.31157	0	0.978048	0
broad_28752_0.614152	1.95912	0	0	0
sharp_28883_0.517181	1.77913	0	0	0
sharp_28980_0.557585	1.84166	0.0373991	0	0
broad_29065_0.492938	1.7304	0	0	0
sharp_29143_0.581828	1.90158	0	0	0
broad_29180_0.654557	2.02795	0	0	0
broad_29477_0.670719	1.77913	0	0	0.698901
sharp_29569_0.961633	2.18088	0	0.9264	0
sharp_29618_1.74548	2.35172	1.91982	0.0966281	0
broad_29703_0.646476	1.53613	0	1.02791	0
broad_29773_0.678799	2.06773	0	0	0
broad_29791_0.557585	1.71378	0	0.230422	0.177872
broad_29806_1.51114	2.63377	0	1.44984	0
sharp_29807_0.484857	1.71378	0	0	0
broad_29819_2.8849	3.7265	0	1.14551	0
sharp_29965_0.460614	1.66274	0	0	0
broad_29996_0.379804	1.39733	0.144109	0	0
sharp_30029_0.541423	1.82628	0	0	0
broad_30038_0.961633	1.90158	0	1.27504	0.259207
broad_30084_0.573747	1.26671	0	0	1.08088
sharp_30177_0.961633	2.15649	0	0.978048	0
broad_30188_0.606071	1.24374	0.177994	0	1.08088
broad_30221_0.606071	1.57346	0	0.845286	0
sharp_30274_0.606071	1.94495	0	0	0
broad_30364_1.27679	2.22845	0	0.230422	1.50437
broad_30365_0.557585	1.76307	0.177994	0	0.0465659
broad_30379_0.525261	1.24374	0	0	0.964438
sharp_30431_0.484857	1.71378	0	0	0
broad_30607_1.1879	2.65132	0	0.352855	0
broad_30614_2.97379	3.70144	0	1.48597	0
broad_30715_0.93739	1.79502	0.36612	0	1.20923
sharp_30774_0.59799	1.31157	0.109409	0.60363	0.63938
sharp_30799_0.557585	1.45846	0	0.845286	0
broad_30802_1.13133	2.09365	0	1.21173	0.608674
broad_30921_0.371724	1.26671	0	0	0.373211
broad_30933_0.896985	2.36243	0	0	0.0916756
broad_31090_0.589909	1.77913	0.306097	0	0
broad_31116_0.703042	1.418	0.773215	0.536316	0.135418
sharp_31122_0.42829	1.59176	0	0	0
broad_31135_1.49497	2.22845	0.609036	0	1.69182
broad_31137_1.01012	2.19292	0	1.05221	0
sharp_31269_0.961633	1.97315	0	1.09962	0.373211
broad_31315_0.476776	1.35509	0.558479	0	0
sharp_31355_0.3394	1.37636	0	0	0
sharp_31376_1.09901	2.48501	0	0.60363	0
broad_31429_0.832337	2.02795	0	0	0.783815
broad_31446_56.1383	8.04927	0	0.142619	0
broad_31520_0.824256	1.49782	0	0.429061	1.28887
broad_31535_0.76769	1.76307	0	0	1.03542
sharp_31573_0.501019	1.53613	0	0.501442	0
sharp_31598_0.525261	1.45846	0	0	0.698901
broad_31720_0.711123	1.91618	0	0	0.577299
broad_31733_0.614152	1.55491	0.0373991	0	0.83777
broad_31738_0.93739	2.19292	0	0.142619	0.698901
sharp_32010_0.614152	1.82628	0.306097	0	0
broad_32039_0.816176	1.94495	0	0.9264	0
sharp_32083_0.703042	2.01444	0.0738531	0.230422	0
broad_32104_0.993956	2.09365	0.109409	0.142619	1.01215
broad_32147_0.517181	1.7304	0.109409	0	0
sharp_32158_0.816176	1.64532	0	0	1.3081
sharp_32159_0.355562	1.26671	0	0	0.298218
sharp_32364_1.13941	2.66868	0	0	0
broad_32440_2.45661	3.40801	0.880007	0.729512	0
sharp_32441_0.606071	1.94495	0	0	0
sharp_32457_0.589909	1.37636	0	1.05221	0
broad_32539_0.5091	1.76307	0	0	0
sharp_32566_0.565666	1.418	0	0.9264	0
sharp_32619_1.15558	1.94495	0	1.66996	0.219113
broad_32739_1.50306	1.90158	0.750874	0.978048	1.56959
sharp_32915_0.630314	1.98705	0	0	0
broad_32953_0.307076	1.28932	0	0	0
broad_33046_0.703042	2.09365	0.0373991	0	0
broad_33243_0.412128	1.31157	0	0	0.478861
broad_33248_0.476776	1.69697	0	0	0
sharp_33249_0.751528	2.18088	0	0	0
sharp_33378_0.468695	1.67996	0	0	0
sharp_33781_0.654557	2.02795	0	0	0
sharp_33782_1.11517	2.01444	1.33525	0	0
sharp_33877_3.2647	4.03151	0	0	0
sharp_33990_1.14749	2.67727	0	0	0
sharp_34060_0.85658	2.22845	0	0.391461	0
sharp_34135_0.589909	1.37636	0.583979	0.465706	0.0465659
broad_34138_1.3576	2.88451	0	0	0
broad_34146_0.630314	1.87193	0	0.352855	0
sharp_34153_0.420209	1.57346	0	0	0
sharp_34266_0.541423	1.82628	0	0	0
broad_34481_0.557585	1.85687	0	0	0
sharp_34484_0.274752	1.19668	0	0	0
broad_34492_2.0364	2.49477	2.14211	0	0
broad_34508_1.21214	2.73606	0	0.0491229	0
broad_34633_0.654557	2.02795	0	0	0
broad_34634_0.85658	2.33008	0	0	0
broad_34636_2.77985	3.81487	0	0	0
broad_34688_2.32731	3.57832	0	0	0
sharp_34801_0.703042	2.10644	0	0	0
broad_34909_0.905066	2.08075	0	0.952455	0
broad_34961_0.775771	2.21671	0	0	0
broad_35141_1.00204	1.82628	0	1.57252	0
sharp_35144_0.371724	1.45846	0	0	0
broad_35219_0.565666	1.87193	0	0	0
sharp_35261_0.59799	1.24374	0.979436	0.0491229	0
broad_35336_0.783852	1.84166	0.0373991	0.0966281	0.889779
broad_35446_1.40608	2.92838	0	0	0
sharp_35610_0.412128	1.53613	0	0.0491229	0
sharp_35626_0.614152	1.95912	0	0	0
broad_35627_1.22022	2.40446	0	1.00319	0.373211
sharp_35699_0.808095	1.39733	0.998525	0.536316	0.259207
broad_35782_0.719204	2.13168	0	0	0
broad_35784_0.476776	1.69697	0	0	0
broad_35903_3.84653	4.13187	0.0373991	1.25425	0
sharp_35904_0.800014	2.25166	0	0	0
sharp_35987_0.775771	1.57346	1.10804	0	0
broad_36102_0.93739	1.87193	0	0.0491229	1.3081
broad_36146_1.13133	2.46529	0.633666	0	0
sharp_36198_0.412128	1.55491	0	0	0
sharp_36259_0.476776	1.35509	0	0	0.669448
sharp_36271_0.501019	1.5171	0	0.536316	0
broad_36452_0.775771	1.39733	0.859271	0	0.783815
broad_36483_0.484857	1.71378	0	0	0
broad_36551_1.40608	2.05459	0.336421	1.05221	1.40064
broad_36553_0.533342	1.37636	0	0	0.83777
sharp_36570_0.323238	1.3335	0	0	0
broad_36606_0.492938	1.59176	0	0	0.336201
sharp_36668_1.03436	1.79502	0	0	1.61665
broad_36669_0.824256	1.85687	0	1.09962	0
sharp_36732_0.468695	1.67996	0	0	0
broad_36740_1.32528	2.19292	0	1.00319	1.22956
sharp_36743_0.387885	1.49782	0	0	0
broad_36753_0.888904	2.11912	0	0.536316	0.373211
sharp_36784_0.573747	1.39733	0.795215	0	0
sharp_36821_1.10709	2.19292	0.109409	1.14551	0.219113
broad_36829_2.34347	2.75242	2.20097	0.0491229	0.0465659
broad_36845_1.64043	2.66003	1.40845	0	0
broad_36850_0.501019	1.74683	0	0	0
broad_36860_1.89902	2.66003	0.583979	1.73144	0.373211
broad_36900_0.347481	1.39733	0	0	0
broad_36907_0.638395	1.3335	0	1.23315	0
broad_36933_0.517181	1.77913	0	0	0
sharp_36951_0.581828	1.64532	0	0	0.608674
broad_37003_1.41417	2.27451	0	1.76123	0.219113
broad_37058_0.929309	2.42502	0	0	0
sharp_37068_0.387885	1.2204	0	0.501442	0.0465659
broad_37099_0.85658	2.33008	0	0	0
sharp_37104_0.565666	1.85687	0	0.0491229	0
sharp_37135_0.606071	1.43837	0	0	0.98849
broad_37224_1.01012	2.52366	0	0	0
sharp_37241_0.630314	1.47827	0	1.05221	0
sharp_37298_0.606071	1.67996	0	0	0.63938
sharp_37302_0.307076	1.26671	0	0.0491229	0
sharp_37427_0.468695	1.67996	0	0	0
sharp_37472_1.47073	2.96395	0	0.142619	0
broad_37766_0.589909	1.69697	0.0738531	0.429061	0.0916756
broad_37841_4.75968	4.5451	0.0373991	0	0
broad_37842_0.872742	2.35172	0	0	0
broad_37843_4.64654	4.51424	0	0	0
sharp_38029_0.694961	1.47827	0	1.23315	0
sharp_38162_0.76769	1.60984	0.0373991	0.0491229	1.18862
broad_38368_0.549504	1.418	0	0	0.83777
broad_38404_1.57578	2.30811	0.177994	0	1.93399
sharp_38435_0.395966	1.39733	0	0	0.259207
broad_38459_1.01012	2.04133	0.423746	1.02791	0
broad_38556_1.61619	3.10444	0	0	0
broad_38685_0.775771	1.82628	0	1.00319	0
broad_38782_0.565666	1.85687	0	0.0491229	0
broad_38850_1.15558	2.60702	0	0.391461	0
sharp_38858_0.638395	1.53613	0.750874	0	0.135418
broad_38868_0.468695	1.37636	0	0	0.608674
sharp_38894_1.19598	1.91618	0	0.759338	1.48759
broad_38968_0.468695	1.67996	0	0	0
sharp_38998_2.35156	3.50778	0	0.699056	0
sharp_39027_0.606071	1.59176	0.109409	0	0.698901
sharp_39059_0.630314	1.98705	0	0	0
broad_39204_0.589909	1.39733	0	1.02791	0
broad_39270_0.541423	1.82628	0	0	0
sharp_39328_0.379804	1.43837	0	0.0966281	0
broad_39344_1.0586	2.57976	0	0	0
broad_39435_0.290914	1.24374	0	0	0
broad_39457_1.16366	2.20486	0	0	1.3826
broad_39506_0.921228	2.41477	0	0	0
sharp_39561_0.581828	1.90158	0	0	0
broad_39579_0.42829	1.59176	0	0	0
sharp_39593_0.395966	1.5171	0	0	0
sharp_39609_0.993956	2.50447	0	0	0
broad_39610_1.81821	3.25561	0	0	0
sharp_39741_0.68688	1.37636	0	0	1.26936
broad_39774_0.395966	1.26671	0	0	0.478861
broad_39776_0.654557	2.02795	0	0	0
sharp_39829_0.59799	1.71378	0.36612	0.142619	0
sharp_39842_0.5091	1.45846	0	0	0.63938
sharp_39853_0.694961	1.91618	0.177994	0.352855	0
broad_39926_0.662638	1.39733	0	1.23315	0
broad_39989_0.76769	2.01444	0	0.60363	0
broad_40077_0.614152	1.35509	0	1.14551	0
broad_40088_1.05052	1.55491	0.728182	0	1.47061
broad_40131_0.638395	1.59176	0	0.899865	0.0465659
broad_40153_1.14749	2.67727	0	0	0
sharp_40154_7.91125	5.21199	0	1.02791	0
broad_40230_1.00204	2.10644	0.479158	0.230422	0.63938
broad_40232_0.759609	1.71378	0	1.12275	0
broad_40233_2.38388	3.35004	0.0738531	1.46802	0
broad_40307_0.436371	1.59176	0.0373991	0	0
broad_40438_0.307076	1.28932	0	0	0
broad_40589_0.961633	2.46529	0	0	0
broad_40722_0.896985	2.19292	0	0.536316	0.177872
sharp_40776_0.355562	1.19668	0	0.429061	0
sharp_40867_1.38992	2.9139	0	0	0
sharp_40909_0.808095	1.3335	0.657881	0.952455	0.444496
broad_40920_0.880823	1.77913	0	0	1.3081
sharp_40929_1.22022	2.01444	0	0	1.73511
broad_40938_1.24447	2.16874	0.306097	1.5037	0
broad_40988_0.735366	1.43837	1.07245	0	0.177872
broad_40989_0.791933	2.11912	0	0.429061	0
broad_40992_0.331319	1.31157	0.0738531	0	0
broad_41186_0.557585	1.67996	0	0.465706	0
broad_41187_0.76769	1.7304	0.920604	0	0
broad_41276_1.82629	2.57056	0	2.11271	0
sharp_41279_2.49701	3.31741	0	1.81901	0
sharp_41283_0.492938	1.7304	0	0	0
sharp_41328_0.85658	1.71378	0	1.37476	0
sharp_41478_0.3394	1.19668	0	0.352855	0
sharp_41504_0.541423	1.37636	0	0.536316	0.478861
sharp_41621_0.266671	1.17256	0	0	0
sharp_41622_0.541423	1.59176	0	0.570366	0
broad_41654_1.11517	1.95912	0	0	1.60114
broad_41655_0.969713	2.34094	0	0.536316	0
broad_41687_1.1879	2.71951	0	0	0
broad_41757_0.888904	2.37305	0	0	0
broad_41759_0.977794	2.35172	0.109409	0.429061	0
sharp_41880_0.816176	1.5171	1.22611	0	0.0465659
broad_41948_2.50509	3.67593	0	0	0
sharp_41949_0.694961	1.95912	0	0.187189	0.259207
broad_41977_0.800014	2.25166	0	0	0
sharp_42004_0.444452	1.55491	0.0738531	0	0.0916756
sharp_42100_0.452533	1.64532	0	0	0
broad_42147_0.68688	1.60984	0	0.570366	0.63938
broad_42202_1.11517	1.95912	0.558479	0.391461	1.10307
sharp_42204_0.533342	1.66274	0	0	0.373211
broad_42263_0.404047	1.3335	0.0373991	0	0.373211
sharp_42431_0.282833	1.2204	0	0	0
broad_42437_2.02832	2.48501	1.4781	0.899865	1.14648
sharp_42457_0.452533	1.37636	0	0.570366	0
broad_42491_0.363643	1.43837	0	0	0
sharp_42570_0.444452	1.62769	0	0	0
broad_42599_0.68688	2.06773	0	0.0491229	0
broad_42622_2.34347	3.11714	1.72729	0	0
broad_42750_1.12325	2.18088	0	0	1.32709
sharp_42769_0.654557	2.02795	0	0	0
broad_42831_0.614152	1.69697	0	0.0966281	0.577299
sharp_42845_0.711123	1.85687	0.583979	0	0
sharp_42932_0.549504	1.62769	0	0.536316	0
broad_43050_1.72124	2.66868	0.395221	1.62206	0
broad_43135_1.26063	1.93064	1.65694	0	0
sharp_43235_0.387885	1.49782	0	0	0
sharp_43295_0.533342	1.81074	0	0	0
broad_43375_0.848499	1.97315	0	0.978048	0
broad_43402_0.444452	1.60984	0	0.0491229	0
broad_43473_0.896985	1.76307	0	0.0491229	1.34583
sharp_43511_0.452533	1.60984	0	0	0.0916756
sharp_43553_0.492938	1.7304	0	0	0
sharp_43669_1.94751	2.80043	0	1.96695	0
sharp_43706_0.614152	1.3335	0.633666	0.352855	0.298218
sharp_43776_0.404047	1.418	0	0.272398	0
broad_43813_0.355562	1.418	0	0	0
broad_43828_0.549504	1.74683	0	0.0966281	0.177872
sharp_43846_0.945471	2.44529	0	0	0
broad_43858_0.533342	1.53613	0.506086	0	0
broad_43990_0.824256	1.39733	0	1.23315	0.727765
broad_44033_1.10709	1.55491	1.37961	0.60363	0.409294
broad_44154_0.880823	2.36243	0	0	0
broad_44156_1.46265	2.6249	0	1.23315	0.259207
sharp_44403_0.347481	1.39733	0	0	0
sharp_44521_0.476776	1.43837	0	0	0.545227
sharp_44554_0.589909	1.91618	0	0	0
broad_44579_1.25255	2.5426	0	0	0.939979
broad_44689_1.78589	2.90661	0.0373991	0.699056	1.01215
sharp_44805_0.452533	1.2204	0	0.78856	0
broad_44809_0.59799	1.93064	0	0	0
broad_44863_0.565666	1.85687	0.0373991	0	0
sharp_44864_0.3394	1.37636	0	0	0
sharp_44959_0.331319	1.35509	0	0	0
sharp_45043_0.476776	1.59176	0	0.272398	0
broad_45061_0.266671	1.17256	0	0	0
sharp_45083_0.5091	1.76307	0	0	0
sharp_45084_0.282833	1.2204	0	0	0
sharp_45116_1.71316	3.16682	0	0.0966281	0
sharp_45167_1.33336	2.47518	0.0373991	0.187189	1.20923
broad_45206_1.58387	2.49477	0	1.25425	1.08088
broad_45207_2.00407	3.38195	0	0	0
broad_45378_0.533342	1.26671	0	0	0.964438
sharp_45410_0.840418	2.30811	0	0	0
sharp_45411_0.565666	1.87193	0	0	0
sharp_45442_1.1879	2.19292	0	1.5037	0
broad_45727_0.589909	1.66274	0.0373991	0	0.577299
broad_45728_3.16773	3.9907	0	0	0
broad_45808_0.606071	1.5171	0	0.9264	0
broad_45859_0.638395	2.00081	0	0	0
broad_45956_0.945471	2.00081	0	0.872833	0.545227
broad_45957_1.30911	2.48501	0	0.0491229	1.20923
broad_46095_0.533342	1.81074	0	0	0
broad_46140_1.23638	2.76861	0	0	0
broad_46141_0.727285	2.14414	0	0	0
broad_46260_1.33336	2.46529	0.306097	0.0491229	1.12494
broad_46261_1.5273	3.03256	0	0	0
sharp_46329_0.929309	2.26313	0	0.0491229	0.545227
broad_46332_0.525261	1.57346	0	0.536316	0
broad_46335_0.274752	1.19668	0	0	0
broad_46449_0.476776	1.69697	0	0	0
broad_46471_0.484857	1.28932	0	0.817202	0
broad_46513_6.36779	4.9517	0	0	0
broad_46514_1.2283	2.76054	0	0	0
broad_46674_1.84246	2.66868	0	1.05221	1.50437
broad_46825_0.759609	2.19292	0	0	0
broad_46867_1.81013	2.2401	1.72729	0.272398	1.03542
sharp_46997_1.10709	2.63377	0	0	0
broad_47016_0.800014	1.45846	0.583979	1.12275	0
sharp_47265_0.452533	1.31157	0	0	0.63938
sharp_47576_0.525261	1.64532	0	0.391461	0
sharp_47690_1.2283	1.76307	0	1.14551	1.47061
broad_47728_0.670719	1.45846	0.979436	0	0
sharp_47827_0.307076	1.28932	0	0	0
sharp_47964_0.921228	2.41477	0	0	0
sharp_47981_4.50917	4.35188	0	0.845286	0.83777
broad_48004_0.913147	2.39406	0	0.0491229	0
broad_48034_0.59799	1.3335	0.920604	0	0
broad_48035_0.840418	1.60984	0	1.21173	0.478861
broad_48082_5.24453	4.42772	1.93971	0.0491229	0
sharp_48415_0.290914	1.24374	0	0	0
sharp_48420_0.85658	1.98705	0	0.501442	0.608674
sharp_48441_0.783852	1.3335	0.940483	0	0.783815
broad_48446_1.43841	2.61599	0.275122	0	1.10307
broad_48457_1.8667	2.55199	1.63271	0.817202	0.0465659
broad_48473_0.68688	1.53613	0	1.12275	0.0465659
broad_48474_1.60811	2.5613	0	0	1.72083
sharp_48537_0.961633	1.97315	0	0	1.2496
sharp_48553_0.719204	1.71378	0	1.00319	0
broad_48603_0.606071	1.57346	0.681698	0	0
broad_48604_1.34144	2.31914	0	1.6382	0
broad_48607_1.01012	2.15649	0	0.978048	0.259207
sharp_48622_0.646476	1.60984	0	0.9264	0
broad_48679_1.71316	2.30811	0.243467	0.899865	1.8045
broad_48937_0.484857	1.71378	0	0	0
sharp_48957_1.61619	3.08519	0	0	0.135418
sharp_49084_0.42829	1.59176	0	0	0
broad_49120_0.76769	2.06773	0	0.429061	0.0465659
broad_49244_0.412128	1.55491	0	0	0
sharp_49584_0.492938	1.7304	0	0	0
sharp_49592_0.85658	2.33008	0	0	0
sharp_49641_1.02628	2.04133	0	1.35536	0
broad_49787_0.678799	1.88683	0	0	0.512425
broad_49846_0.395966	1.24374	0.243467	0.0966281	0.177872
broad_49908_0.929309	2.08075	0	0.352855	0.783815
sharp_49933_0.76769	2.20486	0	0	0
broad_50415_0.452533	1.28932	0	0.699056	0
sharp_50497_0.581828	1.90158	0	0	0
sharp_50543_0.533342	1.7304	0	0.230422	0
sharp_50584_0.533342	1.7304	0.177994	0	0
broad_50893_1.17982	2.09365	0	1.62206	0
broad_51011_0.840418	1.59176	0	0.0966281	1.3826
broad_51040_0.719204	2.13168	0	0	0
sharp_51099_0.404047	1.53613	0	0	0
sharp_51168_1.16366	2.53316	0	0	0.669448
sharp_51200_0.501019	1.74683	0	0	0
broad_51232_1.26063	2.37305	0	0.142619	1.26936
broad_51243_0.363643	1.37636	0	0	0.135418
broad_51383_0.589909	1.91618	0	0	0
broad_51407_0.969713	1.90158	0.0738531	0.272398	1.20923
broad_51442_0.533342	1.81074	0	0	0
broad_51524_3.07884	3.6412	0	0.60363	1.632
broad_51628_0.993956	2.50447	0	0	0
broad_51672_0.3394	1.37636	0	0	0
sharp_51678_0.517181	1.77913	0	0	0
sharp_51788_0.468695	1.5171	0	0.391461	0
sharp_51855_0.379804	1.47827	0	0	0
broad_51922_0.436371	1.3335	0	0.429061	0.177872
broad_51923_2.51317	3.05911	2.02597	0.0491229	0
broad_52039_1.03436	1.93064	0.395221	0.0491229	1.22956
broad_52093_0.913147	1.67996	0	1.53852	0
sharp_52263_0.727285	1.49782	0	0	1.2496
sharp_52308_0.573747	1.59176	0	0	0.669448
sharp_52395_0.791933	2.2401	0	0	0
broad_52398_0.921228	2.40446	0.0373991	0	0
broad_52425_0.387885	1.49782	0	0	0
broad_52429_0.945471	1.91618	0	1.33569	0
broad_52459_0.557585	1.7304	0	0.142619	0.219113
broad_52560_0.759609	1.7304	0.750874	0.313188	0
broad_52699_0.872742	2.35172	0	0	0
broad_52701_1.03436	2.18088	0	1.14551	0
sharp_52941_0.662638	1.53613	0	1.07611	0
sharp_53029_0.759609	2.02795	0	0	0.512425
sharp_53031_0.824256	1.3335	0	0.872833	1.1677
broad_53035_0.703042	2.10644	0	0	0
sharp_53096_1.51922	3.02584	0	0	0
broad_53129_0.670719	2.05459	0	0	0
sharp_53212_0.5091	1.76307	0	0	0
sharp_53302_0.436371	1.26671	0.0373991	0.60363	0.0465659
sharp_53391_0.622233	1.97315	0	0	0
sharp_53392_0.606071	1.67996	0	0.667944	0
broad_53452_0.484857	1.71378	0	0	0
broad_53504_2.76368	3.51259	0.0373991	1.73144	0
broad_53510_0.420209	1.57346	0	0	0
sharp_53527_0.896985	1.94495	0.960091	0	0
sharp_53565_0.5091	1.26671	0	0.9264	0
sharp_53642_0.913147	2.20486	0	0	0.669448
sharp_53659_0.387885	1.24374	0	0.501442	0
sharp_53693_1.15558	1.66274	0.423746	0.845286	1.40064
broad_53699_0.703042	1.60984	0	1.09962	0
broad_53759_2.85257	3.46373	1.69255	0.187189	0
broad_53767_0.355562	1.2204	0.306097	0	0
sharp_53857_0.501019	1.71378	0	0.0966281	0
broad_53866_0.565666	1.418	0	0.0491229	0.864009
broad_53882_0.282833	1.2204	0	0	0
broad_53950_0.808095	2.25166	0	0.0491229	0
sharp_53998_1.13133	2.18088	0.750874	0	0.756063
broad_54000_0.517181	1.71378	0	0	0.177872
sharp_54017_0.492938	1.7304	0	0	0
sharp_54042_0.460614	1.49782	0.243467	0.0966281	0
sharp_54054_0.371724	1.45846	0	0	0
broad_54063_0.444452	1.62769	0	0	0
sharp_54088_0.460614	1.2204	0.0738531	0.142619	0.63938
broad_54117_0.347481	1.19668	0	0.391461	0
sharp_54121_0.670719	1.26671	0.479158	0	1.01215
broad_54138_0.646476	1.97315	0.0373991	0	0.0916756
sharp_54171_0.323238	1.3335	0	0	0
broad_54190_1.26063	2.44529	0	1.23315	0
sharp_54192_1.30103	2.83158	0	0	0
sharp_54235_0.589909	1.35509	0	0	1.03542
sharp_54254_0.290914	1.24374	0	0	0
broad_54268_1.80205	2.71116	0.479158	1.57252	0.219113
broad_54286_0.896985	1.85687	0	1.29555	0
broad_54287_0.323238	1.3335	0	0	0
broad_54383_1.11517	2.06773	0	1.52122	0
broad_54386_0.525261	1.28932	0	0	0.915097
broad_54395_0.541423	1.82628	0	0	0
broad_54396_1.24447	2.2401	0	1.55562	0
sharp_54400_1.13133	1.7304	1.03596	0.60363	0.83777
broad_54405_0.622233	1.47827	0	0	0.98849
broad_54414_0.808095	1.69697	0	0.0491229	1.20923
sharp_54415_1.10709	1.91618	1.42265	0	0
broad_54435_0.606071	1.91618	0	0.0966281	0
sharp_54436_0.703042	1.45846	0	1.27504	0
broad_54484_0.589909	1.91618	0	0	0
sharp_54491_0.589909	1.91618	0	0	0
sharp_54494_0.791933	1.82628	0	1.05221	0
sharp_54496_0.808095	2.26313	0	0	0
broad_54500_0.460614	1.66274	0	0	0
broad_54520_0.775771	2.21671	0	0	0
sharp_54521_0.662638	1.49782	0	1.12275	0
broad_54524_0.783852	2.10644	0	0.391461	0.0465659
sharp_54561_0.703042	1.64532	0	1.05221	0
broad_54570_1.01012	2.51409	0	0.0491229	0
sharp_54645_0.298995	1.26671	0	0	0
broad_54649_0.387885	1.49782	0	0	0
broad_54857_0.945471	2.44529	0	0	0
broad_54900_1.76973	2.76054	0	0	1.6771
broad_54901_1.66467	2.92116	0	1.09962	0
broad_54992_0.743447	1.45846	0	1.37476	0
sharp_55082_0.727285	1.87193	0.395221	0	0.336201
sharp_55107_0.840418	2.30811	0	0	0
broad_55188_0.654557	2.02795	0	0	0
broad_55244_1.0586	2.57056	0	0.0491229	0
broad_55311_2.05256	3.41316	0	0	0
broad_55319_0.3394	1.28932	0	0.187189	0
sharp_55458_0.290914	1.24374	0	0	0
sharp_55478_0.501019	1.74683	0	0	0
sharp_55502_0.589909	1.81074	0.243467	0	0
sharp_55573_3.10308	3.48837	0	0	2.25472
broad_55691_0.783852	2.01444	0.506086	0.0491229	0
broad_55845_0.913147	2.40446	0	0	0
sharp_55986_0.371724	1.37636	0	0.187189	0
broad_56076_0.703042	1.76307	0	0.872833	0
broad_56152_0.85658	1.98705	0	0.978048	0
broad_56250_0.985875	2.42502	0	0.313188	0
sharp_56268_2.18994	2.99179	0.53252	1.05221	1.20923
sharp_56341_0.315157	1.26671	0	0	0.0916756
broad_56342_1.17174	2.20486	0.0738531	0.667944	1.01215
broad_56418_0.452533	1.3335	0.144109	0.187189	0.336201
broad_56421_0.533342	1.3335	0	0	0.889779
sharp_56439_0.977794	1.91618	0.960091	0.0966281	0.409294
sharp_56588_0.395966	1.5171	0	0	0
sharp_56630_0.42829	1.17256	0	0.759338	0
broad_56874_0.517181	1.77913	0	0	0
broad_56877_1.15558	2.15649	0	0	1.43604
sharp_57173_1.09901	2.6249	0	0	0
broad_57260_0.492938	1.60984	0	0.313188	0
sharp_57293_0.42829	1.59176	0	0	0
sharp_57374_0.331319	1.35509	0	0	0
sharp_57400_2.10105	2.8469	1.77235	0.230422	0
sharp_57401_0.581828	1.90158	0	0	0
broad_57418_0.824256	2.28579	0	0	0
sharp_57434_0.266671	1.17256	0	0	0
sharp_57481_0.371724	1.35509	0	0	0.219113
sharp_57500_0.484857	1.71378	0	0	0
broad_57606_1.53538	2.8469	0.0373991	0.9264	0
broad_57670_0.880823	2.27451	0	0	0.336201
sharp_57792_0.791933	1.5171	0.795215	0	0.756063
broad_58081_1.68084	2.72781	0.795215	0.501442	0.727765
broad_58083_0.606071	1.28932	0	0.78856	0.608674
sharp_58216_0.743447	1.64532	0	0	1.12494
sharp_58261_1.83437	3.26704	0	0	0
broad_58371_0.436371	1.19668	0.609036	0	0
sharp_58382_2.87682	3.1108	0.705127	0	2.40525
sharp_58519_0.290914	1.24374	0	0	0
broad_58541_2.74752	3.57832	0.0373991	1.46802	0
broad_58552_0.662638	1.85687	0	0.536316	0
sharp_58638_0.42829	1.59176	0	0	0
broad_58654_0.517181	1.39733	0.633666	0	0
sharp_58720_0.3394	1.26671	0	0.230422	0
broad_58814_1.46265	2.18088	1.28949	0.272398	0.915097
broad_58820_0.808095	1.64532	0	0	1.28887
broad_58854_0.290914	1.24374	0	0	0
broad_59013_0.840418	1.82628	0.859271	0.272398	0
broad_59041_1.26871	2.47518	0.451718	0	0.811045
sharp_59043_0.468695	1.67996	0	0	0
broad_59276_0.573747	1.88683	0	0	0
broad_59336_0.961633	1.67996	0	1.23315	0.783815
sharp_59391_0.727285	1.49782	0	0.9264	0.608674
sharp_59395_1.71316	2.35172	1.45064	0	1.1677
broad_59397_0.59799	1.39733	0.177994	0.78856	0.219113
sharp_59399_0.985875	2.31914	0	0.313188	0.409294
sharp_59400_0.606071	1.93064	0.0373991	0	0
broad_59415_1.06668	1.98705	0.423746	0.391461	1.03542
broad_59432_1.26871	2.30811	0	1.19	0.608674
broad_59473_0.476776	1.69697	0	0	0
sharp_59496_0.452533	1.39733	0	0.536316	0
broad_59523_0.42829	1.59176	0	0	0
broad_59552_2.40812	2.93557	1.01737	0	1.909
broad_59588_1.09901	1.43837	1.28949	0.9264	0.409294
broad_59651_0.985875	1.87193	1.22611	0.0491229	0
broad_59681_1.10709	2.2401	0.144109	1.07611	0.135418
sharp_59718_0.533342	1.3335	0	0.465706	0.577299
sharp_59721_0.363643	1.43837	0	0	0
broad_59738_0.85658	1.95912	0.0738531	0.9264	0.0916756
sharp_59879_0.840418	2.18088	0	0.391461	0.0916756
broad_59894_0.484857	1.71378	0	0	0
sharp_59908_0.929309	1.81074	0	0	1.3826
sharp_59942_0.492938	1.26671	0.705127	0	0
broad_59956_0.468695	1.67996	0	0	0
broad_60059_1.15558	1.98705	0.211102	1.02791	0.964438
sharp_60060_0.412128	1.35509	0	0	0.409294
sharp_60117_0.824256	1.64532	0.633666	0.536316	0.478861
sharp_60193_0.622233	1.97315	0	0	0
broad_60268_1.34952	2.28579	0	0	1.64719
broad_60269_1.26063	2.45533	0	1.21173	0
broad_60384_1.0182	2.04133	1.09036	0.0491229	0
broad_60490_0.735366	1.66274	0.920604	0	0
broad_60617_0.662638	2.04133	0	0	0
broad_60801_0.589909	1.7304	0	0.501442	0
broad_60802_0.533342	1.49782	0	0.699056	0
broad_60806_0.751528	2.13168	0	0.187189	0
sharp_60810_0.42829	1.59176	0	0	0
broad_60866_1.33336	2.20486	0	1.77589	0
broad_60903_0.735366	1.84166	0	0.536316	0.409294
broad_60937_1.38184	2.35172	0	1.12275	0.964438
sharp_60940_0.5091	1.418	0	0	0.698901
broad_60987_1.40608	2.20486	0	1.87458	0.0916756
sharp_61258_0.719204	2.13168	0	0	0
sharp_61293_0.824256	1.60984	0	0.636145	1.03542
sharp_61420_0.614152	1.418	0	1.07611	0
broad_61422_0.646476	1.66274	0	0.142619	0.727765
sharp_61496_0.581828	1.90158	0	0	0
broad_61568_0.476776	1.66274	0	0.0966281	0
broad_61610_1.2283	2.02795	0	1.62206	0.444496
broad_61633_0.711123	2.11912	0	0	0
sharp_61634_0.533342	1.81074	0	0	0
broad_61635_0.282833	1.2204	0	0	0
sharp_61636_0.743447	1.57346	0	0	1.20923
sharp_61760_0.476776	1.69697	0	0	0
broad_62046_0.969713	2.08075	0	1.14551	0
sharp_62047_0.282833	1.2204	0	0	0
broad_62374_0.654557	2.00081	0	0.0966281	0
broad_62550_0.68688	1.74683	0.583979	0	0.177872
broad_62551_1.31719	2.39406	0.423746	0.352855	0.98849
sharp_62713_1.76165	3.0459	0.0373991	0.9264	0
broad_62852_0.565666	1.57346	0	0.699056	0
broad_62853_0.670719	1.47827	0	0	1.12494
sharp_62859_0.363643	1.418	0	0.0491229	0
sharp_63111_0.468695	1.67996	0	0	0
broad_63125_0.331319	1.35509	0	0	0
broad_63267_0.476776	1.69697	0	0	0
sharp_63309_1.00204	1.62769	0.681698	0.272398	1.20923
broad_63331_0.662638	1.3335	0.880007	0.313188	0.135418
broad_63344_0.412128	1.53613	0	0.0491229	0
broad_63365_0.460614	1.17256	0	0.78856	0.135418
broad_63469_0.848499	2.09365	0	0.699056	0.0465659
broad_63558_0.452533	1.64532	0	0	0
sharp_63560_2.81217	3.76735	0	0.636145	0
broad_63561_0.638395	2.00081	0	0	0
sharp_63655_0.630314	1.77913	0	0.570366	0
sharp_63688_1.25255	2.09365	1.42265	0.230422	0
broad_63689_0.492938	1.7304	0	0	0
sharp_63761_1.09093	1.45846	1.14277	0.142619	1.20923
sharp_63848_0.694961	2.09365	0	0	0
sharp_63884_0.694961	1.81074	0	0.759338	0
sharp_63890_0.290914	1.24374	0	0	0
sharp_63957_0.468695	1.26671	0.423746	0.352855	0
broad_63980_0.646476	1.55491	0.816885	0	0
sharp_64071_0.589909	1.35509	0	1.07611	0
broad_64149_0.460614	1.66274	0	0	0
broad_64312_1.30911	2.08075	1.28949	0.0491229	0.756063
sharp_64366_0.460614	1.19668	0	0.845286	0
broad_64383_1.26063	2.39406	0.0373991	1.31576	0
broad_64408_0.638395	1.7304	0.558479	0	0
broad_64409_0.298995	1.26671	0	0	0
broad_64422_0.929309	2.21671	0	0.699056	0.0465659
broad_64512_0.694961	1.418	0	1.29555	0
broad_64543_0.484857	1.35509	0	0	0.698901
broad_64591_0.614152	1.95912	0	0	0
broad_64592_1.06668	2.11912	0	1.23315	0.219113
broad_64613_1.0586	1.97315	0.177994	0.230422	1.28887
broad_64614_0.654557	1.88683	0	0.429061	0
sharp_64620_0.961633	2.41477	0.144109	0.0491229	0
broad_64662_1.44649	2.9139	0	0	0.298218
broad_64688_0.630314	1.31157	0	1.23315	0
broad_64695_0.379804	1.418	0.109409	0	0
broad_64701_0.638395	1.7304	0.109409	0.60363	0
sharp_64713_0.743447	1.5171	1.09036	0	0
broad_64751_0.606071	1.85687	0	0	0.259207
sharp_64758_1.11517	1.88683	1.46443	0	0
sharp_64815_0.282833	1.17256	0	0.0966281	0
broad_64834_0.355562	1.418	0	0	0
broad_64949_1.45457	2.58891	0	1.37476	0.0916756
broad_64980_0.646476	1.64532	0	0.536316	0.444496
sharp_64995_1.04244	1.77913	0.960091	0	0.964438
broad_64998_1.68892	2.66868	1.22611	0.0491229	0.608674
broad_65050_0.557585	1.60984	0.306097	0.142619	0.135418
broad_65079_0.501019	1.28932	0	0.872833	0
sharp_65186_2.08488	3.30082	0.506086	0.352855	0.0465659
broad_65479_0.703042	1.66274	0	0.429061	0.727765
sharp_65491_1.09901	1.98705	0	1.58922	0
broad_65506_0.614152	1.37636	0	1.12275	0
broad_65643_0.557585	1.77913	0	0.230422	0
sharp_65735_0.420209	1.43837	0	0.230422	0.0916756
broad_65736_0.905066	2.39406	0	0	0
broad_65777_0.589909	1.60984	0	0.729512	0
broad_65888_0.5091	1.45846	0.53252	0	0
broad_65990_1.26871	2.63377	0	0.0491229	0.698901
broad_66171_0.444452	1.3335	0	0	0.577299
sharp_66272_0.525261	1.26671	0	0.978048	0
broad_66440_1.19598	2.02795	0	1.73144	0
broad_66520_0.969713	2.47518	0	0	0
broad_66609_1.08285	2.10644	0.0373991	0	1.32709
sharp_66738_0.670719	1.81074	0.451718	0.0491229	0.0916756
sharp_66982_0.800014	1.60984	0	0	1.3081
sharp_66990_0.331319	1.35509	0	0	0
sharp_67096_0.323238	1.24374	0	0.187189	0
broad_67211_0.751528	1.76307	0.144109	0.9264	0
sharp_67304_0.468695	1.59176	0	0	0.219113
broad_67322_0.331319	1.35509	0	0	0
broad_67388_0.468695	1.28932	0.0373991	0.391461	0.409294
broad_67422_0.905066	1.62769	0	0.536316	1.28887
sharp_67436_0.832337	2.18088	0	0	0.409294
broad_67672_0.501019	1.74683	0	0	0
broad_67675_0.412128	1.55491	0	0	0
broad_67713_1.85862	2.63377	1.57029	0.699056	0
sharp_67730_0.549504	1.35509	0.773215	0	0
sharp_67741_0.945471	1.69697	0.211102	0.570366	1.1677
sharp_67750_0.274752	1.19668	0	0	0
sharp_67804_0.735366	1.79502	0	0.9264	0
broad_67829_0.444452	1.62769	0	0	0
sharp_67830_0.581828	1.90158	0	0	0
sharp_67831_0.492938	1.7304	0	0	0
sharp_67852_0.581828	1.24374	0	0.0491229	1.10307
sharp_67899_0.404047	1.47827	0	0.142619	0
broad_68205_1.91518	2.43519	1.15983	1.19	1.14648
broad_68212_0.93739	1.95912	0	0	1.20923
broad_68261_1.00204	1.39733	0.275122	1.07611	1.22956
broad_68263_0.727285	1.5171	0	1.27504	0
sharp_68267_0.517181	1.418	0.609036	0	0
sharp_68293_0.541423	1.47827	0	0.759338	0
broad_68343_0.565666	1.7304	0	0.142619	0.259207
broad_68347_0.993956	1.91618	0	1.14551	0.577299
broad_68367_0.42829	1.3335	0.211102	0	0.298218
sharp_68391_1.10709	1.95912	0	0.0491229	1.56959
sharp_68396_1.16366	1.76307	0.53252	1.02791	1.08088
broad_68492_0.630314	1.98705	0	0	0
broad_68513_0.743447	1.84166	0	0.352855	0.608674
broad_68567_0.622233	1.93064	0	0	0.135418
sharp_68575_0.59799	1.93064	0	0	0
broad_68602_0.993956	2.47518	0.0373991	0	0.0916756
sharp_68611_1.03436	2.44529	0	0.465706	0
broad_68632_1.28487	1.90158	0.0373991	1.41279	1.1677
broad_68678_0.436371	1.59176	0	0.0491229	0
broad_68679_1.01012	1.79502	1.36498	0	0
broad_68680_2.63439	3.49811	0	1.53852	0
broad_68728_0.59799	1.91618	0.0373991	0	0
sharp_68729_0.969713	2.16874	0	0	0.939979
broad_68730_0.638395	1.64532	0.633666	0	0.0916756
broad_68738_2.15761	2.57056	1.05432	0.899865	1.73511
sharp_68755_0.420209	1.57346	0	0	0
broad_68798_0.646476	1.5171	0.816885	0.0966281	0
sharp_68901_0.387885	1.45846	0	0.0966281	0
sharp_68993_1.0586	2.02795	0	1.44984	0
broad_69007_0.824256	1.71378	0.109409	0.391461	0.98849
broad_69049_1.17174	2.51409	0	0.570366	0.298218
broad_69074_3.87885	3.78734	1.98827	1.02791	0
broad_69075_0.315157	1.28932	0	0.0491229	0
broad_69083_0.412128	1.55491	0	0	0
broad_69111_1.1879	2.44529	0	1.02791	0
broad_69182_1.3576	2.47518	0	0.817202	0.889779
sharp_69186_0.460614	1.37636	0	0	0.577299
broad_69365_1.51114	2.86206	0.0373991	0.78856	0
sharp_69388_0.395966	1.19668	0	0.60363	0
broad_69404_0.929309	1.69697	0	1.14551	0.756063
broad_69468_1.72932	2.27451	0	1.19	1.8045
broad_69556_0.969713	2.08075	0.451718	0.0491229	0.727765
broad_69656_0.501019	1.74683	0	0	0
sharp_69660_0.355562	1.35509	0	0	0.135418
sharp_69727_0.371724	1.45846	0	0	0
broad_69953_0.517181	1.3335	0	0.0491229	0.811045
sharp_70001_1.04244	2.11912	1.05432	0	0
sharp_70034_1.38992	2.86958	0.0373991	0.142619	0.0916756
sharp_70137_0.436371	1.47827	0	0.313188	0
sharp_70141_0.791933	1.85687	0	0	0.964438
broad_70155_0.387885	1.49782	0	0	0
broad_70202_1.1879	2.04133	1.05432	0	0.83777
sharp_70299_0.565666	1.7304	0	0.391461	0
sharp_70425_1.26871	2.36243	0.144109	0.636145	0.939979
broad_70426_0.662638	1.87193	0.0373991	0.352855	0.135418
broad_70475_6.35162	4.72999	1.97869	0.0966281	0
broad_70476_0.5091	1.60984	0	0.391461	0
broad_70479_0.775771	2.21671	0	0	0
sharp_70577_1.21214	2.02795	0	0	1.7064
sharp_70610_0.832337	2.22845	0	0.272398	0
sharp_70661_0.533342	1.19668	0.880007	0	0
broad_70886_0.404047	1.53613	0	0	0
sharp_71024_0.347481	1.2204	0	0.352855	0
sharp_71080_0.379804	1.47827	0	0	0
sharp_71098_0.662638	1.418	0	1.02791	0.336201
sharp_71113_0.783852	1.71378	0.979436	0	0
broad_71127_0.703042	1.67996	0.816885	0	0
broad_71578_2.53742	2.75242	1.91982	1.14551	0.783815
sharp_71595_1.51922	2.46529	0	1.76123	0
broad_71719_2.18186	2.89928	0	0.536316	1.94632
sharp_71722_5.02635	4.55679	0	0.699056	0.444496
broad_71732_0.791933	1.71378	0.998525	0	0
broad_71777_1.68084	2.08075	0.479158	1.16792	1.74926
broad_71921_1.33336	2.08075	0	1.66996	0.63938
broad_72012_0.290914	1.24374	0	0	0
broad_72117_0.323238	1.31157	0.0373991	0	0
broad_72128_1.08285	2.60702	0	0	0
sharp_72133_0.678799	2.01444	0	0.187189	0
sharp_72235_0.420209	1.55491	0	0.0491229	0
sharp_72269_0.315157	1.24374	0.0738531	0.0491229	0
broad_72315_0.541423	1.35509	0	0	0.889779
sharp_72328_0.412128	1.5171	0	0.0491229	0.0465659
broad_72400_0.589909	1.2204	0	1.09962	0.219113
broad_72427_1.49497	3.00551	0	0	0
broad_72584_0.331319	1.19668	0	0	0.298218
sharp_72632_0.3394	1.37636	0	0	0
broad_72687_1.68892	2.19292	1.65694	0	1.05833
sharp_72952_0.832337	2.29699	0	0	0
sharp_73137_0.404047	1.53613	0	0	0
sharp_73139_0.622233	1.97315	0	0	0
broad_73335_1.42225	2.94271	0	0	0
sharp_73336_3.20814	3.66732	1.73869	0	0
broad_73337_1.68084	3.15456	0	0	0
sharp_73411_0.727285	2.10644	0.109409	0	0
broad_73463_0.622233	1.97315	0	0	0
broad_73493_0.501019	1.53613	0.109409	0.391461	0
broad_73557_0.412128	1.3335	0.144109	0.272398	0.0465659
broad_73631_0.444452	1.26671	0	0.699056	0
broad_73632_0.501019	1.2204	0	0.952455	0
broad_73736_1.0182	2.53316	0	0	0
sharp_73737_0.517181	1.26671	0.773215	0	0
broad_73776_0.549504	1.82628	0	0.0491229	0
sharp_73806_1.11517	2.08075	0	0	1.45343
sharp_73841_0.573747	1.418	0	0	0.915097
broad_73876_1.96367	2.63377	0.506086	1.07611	1.53735
sharp_73905_0.476776	1.69697	0	0	0
broad_74010_1.30911	2.44529	0	1.05221	0.545227
sharp_74054_0.703042	1.3335	1.15983	0	0
sharp_74214_0.525261	1.66274	0	0	0.336201
broad_74235_0.93739	1.69697	0	1.00319	0.939979
broad_74242_0.654557	1.35509	0.940483	0	0.219113
broad_74250_0.355562	1.28932	0	0	0.259207
broad_74376_0.404047	1.17256	0	0.667944	0
sharp_74420_0.589909	1.76307	0	0.429061	0
broad_74421_0.913147	2.21671	0	0.570366	0.135418
broad_74456_0.412128	1.55491	0	0	0
sharp_74493_1.04244	2.46529	0.0738531	0.142619	0.219113
sharp_74595_1.3576	1.90158	1.12551	0.845286	0.939979
broad_74634_0.484857	1.2204	0	0.142619	0.783815
broad_74682_0.395966	1.26671	0	0.501442	0
sharp_74787_0.68688	2.08075	0	0	0
sharp_74873_0.290914	1.24374	0	0	0
sharp_74962_0.662638	1.5171	0	1.09962	0
broad_75025_0.614152	1.49782	0	0	0.939979
sharp_75051_0.533342	1.26671	0	1.00319	0
sharp_75055_1.11517	2.13168	0.609036	1.00319	0
broad_75056_0.282833	1.2204	0	0	0
sharp_75070_1.12325	1.82628	1.12551	0.952455	0
broad_75140_0.977794	2.48501	0	0	0
broad_75167_1.34144	2.86958	0	0	0
sharp_75480_1.17174	2.5426	0	0	0.669448
broad_75488_1.25255	2.52366	0	1.02791	0
sharp_75517_0.905066	1.82628	0	0	1.3081
broad_75590_0.492938	1.60984	0.0738531	0.0966281	0.135418
sharp_75697_0.307076	1.19668	0	0.187189	0
broad_75818_1.75357	3.20894	0	0	0
sharp_76064_0.395966	1.19668	0.0373991	0.0491229	0.512425
broad_76065_1.04244	1.71378	0.583979	0.0966281	1.36433
sharp_76069_0.694961	1.74683	0	0.0966281	0.783815
broad_76071_2.05256	3.41316	0	0	0
broad_76103_0.727285	1.60984	0.395221	0	0.83777
sharp_76159_0.5091	1.76307	0	0	0
broad_76221_3.19197	3.69722	0.940483	0	1.3081
broad_76223_0.880823	1.85687	0.816885	0	0.444496
sharp_76224_2.51317	3.00551	0.859271	0.0491229	2.02982
broad_76251_1.36568	2.19292	1.57029	0	0
broad_76372_1.00204	1.35509	0.880007	0.60363	1.12494
broad_76440_1.11517	2.64257	0	0	0
broad_76502_0.404047	1.53613	0	0	0
broad_76735_0.654557	1.91618	0	0.0491229	0.298218
broad_76792_0.501019	1.74683	0	0	0
sharp_76815_0.59799	1.26671	0	0	1.14648
broad_76821_1.46265	2.35172	0	1.00319	1.28887
broad_76892_0.412128	1.418	0	0.187189	0.135418
broad_76935_0.476776	1.39733	0	0	0.608674
broad_77002_1.43841	1.81074	0.920604	1.14551	1.26936
sharp_77176_0.977794	2.48501	0	0	0
broad_77177_0.68688	1.87193	0	0.570366	0.0465659
sharp_77179_0.347481	1.39733	0	0	0
sharp_77199_0.5091	1.76307	0	0	0
broad_77245_3.08692	3.44372	2.01664	0.272398	0
broad_77553_0.533342	1.59176	0.0373991	0.501442	0
sharp_77554_0.541423	1.82628	0	0	0
broad_77677_1.05052	2.42502	0.479158	0	0
sharp_77782_0.630314	1.84166	0.275122	0.0966281	0
broad_78127_0.282833	1.2204	0	0	0
sharp_78222_0.363643	1.35509	0	0.187189	0
sharp_78253_0.654557	1.53613	0	0	1.01215
sharp_78315_1.00204	2.10644	0	1.19	0
sharp_78576_0.315157	1.31157	0	0	0
sharp_78588_0.501019	1.5171	0	0.536316	0
broad_78655_0.921228	2.30811	0	0.429061	0
broad_78656_3.20814	3.70984	1.62045	0	0
broad_78722_1.41417	2.21671	1.36498	0.636145	0.135418
broad_78818_0.68688	1.57346	0	1.09962	0
broad_78845_1.0182	2.20486	0	0	1.01215
sharp_79000_0.452533	1.64532	0	0	0
broad_79015_0.791933	2.2401	0	0	0
broad_79158_0.977794	2.00081	0	0	1.2496
broad_79287_1.17982	2.37305	0.0738531	0	1.08088
broad_79460_2.8849	3.53641	0.681698	1.53852	0
sharp_79470_1.0182	1.93064	0.657881	0.667944	0.512425
broad_79619_1.81013	2.13168	1.49164	1.71631	0
sharp_79723_0.953552	1.84166	0	1.44984	0
broad_79790_2.08488	3.22075	0.109409	0.272398	0.98849
broad_79850_0.68688	2.08075	0	0	0
broad_79873_15.3134	6.18864	0	0.0966281	0
sharp_79961_0.678799	1.47827	0	1.19	0
broad_80004_0.452533	1.64532	0	0	0
broad_80179_0.565666	1.24374	0	1.12275	0
broad_80401_1.62427	2.42502	0	0	1.93399
broad_80465_0.759609	1.57346	0.36612	1.02791	0.0465659
broad_80493_1.7374	2.5613	0.657881	1.44984	0.545227
sharp_80557_1.08285	1.98705	0	0	1.50437
sharp_80604_0.557585	1.85687	0	0	0
broad_80933_0.888904	2.37305	0	0	0
sharp_80934_0.331319	1.35509	0	0	0
sharp_81015_0.549504	1.84166	0	0	0
broad_81041_1.13133	2.00081	0	1.6382	0
broad_81132_0.969713	1.74683	1.33525	0	0
broad_81174_0.323238	1.3335	0	0	0
broad_81175_0.840418	2.13168	0	0.60363	0
sharp_81367_0.371724	1.43837	0	0.0491229	0
broad_81386_2.17377	2.76054	0	0	2.27442
broad_81409_0.864661	2.34094	0	0	0
sharp_81538_0.694961	1.35509	0	0.60363	0.98849
sharp_81706_0.59799	1.62769	0	0	0.698901
sharp_81786_0.266671	1.17256	0	0	0
sharp_81861_0.614152	1.39733	0	0	1.05833
sharp_81884_0.323238	1.3335	0	0	0
sharp_81909_0.735366	1.90158	0	0.729512	0
broad_82025_1.57578	1.98705	1.60807	1.12275	0.219113
broad_82117_0.501019	1.74683	0	0	0
broad_82236_3.04652	3.86087	0.0373991	0	0.727765
sharp_82238_0.880823	2.34094	0.0738531	0	0
broad_82239_0.945471	2.27451	0	0	0.608674
broad_82241_0.654557	1.88683	0	0	0.409294
sharp_82242_0.331319	1.35509	0	0	0
sharp_82246_1.7374	2.71116	0.144109	1.00319	1.12494
broad_82302_0.420209	1.57346	0	0	0
broad_82329_0.573747	1.88683	0	0	0
broad_82358_1.16366	1.82628	1.37961	0.0491229	0.577299
sharp_82359_0.42829	1.37636	0	0.465706	0
broad_82406_1.09901	1.97315	1.35019	0	0
broad_82434_2.00407	2.83158	0.583979	1.74641	0
sharp_82471_0.654557	1.45846	0	0	1.10307
broad_82487_0.880823	2.13168	0.0738531	0.187189	0.545227
broad_82537_1.09093	2.61599	0	0	0
sharp_82540_0.985875	2.49477	0	0	0
broad_82746_0.872742	2.35172	0	0	0
broad_82838_2.33539	3.36608	0	0	1.28887
sharp_82856_1.17982	2.46529	0.109409	0.872833	0
sharp_82868_1.24447	2.5613	0	0.899865	0
sharp_82989_0.961633	2.46529	0	0	0
broad_83040_1.96367	3.35004	0.0373991	0	0
broad_83041_0.315157	1.24374	0.0373991	0.0966281	0
broad_83184_0.735366	1.64532	0	1.14551	0
broad_83186_0.452533	1.26671	0	0.729512	0
broad_83666_0.727285	1.53613	0	1.25425	0
broad_83799_1.20406	2.15649	1.20983	0.313188	0.0465659
sharp_83800_0.581828	1.53613	0	0	0.783815
sharp_83807_0.872742	1.2204	0.657881	1.09962	0.669448
broad_83821_1.26871	2.74426	0.0373991	0.272398	0
broad_83886_5.46272	4.66664	0	1.00319	0.219113
broad_84281_0.735366	1.94495	0	0.636145	0
broad_84370_0.880823	2.36243	0	0	0
sharp_84475_0.824256	2.28579	0	0	0
broad_84776_0.525261	1.79502	0	0	0
sharp_84837_0.355562	1.418	0	0	0
broad_84951_0.735366	2.15649	0	0	0
broad_85240_0.735366	2.15649	0	0	0
broad_85303_1.42225	2.94271	0	0	0
broad_85436_0.68688	2.08075	0	0	0
sharp_85503_0.387885	1.49782	0	0	0
broad_85543_0.751528	2.18088	0	0	0
broad_85648_2.81217	3.51259	0.53252	1.57252	0
sharp_85675_0.565666	1.53613	0	0.759338	0
sharp_85799_1.15558	1.90158	1.42265	0.313188	0
broad_85807_0.452533	1.59176	0	0.142619	0
broad_85871_2.4162	3.28965	0.0373991	0	1.6771
sharp_85901_0.573747	1.28932	0	1.09962	0
broad_85912_3.64451	4.18105	0	0	0
sharp_85959_0.557585	1.64532	0	0	0.512425
sharp_86196_0.646476	1.53613	0.838234	0	0
sharp_86245_0.484857	1.39733	0.336421	0	0.298218
sharp_86265_0.363643	1.418	0.0373991	0	0
sharp_86267_0.412128	1.2204	0	0.636145	0
broad_86288_0.525261	1.79502	0	0	0
sharp_86303_0.880823	2.36243	0	0	0
broad_86362_1.0182	2.02795	0	1.33569	0.0465659
sharp_86410_1.13133	2.36243	0	0	1.01215
sharp_86427_0.573747	1.47827	0	0	0.83777
sharp_86440_1.1879	1.79502	1.10804	0.230422	1.05833
sharp_86441_0.355562	1.37636	0	0	0.0916756
sharp_86583_0.775771	1.79502	0	1.05221	0
sharp_86590_0.444452	1.62769	0	0	0
sharp_86591_0.816176	2.15649	0.336421	0	0
broad_86684_1.33336	2.5613	0	0.352855	0.939979
broad_86688_0.557585	1.85687	0	0	0
broad_86694_0.800014	1.71378	0	1.23315	0
sharp_86697_0.775771	2.21671	0	0	0
sharp_86721_0.452533	1.57346	0	0	0.177872
sharp_86783_1.2283	2.22845	0	0	1.48759
broad_86788_1.17982	2.71116	0	0	0
broad_86841_0.921228	2.31914	0	0	0.373211
broad_86842_0.678799	1.93064	0.275122	0.0966281	0
broad_86922_0.945471	1.62769	1.3941	0	0
sharp_86957_0.662638	1.28932	1.10804	0	0
sharp_86975_0.662638	1.5171	0	1.09962	0
broad_87105_1.28487	2.09365	0.0738531	0	1.73511
broad_87124_0.840418	2.30811	0	0	0
broad_87125_0.872742	2.29699	0	0	0.219113
sharp_87128_2.34347	3.35541	0.0373991	0.759338	0.889779
broad_87129_2.00407	2.94983	1.50505	0.0491229	0
broad_87164_0.484857	1.71378	0	0	0
sharp_87219_0.694961	1.39733	1.07245	0.0491229	0
sharp_87220_0.816176	2.25166	0.0373991	0.0491229	0
sharp_87295_0.589909	1.24374	0	0.9264	0.444496
broad_87298_0.581828	1.59176	0	0	0.698901
sharp_87359_0.533342	1.59176	0	0	0.512425
sharp_87363_0.533342	1.31157	0	0.0491229	0.889779
broad_87386_0.896985	1.5171	0	1.05221	1.01215
broad_87419_0.517181	1.77913	0	0	0
broad_87444_0.654557	1.43837	0.960091	0	0
broad_87468_0.945471	2.25166	0.0373991	0.667944	0
broad_87470_1.07477	2.27451	0	1.07611	0
broad_87471_1.99599	2.42502	1.57029	1.12275	0.811045
broad_87490_0.501019	1.74683	0	0	0
broad_87509_0.347481	1.31157	0	0	0.177872
broad_87516_0.589909	1.91618	0	0	0
broad_87519_1.06668	1.94495	0.109409	0	1.47061
broad_87529_0.848499	1.37636	0	1.21173	0.864009
sharp_87575_0.622233	1.67996	0	0.729512	0
broad_87576_0.363643	1.43837	0	0	0
sharp_87601_0.298995	1.24374	0.0373991	0	0
broad_87602_1.06668	1.2204	0.920604	1.09962	0.98849
broad_87629_0.42829	1.24374	0	0	0.63938
sharp_87639_0.880823	1.55491	0	1.25425	0.669448
broad_87642_0.395966	1.39733	0.109409	0.0966281	0.0465659
sharp_87673_0.476776	1.69697	0	0	0
broad_87724_2.02832	3.11714	0	1.43144	0
broad_87823_1.0586	1.67996	1.54455	0	0
broad_87864_0.703042	1.39733	0.633666	0.845286	0
sharp_87945_0.290914	1.24374	0	0	0
broad_87954_0.678799	1.35509	0	1.31576	0
broad_87969_1.697	2.29699	1.07245	0.759338	1.3081
sharp_88032_0.929309	2.13168	0	0	0.889779
broad_88053_1.03436	1.45846	0.979436	0.313188	1.1677
broad_88075_0.808095	1.7304	0	1.23315	0
broad_88109_2.10105	3.16682	0	0.230422	1.3081
broad_88251_0.694961	1.62769	0	0.978048	0.135418
broad_88281_0.581828	1.39733	0.0738531	0.952455	0
sharp_88295_0.323238	1.31157	0	0.0491229	0
broad_88310_0.395966	1.5171	0	0	0
broad_88321_2.78793	3.1108	1.99779	0	0.98849
broad_88322_0.719204	2.13168	0	0	0
broad_88464_1.08285	2.60702	0	0	0
sharp_88508_1.21214	1.77913	1.59558	0.142619	0.259207
broad_88698_2.06872	2.8469	0.979436	0.978048	0.939979
broad_88740_0.694961	1.28932	0.920604	0.230422	0.373211
broad_88825_1.85054	2.97794	0	1.41279	0
broad_88834_0.468695	1.35509	0	0.230422	0.478861
sharp_88918_0.76769	1.49782	0	1.07611	0.577299
broad_89130_0.783852	2.19292	0	0.142619	0
broad_89214_0.581828	1.90158	0	0	0
broad_89216_0.3394	1.37636	0	0	0
sharp_89222_0.290914	1.24374	0	0	0
broad_89223_0.565666	1.87193	0	0	0
broad_89307_0.484857	1.71378	0	0	0
broad_89409_0.379804	1.19668	0	0.536316	0
broad_89596_0.694961	2.09365	0	0	0
sharp_89910_0.832337	2.29699	0	0	0
sharp_89969_1.23638	2.76861	0	0	0
broad_89997_0.331319	1.35509	0	0	0
sharp_89999_7.36174	5.15311	0.0373991	0	0
broad_90005_1.63235	3.11714	0	0	0
sharp_90008_5.65666	4.78671	0	0	0
sharp_90009_0.501019	1.74683	0	0	0
broad_90010_0.404047	1.53613	0	0	0
broad_90011_8.66277	5.38202	0	0.0491229	0
broad_90012_0.711123	2.11912	0	0	0
broad_90013_1.82629	3.26134	0	0	0
broad_90143_1.07477	2.59799	0	0	0
sharp_90144_0.436371	1.60984	0	0	0
sharp_90150_0.622233	1.77913	0.423746	0	0
broad_90301_0.614152	1.37636	0.0373991	0.9264	0.298218
broad_90324_5.71323	4.80055	0	0	0
broad_90465_0.872742	2.35172	0	0	0
sharp_90520_0.678799	2.06773	0	0	0
broad_90563_0.395966	1.43837	0	0	0.177872
sharp_90576_0.3394	1.37636	0	0	0
sharp_90697_2.25458	2.68582	2.14211	0.0491229	0.219113
sharp_90703_0.670719	2.05459	0	0	0
sharp_90729_1.21214	1.90158	1.3049	0.0966281	0.727765
sharp_90774_2.7556	3.6368	0.633666	0.272398	0.512425
sharp_90804_0.347481	1.39733	0	0	0
sharp_90929_1.10709	1.64532	0.920604	0	1.34583
sharp_90967_1.07477	2.04133	0	1.46802	0
sharp_91051_0.840418	2.10644	0	0	0.63938
sharp_91054_0.549504	1.66274	0.36612	0	0
broad_91058_0.355562	1.17256	0.306097	0.0966281	0
broad_91061_0.614152	1.84166	0	0.352855	0
sharp_91133_0.387885	1.49782	0	0	0
sharp_91188_0.622233	1.76307	0	0.570366	0
sharp_91341_0.290914	1.24374	0	0	0
broad_91361_3.36167	3.81487	0.960091	0.142619	1.05833
sharp_91409_0.412128	1.24374	0	0	0.577299
broad_91439_1.95559	2.76861	1.37961	0.230422	0.811045
sharp_91461_0.379804	1.47827	0	0	0
sharp_91491_0.290914	1.24374	0	0	0
broad_91492_0.557585	1.31157	0	1.02791	0
sharp_91533_0.646476	1.69697	0.633666	0	0
broad_91639_0.759609	1.57346	0.36612	0.536316	0.669448
broad_91749_1.26063	2.66003	0	0.313188	0.373211
sharp_91762_0.371724	1.45846	0	0	0
broad_91778_0.694961	1.93064	0	0	0.478861
sharp_91780_1.05052	2.05459	0.960091	0	0.444496
sharp_91795_0.630314	1.76307	0	0.570366	0.0465659
broad_91816_1.33336	1.85687	0.920604	1.65417	0
broad_91914_2.55358	2.94983	1.88947	0.872833	0.478861
broad_91915_0.404047	1.53613	0	0	0
sharp_91932_0.290914	1.24374	0	0	0
broad_92021_0.654557	2.02795	0	0	0
sharp_92038_1.07477	2.59799	0	0	0
broad_92064_0.864661	1.43837	0.0373991	0.667944	1.28887
broad_92085_0.452533	1.64532	0	0	0
broad_92094_0.864661	1.85687	0.0373991	0	1.14648
broad_92192_2.77985	3.45875	1.64488	0	0
sharp_92229_0.913147	1.98705	0.53252	0.465706	0.298218
sharp_92230_0.573747	1.88683	0	0	0
broad_92244_0.468695	1.67996	0	0	0
sharp_92263_0.347481	1.39733	0	0	0
sharp_92273_0.533342	1.81074	0	0	0
broad_92286_0.751528	1.67996	0	0.501442	0.811045
sharp_92308_0.387885	1.3335	0	0	0.336201
broad_92518_1.43841	2.28579	0	0.759338	1.50437
sharp_92586_0.331319	1.35509	0	0	0
broad_92629_0.646476	1.53613	0.451718	0.636145	0
sharp_92672_1.92327	2.76054	0	0.0491229	1.92155
broad_92680_1.42225	2.94271	0	0	0
broad_92690_0.274752	1.19668	0	0	0
broad_92734_1.5273	2.38359	0	0.699056	1.56959
sharp_92739_0.379804	1.37636	0	0	0.219113
broad_92782_0.840418	2.00081	0	0.899865	0
broad_92805_1.38184	2.22845	0.0738531	1.73144	0.219113
broad_92824_0.606071	1.5171	0.633666	0.187189	0.0465659
sharp_92887_0.355562	1.26671	0	0.313188	0
sharp_92889_0.307076	1.28932	0	0	0
sharp_92957_0.363643	1.43837	0	0	0
broad_93126_0.298995	1.26671	0	0	0
sharp_93160_0.929309	2.35172	0	0.313188	0
sharp_93186_0.783852	1.49782	0.243467	0.667944	0.864009
sharp_93212_0.395966	1.37636	0	0.313188	0
sharp_93257_0.589909	1.79502	0.275122	0	0
sharp_93446_0.484857	1.71378	0	0	0
sharp_93507_0.985875	2.09365	0	1.12275	0.0916756
sharp_93633_0.444452	1.26671	0	0.352855	0.409294
broad_93654_1.398	1.87193	1.35019	1.25425	0.177872
broad_93707_0.452533	1.64532	0	0	0
sharp_93709_1.25255	2.78461	0	0	0
broad_93758_1.07477	2.50447	0	0	0.409294
broad_93759_0.565666	1.31157	0	1.00319	0.0916756
broad_93822_0.557585	1.85687	0	0	0
broad_93969_1.62427	2.44529	0	1.96695	0
broad_93970_2.14145	3.14219	0	0.899865	1.08088
broad_94105_0.363643	1.43837	0	0	0
broad_94106_0.379804	1.47827	0	0	0
sharp_94173_0.476776	1.69697	0	0	0
broad_94232_0.719204	2.13168	0	0	0
sharp_94250_0.525261	1.79502	0	0	0
broad_94251_1.09093	2.57976	0	0.187189	0
broad_94252_0.727285	1.88683	0	0	0.698901
broad_94306_2.48085	2.46529	2.07175	1.71631	0
broad_94343_0.387885	1.47827	0	0.0491229	0
sharp_94361_0.85658	2.33008	0	0	0
broad_94365_8.54156	4.97456	2.94917	0	0
broad_94484_0.460614	1.66274	0	0	0
broad_94560_0.307076	1.28932	0	0	0
sharp_94591_0.444452	1.62769	0	0	0
sharp_94622_0.573747	1.88683	0	0	0
broad_94634_1.43841	1.98705	0.979436	1.48597	0.444496
sharp_94754_0.460614	1.39733	0	0.570366	0
sharp_94808_0.525261	1.79502	0	0	0
broad_94956_1.38992	2.21671	0	1.35536	1.01215
broad_94961_1.47073	2.98488	0	0	0
sharp_94962_0.42829	1.59176	0	0	0
sharp_94976_1.38184	1.95912	1.5315	0.845286	0
sharp_95070_0.492938	1.7304	0	0	0
sharp_95198_1.91518	3.3229	0	0	0
broad_95199_3.41016	3.93444	0	1.37476	0
sharp_95205_0.557585	1.85687	0	0	0
sharp_95494_0.791933	1.95912	0.558479	0.187189	0
sharp_95545_0.307076	1.28932	0	0	0
broad_95587_1.46265	2.50447	0	0	1.53735
sharp_95588_1.06668	2.58891	0	0	0
broad_95597_1.08285	2.06773	0.657881	0.60363	0.512425
sharp_95606_0.290914	1.24374	0	0	0
broad_95676_0.59799	1.74683	0.395221	0	0
sharp_95794_0.905066	1.24374	1.07245	1.12275	0
sharp_95960_0.85658	1.81074	0	0.78856	0.698901
broad_95961_0.379804	1.45846	0	0	0.0465659
broad_96032_0.961633	1.90158	0.423746	1.12275	0
broad_96033_0.800014	1.57346	0	1.3939	0
sharp_96089_1.27679	2.80043	0.0373991	0	0
broad_96218_0.517181	1.24374	0	0.978048	0
broad_96442_0.5091	1.7304	0	0	0.0916756
sharp_96663_0.323238	1.3335	0	0	0
broad_96689_0.68688	1.49782	0	0	1.14648
broad_96840_1.68892	2.57056	0	1.71631	0.512425
sharp_96871_0.864661	1.60984	0	1.05221	0.783815
sharp_96873_0.307076	1.28932	0	0	0
sharp_96875_0.323238	1.31157	0	0.0491229	0
sharp_96876_0.646476	1.45846	0	0	1.08088
sharp_96902_0.864661	2.21671	0	0.465706	0
broad_96924_1.98791	2.98488	0	1.68557	0
sharp_96935_0.307076	1.28932	0	0	0
broad_96977_0.476776	1.69697	0	0	0
sharp_96978_0.727285	1.74683	0	0.978048	0
broad_97025_0.630314	1.98705	0	0	0
broad_97058_1.0182	2.2401	0	0.699056	0.409294
broad_97280_0.395966	1.47827	0.0738531	0	0
broad_97286_0.476776	1.43837	0.36612	0	0.135418
broad_97287_0.387885	1.2204	0	0.501442	0.0465659
broad_97433_1.34144	1.79502	0.795215	1.31576	0.98849
broad_97551_2.10913	2.69431	0.681698	0.429061	1.909
sharp_97552_0.888904	2.33008	0	0	0.177872
broad_97584_0.896985	2.37305	0	0.0491229	0
broad_97620_1.55154	2.39406	0	0	1.85769
sharp_97697_0.953552	2.00081	0	1.23315	0
sharp_97849_0.298995	1.26671	0	0	0
sharp_97873_1.25255	2.64257	0	0.570366	0.135418
broad_98006_0.476776	1.69697	0	0	0
sharp_98063_1.00204	2.37305	0	0.570366	0
broad_98096_1.31719	2.6249	0.275122	0.429061	0.373211
broad_98114_1.34144	2.44529	0.109409	1.35536	0.0465659
broad_98128_0.832337	1.49782	1.28949	0	0
sharp_98141_0.662638	1.66274	0	0	0.864009
broad_98142_0.662638	1.67996	0	0.187189	0.727765
broad_98216_0.444452	1.418	0	0.465706	0
sharp_98377_0.525261	1.77913	0	0.0491229	0
broad_98384_0.573747	1.31157	0	0	1.03542
broad_98638_0.557585	1.85687	0	0	0
sharp_98754_0.638395	2.00081	0	0	0
broad_98755_2.02832	3.36075	0	0.313188	0
broad_98756_0.614152	1.95912	0	0	0
broad_98758_4.42028	4.30827	0	1.48597	0
sharp_98759_0.759609	2.19292	0	0	0
broad_98777_0.783852	2.22845	0	0	0
broad_98780_1.50306	3.01232	0	0	0
broad_98784_2.60206	3.16071	1.97869	0.0491229	0
broad_98785_3.01419	3.91276	0	0	0.135418
sharp_98786_0.808095	2.26313	0	0	0
sharp_98809_0.42829	1.59176	0	0	0
broad_98818_0.589909	1.37636	0	1.02791	0.0465659
broad_98898_0.315157	1.2204	0	0.187189	0
sharp_98931_0.307076	1.28932	0	0	0
broad_98962_0.468695	1.26671	0	0.699056	0.135418
broad_98972_0.525261	1.79502	0	0	0
sharp_99129_1.17982	2.71116	0	0	0
broad_99322_1.68084	3.15456	0	0	0
sharp_99462_0.541423	1.82628	0	0	0
broad_99476_0.460614	1.64532	0	0.0491229	0
sharp_99594_0.921228	1.76307	0	1.46802	0
broad_99852_0.654557	2.02795	0	0	0
sharp_99912_0.557585	1.85687	0	0	0
broad_99916_0.468695	1.24374	0.0373991	0.352855	0.512425
broad_99926_0.719204	1.93064	0	0.570366	0.0465659
broad_99972_4.46068	4.38638	0	0.978048	0
sharp_100014_0.808095	2.26313	0	0	0
broad_100048_2.53742	3.10444	0	0	2.24477
broad_100139_0.387885	1.2204	0	0.536316	0
sharp_100145_0.420209	1.57346	0	0	0
broad_100182_0.638395	1.74683	0.423746	0.187189	0
sharp_100292_0.573747	1.39733	0.795215	0	0
sharp_100398_2.2465	3.21485	0	1.62206	0
sharp_100399_1.62427	3.1108	0	0	0
sharp_100409_0.808095	1.66274	0	1.31576	0
sharp_100418_0.501019	1.74683	0	0	0
broad_100539_0.460614	1.66274	0	0	0
broad_100540_9.94764	5.57839	0	0	0
broad_100650_1.17982	2.38359	0	0	1.10307
broad_100713_0.5091	1.53613	0	0	0.512425
broad_100759_0.880823	1.26671	1.19336	0	0.811045
sharp_100772_0.331319	1.35509	0	0	0
broad_100890_1.21214	1.31157	1.24222	1.12275	0.864009
broad_100921_0.727285	1.45846	0	0	1.28887
broad_101145_0.630314	1.62769	0	0	0.811045
sharp_101192_1.22022	1.90158	1.62045	0	0
sharp_101222_1.06668	2.58891	0	0	0
broad_101290_0.557585	1.17256	0	1.12275	0.0916756
sharp_101300_0.840418	1.60984	0	1.44984	0
sharp_101319_0.735366	1.45846	0	0	1.3081
broad_101325_0.880823	1.81074	0.144109	1.23315	0
sharp_101440_0.452533	1.5171	0.243467	0	0
broad_101461_0.436371	1.60984	0	0	0
broad_101463_0.331319	1.35509	0	0	0
broad_101576_0.501019	1.74683	0	0	0
broad_101577_0.783852	2.21671	0	0.0491229	0
broad_101609_1.19598	2.15649	0	1.57252	0
sharp_101624_5.76171	4.81231	0	0	0
broad_101640_0.872742	1.66274	0	1.46802	0
broad_101665_0.266671	1.17256	0	0	0
broad_101847_0.436371	1.60984	0	0	0
broad_101857_1.2283	2.25166	0	1.5037	0
sharp_101887_0.985875	2.34094	0.451718	0.0491229	0
broad_101976_0.727285	1.3335	0.506086	0.845286	0.444496
broad_102006_0.420209	1.31157	0.423746	0	0
sharp_102015_0.678799	1.64532	0.36612	0.142619	0.545227
broad_102016_0.783852	2.22845	0	0	0
broad_102039_0.896985	2.38359	0	0	0
sharp_102040_0.670719	1.74683	0	0	0.756063
broad_102049_0.888904	2.36243	0	0.0491229	0
broad_102053_0.896985	2.26313	0	0.465706	0
broad_102160_0.840418	2.06773	0	0.759338	0
broad_102258_0.824256	1.55491	0	1.12275	0.63938
broad_102265_0.484857	1.71378	0	0	0
sharp_102282_0.630314	1.62769	0	0	0.811045
broad_102315_1.83437	2.5426	0.880007	1.74641	0
broad_102324_0.412128	1.2204	0.243467	0	0.373211
broad_102354_0.638395	1.26671	0.144109	0	1.1677
sharp_102394_0.840418	2.30811	0	0	0
broad_102418_0.969713	2.45533	0	0	0.0916756
sharp_102471_0.363643	1.43837	0	0	0
broad_102490_1.2283	2.02795	1.51833	0	0
broad_102589_0.371724	1.45846	0	0	0
broad_102596_0.541423	1.49782	0	0	0.698901
broad_102693_0.759609	2.08075	0	0.391461	0
sharp_102706_0.59799	1.37636	0	1.07611	0
broad_102819_0.404047	1.53613	0	0	0
sharp_102852_0.791933	2.15649	0.0738531	0.0491229	0.177872
broad_102853_0.905066	2.09365	0	0	0.889779
broad_102955_1.11517	2.51409	0	0.570366	0
broad_102961_0.387885	1.49782	0	0	0
sharp_102962_0.484857	1.35509	0	0	0.698901
broad_103033_0.808095	2.26313	0	0	0
sharp_103166_0.444452	1.62769	0	0	0
sharp_103192_0.347481	1.35509	0	0.0966281	0
sharp_103198_0.282833	1.2204	0	0	0
broad_103238_0.59799	1.93064	0	0	0
broad_103252_0.573747	1.88683	0	0	0
broad_103304_1.61619	2.37305	0.998525	0	1.43604
sharp_103307_0.266671	1.17256	0	0	0
broad_103453_0.444452	1.31157	0	0.636145	0
broad_103540_1.43033	2.52366	0.0373991	0.465706	1.20923
broad_103623_0.880823	1.35509	1.14277	0.272398	0.608674
broad_103676_2.31115	3.44875	0	0.899865	0
broad_103742_0.492938	1.47827	0.211102	0.352855	0
sharp_103798_0.371724	1.3335	0	0.272398	0
sharp_103810_1.60811	2.34094	0.423746	0.9264	1.45343
sharp_103830_0.848499	1.82628	0	1.02791	0.336201
broad_103843_8.83247	5.41066	0	0	0
broad_103845_8.36378	5.3339	0	0	0
broad_103846_0.484857	1.71378	0	0	0
broad_103868_1.2283	2.06773	0	1.74641	0
broad_103876_0.404047	1.53613	0	0	0
broad_103878_0.307076	1.28932	0	0	0
broad_103930_0.282833	1.2204	0	0	0
sharp_103941_0.363643	1.43837	0	0	0
broad_103953_0.468695	1.62769	0	0.142619	0
sharp_104032_0.646476	2.01444	0	0	0
broad_104076_0.646476	1.67996	0	0.817202	0
broad_104193_0.985875	2.49477	0	0	0
sharp_104214_0.307076	1.28932	0	0	0
sharp_104280_0.614152	1.90158	0	0.187189	0
sharp_104304_0.549504	1.76307	0	0.230422	0
broad_104411_0.678799	1.69697	0	0	0.864009
broad_104558_0.355562	1.24374	0	0	0.336201
sharp_104610_0.517181	1.77913	0	0	0
broad_104619_0.969713	1.43837	0.0373991	1.19	1.14648
sharp_104620_0.468695	1.67996	0	0	0
sharp_104623_1.55154	3.01232	0	0	0.259207
sharp_104645_0.444452	1.62769	0	0	0
broad_104649_0.581828	1.49782	0	0.60363	0.373211
broad_104797_3.70107	4.18709	0	0.230422	0
sharp_104843_0.880823	1.95912	0	0	1.05833
broad_104900_0.42829	1.59176	0	0	0
broad_104947_0.3394	1.37636	0	0	0
broad_104976_15.2568	6.17277	0	0.636145	0
sharp_104977_1.60003	3.09164	0	0	0
broad_104978_2.47277	3.65867	0	0	0
sharp_105079_0.282833	1.2204	0	0	0
broad_105103_1.29295	2.09365	0	1.81901	0.0465659
broad_105104_0.331319	1.3335	0.0373991	0	0
sharp_105141_2.04448	3.40283	0.0373991	0	0
broad_105211_0.888904	2.37305	0	0	0
sharp_105212_0.452533	1.64532	0	0	0
sharp_105329_0.743447	1.57346	0	1.25425	0
sharp_105330_0.905066	2.39406	0	0	0
sharp_105431_0.654557	2.02795	0	0	0
broad_105496_0.646476	2.01444	0	0	0
sharp_105590_0.654557	1.82628	0.144109	0	0.409294
broad_105669_0.266671	1.17256	0	0	0
broad_105670_0.3394	1.31157	0	0.142619	0
broad_105671_0.848499	2.31914	0	0	0
sharp_105736_3.24854	4.00785	0	0.230422	0
broad_105821_0.387885	1.49782	0	0	0
sharp_105867_0.525261	1.79502	0	0	0
broad_105929_1.55962	3.05911	0	0	0
broad_105943_0.501019	1.418	0	0.699056	0
sharp_105960_0.68688	1.90158	0.423746	0	0
broad_105962_0.961633	1.7304	0	0	1.53735
sharp_106137_0.492938	1.7304	0	0	0
broad_106173_1.91518	3.23828	0	0.0491229	0.545227
sharp_106305_0.985875	1.82628	0	1.29555	0.512425
broad_106339_0.969713	1.60984	0	1.37476	0.727765
broad_106340_0.905066	1.7304	0	0.0966281	1.3826
sharp_106469_0.678799	1.64532	0	0.0491229	0.915097
sharp_106597_0.501019	1.69697	0	0.142619	0
broad_106654_0.549504	1.81074	0.0373991	0.0491229	0
broad_106656_0.331319	1.35509	0	0	0
broad_106657_0.670719	2.04133	0	0.0491229	0
broad_106672_3.03035	3.50295	0	0.536316	1.9827
sharp_106748_0.824256	1.81074	0.960091	0	0
broad_106794_1.58387	2.08075	0.859271	1.05221	1.3826
broad_106841_1.41417	2.21671	0.657881	0.636145	1.22956
sharp_106846_0.638395	1.37636	0	0.0966281	1.10307
broad_106865_0.282833	1.2204	0	0	0
broad_106866_0.533342	1.418	0	0.699056	0.177872
broad_106935_1.19598	2.49477	0.243467	0	0.698901
sharp_106951_0.735366	1.81074	0	0.899865	0
sharp_107003_0.703042	1.418	0	0	1.26936
sharp_107063_0.557585	1.28932	0	0	1.01215
sharp_107118_0.282833	1.2204	0	0	0
broad_107133_0.484857	1.71378	0	0	0
broad_107204_0.484857	1.67996	0.0738531	0	0
sharp_107222_0.59799	1.31157	0.479158	0.667944	0.135418
broad_107336_0.85658	1.45846	1.22611	0.0491229	0.336201
sharp_107363_0.468695	1.67996	0	0	0
broad_107523_1.78589	2.87706	0.177994	0.759338	0.964438
broad_107525_1.0182	2.13168	0.506086	0.352855	0.512425
broad_107549_0.492938	1.31157	0	0.817202	0
broad_107573_0.525261	1.45846	0.0738531	0.0491229	0.608674
sharp_107591_0.460614	1.45846	0.36612	0	0
sharp_107660_0.5091	1.37636	0	0	0.756063
broad_107695_0.525261	1.24374	0	1.00319	0
sharp_107739_2.42428	3.24986	0	1.83311	0.0916756
sharp_107789_0.565666	1.87193	0	0	0
sharp_107937_0.565666	1.35509	0	1.00319	0
sharp_108107_0.896985	1.79502	0	0	1.32709
broad_108108_0.379804	1.47827	0	0	0
broad_108110_0.307076	1.26671	0	0.0491229	0
sharp_108157_0.468695	1.5171	0	0	0.373211
sharp_108255_1.38992	2.90661	0	0.0491229	0
broad_108311_1.0586	2.57976	0	0	0
broad_108325_0.59799	1.93064	0	0	0
broad_108326_0.501019	1.17256	0	1.00319	0
broad_108353_1.72932	1.91618	1.42265	1.33569	1.05833
sharp_108365_0.896985	1.7304	0.773215	0.845286	0
broad_108400_15.5316	6.20953	0.0373991	0	0
broad_108455_0.76769	1.87193	0.144109	0.429061	0.444496
sharp_108491_1.0182	2.18088	0.0373991	1.07611	0
broad_108494_1.0182	2.42502	0	0.465706	0
broad_108613_0.678799	1.39733	0	1.27504	0
sharp_108627_0.985875	2.49477	0	0	0
broad_108628_0.961633	2.36243	0	0.429061	0
sharp_108791_0.977794	1.31157	1.12551	0.501442	0.864009
broad_108933_2.45661	3.64996	0	0	0
broad_108934_0.800014	2.25166	0	0	0
broad_108952_2.40812	2.71951	2.31196	0	0
sharp_109028_0.670719	2.05459	0	0	0
sharp_109192_0.662638	2.04133	0	0	0
sharp_109247_0.444452	1.62769	0	0	0
broad_109255_0.783852	1.69697	0	1.21173	0
broad_109256_0.436371	1.2204	0	0.729512	0
broad_109287_1.66467	2.6249	0	0	1.72083
broad_109407_1.09093	1.74683	1.33525	0.352855	0.298218
sharp_109445_0.533342	1.79502	0	0	0.0465659
broad_109447_0.800014	1.74683	0	0.60363	0.783815
sharp_109448_0.759609	1.88683	0.0373991	0.313188	0.577299
broad_109449_1.43033	2.5426	0	0.978048	0.783815
broad_109450_2.89298	3.58291	0.395221	1.05221	0.889779
broad_109580_0.533342	1.67996	0.275122	0	0
sharp_109644_0.355562	1.17256	0	0.465706	0
broad_109657_0.274752	1.19668	0	0	0
sharp_109736_0.808095	1.76307	0	1.19	0
broad_109757_0.905066	1.35509	1.19336	0	0.783815
sharp_109761_0.832337	1.47827	1.25815	0.0966281	0.0465659
broad_109798_0.759609	1.94495	0	0	0.698901
sharp_109800_0.468695	1.67996	0	0	0
sharp_109802_0.622233	1.37636	0	0	1.10307
sharp_109860_0.476776	1.69697	0	0	0
broad_109937_3.7738	4.13187	0.880007	0	0
broad_109965_0.549504	1.67996	0	0.0491229	0.373211
sharp_109979_0.800014	1.76307	0	0	1.12494
broad_110040_1.65659	2.70276	0.109409	0.313188	1.40064
broad_110187_1.68084	2.94983	0	1.05221	0
broad_110230_1.17174	2.37305	0	1.14551	0
broad_110486_0.816176	2.15649	0	0	0.409294
sharp_110487_3.28894	3.90547	0	1.23315	0
broad_110541_1.80205	3.24408	0	0	0
broad_110542_0.307076	1.28932	0	0	0
broad_110551_0.355562	1.418	0	0	0
broad_110718_1.70508	3.16682	0	0	0.0465659
broad_110816_1.85054	3.27839	0	0	0
sharp_110830_0.395966	1.5171	0	0	0
broad_110891_1.01012	2.52366	0	0	0
sharp_110928_0.266671	1.17256	0	0	0
broad_110958_2.36772	2.6249	2.34961	0	0.0465659
broad_110985_0.775771	1.49782	0	1.41279	0
sharp_111019_0.371724	1.45846	0	0	0
sharp_111043_1.21214	2.73606	0.0373991	0	0
sharp_111046_0.492938	1.7304	0	0	0
broad_111073_0.929309	1.87193	0	1.35536	0
broad_111074_0.315157	1.2204	0	0.187189	0
broad_111124_2.44045	3.6412	0	0	0
broad_111125_0.703042	2.10644	0	0	0
broad_111126_0.606071	1.79502	0	0.429061	0
sharp_111187_0.525261	1.79502	0	0	0
broad_111455_0.307076	1.28932	0	0	0
sharp_111470_0.68688	2.08075	0	0	0
sharp_111477_0.662638	2.04133	0	0	0
sharp_111482_0.282833	1.17256	0	0.0966281	0
sharp_111485_0.719204	1.57346	0	1.19	0
sharp_111633_0.646476	1.5171	0	0.978048	0.135418
sharp_111643_2.43236	3.59203	0	0.429061	0
broad_111679_0.670719	1.7304	0.0373991	0.78856	0
sharp_111717_0.888904	1.90158	0	1.21173	0
broad_111730_1.48689	2.71116	0	0.501442	0.889779
broad_111898_0.307076	1.28932	0	0	0
broad_112067_0.581828	1.90158	0	0	0
sharp_112068_0.42829	1.57346	0	0.0491229	0
sharp_112071_0.42829	1.49782	0	0	0.219113
sharp_112112_1.1879	1.81074	0	0.9264	1.48759
sharp_112206_0.743447	1.69697	0	0	1.05833
broad_112313_0.468695	1.67996	0	0	0
broad_112424_1.13133	2.44529	0.0738531	0.78856	0
sharp_112426_0.42829	1.57346	0	0.0491229	0
broad_112568_0.460614	1.31157	0.0373991	0.667944	0
sharp_112679_0.452533	1.39733	0	0.536316	0
broad_112722_1.09901	2.6249	0	0	0
sharp_112838_0.3394	1.37636	0	0	0
sharp_112840_0.59799	1.69697	0	0.60363	0
sharp_112852_1.38184	2.44529	0	1.52122	0
broad_113042_0.638395	1.37636	0	0	1.14648
[truncated: 9,743 more rows]
[truncated: 4 more columns]

## Sheet: Figure3
figure.3a
type	TE_family	count/length	fraction
background	other	134982672	0.0117111
background	DTC	2123153808	0.184206
background	RLX	396539005	0.0344039
background	RLC	2383303939	0.206776
background	RLG	6488022900	0.562903
ELE-RNA	other	36	0.014377
ELE-RNA	DTC	446	0.178115
ELE-RNA	RLX	82	0.0327476
ELE-RNA	RLC	394	0.157348
ELE-RNA	RLG	1546	0.617412
figure.3b
TE	Length	ELE_count	Enrichment_score
RLG_famc2.1	371876890	41	0.14005
RLC_famc1.6	327314100	20	0.0776185
RLC_famc1.2	325839733	48	0.187127
RLG_famc5.4	315649393	26	0.104633
RLG_famc1.3	302125799	31	0.130339
RLG_famc1.1	292226035	24	0.104326
RLC_famc1.3	286775169	19	0.0841612
RLG_famc13	285566505	267	1.18769
RLG_famc7.2	277869007	34	0.155431
RLG_famc2.3	246656526	31	0.15965
RLG_famc1.2	242871996	14	0.0732235
RLG_famc2.6	239480314	44	0.23339
RLC_famc1.7	237359193	8	0.0428138
RLG_famc6.3	213859801	35	0.207892
RLG_famc3.1	206461060	5	0.0307632
DTC_famc2.4	202496696	26	0.163101
RLG_famc11.3	193388038	16	0.105097
RLG_famc14	191416442	10	0.0663622
DTC_famc2.6	188416849	14	0.0943861
RLG_famc15	187665467	14	0.094764
RLG_famc3.4	187337850	1	0.0067807
RLG_famc10.3	179470487	12	0.0849353
RLG_famc1.5	170402417	9	0.0670914
RLC_famc1.4	169817075	82	0.613384
RLC_famc3.2	168492432	10	0.075391
DTC_famc2.1	160695464	19	0.150193
DTC_famc2.7	152556401	28	0.233146
DTC_famc2.5	150036826	16	0.135463
RLG_famc2.4	142936385	24	0.213289
RLG_famc8.3	141831730	7	0.0626938
DTC_famc2.8	137939016	28	0.257852
RLG_famc9.3	137066551	11	0.101944
RLC_famc2.3	136947430	5	0.0463784
RLG_famc7.3	135000920	550	5.17518
DTC_famc2.3	134285282	16	0.151353
RLG_famc4.1	129560536	4	0.0392182
RLC_famc3.4	116448596	9	0.0981766
RLG_famc4.2	116222019	7	0.0765085
RLG_famc9.2	112645293	3	0.0338305
RLG_famc7.4	107447201	19	0.224625
Figure.3c
Bar plot
species	TE	count
rice	RLG_famc7.3	0
maize	RLG_famc7.3	0
Bd21	RLG_famc7.3	0
rye	RLG_famc7.3	7154
barley	RLG_famc7.3	3
AA	RLG_famc7.3	5107
DD	RLG_famc7.3	1370
AABB_A	RLG_famc7.3	5414
AABB_B	RLG_famc7.3	1284
cs_A	RLG_famc7.3	5353
cs_B	RLG_famc7.3	1276
cs_D	RLG_famc7.3	1330
rice	RLG_famc13	0
maize	RLG_famc13	78
Bd21	RLG_famc13	0
rye	RLG_famc13	6040
barley	RLG_famc13	1983
AA	RLG_famc13	3157
DD	RLG_famc13	5211
AABB_A	RLG_famc13	4167
AABB_B	RLG_famc13	4182
cs_A	RLG_famc13	4293
cs_B	RLG_famc13	4234
cs_D	RLG_famc13	5075
Figure.3d
tissue	TE	#overlap	#tissue_specific_ecpressed_ELE	#TE_ELE	Odds Ratio	P_value
root	RLG_famc13	64	2090	266	1.42804	0.0160312
spikelet_I	RLG_famc7.3	156	1857	549	2.14069	2.28853e-13
spikelet_I	RLG_famc7.1	35	1857	148	1.60707	0.0181647
seedling	RLC_famc12	26	1171	78	4.45381	2.62687e-08
embryo	RLX_famc10.1	11	1620	31	3.34394	0.0024839
embryo	RLC_famc10	9	1620	28	2.87672	0.0123741
Figure.3e
	bin_1	bin_2	bin_3	bin_4	bin_5	bin_6	bin_7	bin_8	bin_9	bin_10	bin_11	bin_12	bin_13	bin_14	bin_15	bin_16	bin_17	bin_18	bin_19	bin_20	bin_21	bin_22	bin_23	bin_24	bin_25	bin_26	bin_27	bin_28	bin_29	bin_30	bin_31	bin_32	bin_33	bin_34	bin_35	bin_36	bin_37	bin_38	bin_39	bin_40	bin_41	bin_42	bin_43	bin_44	bin_45	bin_46	bin_47	bin_48	bin_49
embryo	0.0127514	0.0093714	0.00892793	0.00915915	0.0101494	0.0104555	0.00968745	0.017674	0.0211809	0.0217558	0.0125485	0.00789056	0.00636318	0.00546437	0.00546402	0.00419323	0.0072078	0.00783108	0.00911838	0.00563728	0.0051678	0.00448291	0.00424352	0.00487507	0.00360902	0.00392624	0.00166228	0.00138482	0.00109115	0.0010558	0.00195207	0.00252535	0.00719015	0.00971756	0.0113098	0.00980278	0.00955105	0.0100127	0.00809121	0.00857531	0.0105673	0.016134	0.0172432	0.0162839	0.011018	0.0108108	0.0117595	0.01339	0.0107505
root	0.0109072	0.0119012	0.00824669	0.00898085	0.0082573	0.0121684	0.0121393	0.0174074	0.0157205	0.0176482	0.00960417	0.00798012	0.00412791	0.00540696	0.00500175	0.005783	0.00686827	0.00610886	0.00602051	0.00514451	0.00531632	0.00533826	0.0040155	0.0032823	0.00252956	0.00590663	0.00538762	0.0047575	0.00200051	0.00460153	0.00756887	0.00800312	0.00794798	0.00732135	0.00879131	0.00832293	0.00752532	0.00666133	0.00789232	0.00792863	0.0072336	0.00770274	0.0148122	0.0261322	0.0272296	0.0219064	0.0115086	0.00702194	0.00519973
seedling	0.0059277	0.00787202	0.00918676	0.00805501	0.00553908	0.00541579	0.008059	0.0111838	0.0121021	0.0114907	0.00773499	0.00434249	0.00270302	0.00282379	0.0027284	0.00175567	0.00380325	0.0052018	0.00579425	0.00570512	0.00491597	0.00457935	0.00282847	0.00188078	0.00210324	0.00374856	0.00405591	0.00331307	0.00154495	0.0019723	0.00307701	0.0053081	0.00727429	0.0072261	0.00660472	0.00407917	0.00351038	0.00277152	0.00358057	0.00455985	0.00451172	0.00474139	0.00614291	0.0155412	0.0162487	0.0164749	0.0080782	0.00665376	0.00493581
spikelet_I	0.0171631	0.0178379	0.0174764	0.0159135	0.016158	0.0174423	0.0188592	0.0342272	0.0357581	0.0388494	0.0189365	0.0181316	0.0112559	0.0116165	0.00466879	0.00839737	0.0113943	0.0181819	0.0146942	0.0138661	0.0112075	0.0116012	0.00852001	0.00442825	0.00360192	0.00366864	0.00401671	0.00350157	0.00454259	0.00376387	0.00467669	0.00669981	0.0152259	0.0206767	0.0214865	0.0147201	0.0134088	0.0125826	0.0134147	0.0117949	0.0128225	0.0160504	0.0226794	0.0224088	0.0225286	0.019813	0.0196403	0.0160081	0.010255
Figure.3f
Motif	Normalized motif counf of RLG_famc7.3-ELE	Normalized motif counf of other-ELE	log2(RLG_famc7.3/other)	type	sum(RLG_famc7.3+other)
ABF1	1.36612	1.14078	0.260062	down	2.5069
ABF2	0.892532	1.00736	-0.174598	down	1.89989
ABF3	0.149362	0.172322	-0.206288	down	0.321684
ABF4	1.13115	1.26823	-0.165029	down	2.39938
ABI3	1.32787	2.52313	-0.9261	down	3.851
abi4	5.31512	7.68156	-0.531298	down	12.9967
ABI5	1.29326	1.09425	0.241067	down	2.38751
ABR1	6.35883	9.83798	-0.629599	down	16.1968
Adof1	4.54827	5.57876	-0.294626	down	10.127
AG	0.876138	1.04864	-0.259294	down	1.92478
AGL1	1.01457	0.921563	0.138716	down	1.93614
AGL13	1.23133	1.75761	-0.513397	down	2.98894
AGL15	1.4408	1.60074	-0.151864	down	3.04154
AGL16	1.34608	1.35972	-0.0145458	down	2.70581
AGL25	1.53552	1.97021	-0.359621	down	3.50573
AGL27	1.61202	2.02446	-0.328666	down	3.63648
AGL3	1.06375	1.15237	-0.115439	down	2.21612
AGL42	2.00729	1.95789	0.0359501	down	3.96517
AGL6	1.68124	1.96432	-0.224507	down	3.64556
AGL63	1.29508	1.53205	-0.242416	down	2.82713
AHL12	1.99636	2.25582	-0.17628	down	4.25217
AHL20	2.35519	2.13122	0.144166	down	4.48641
AHL25	3.48998	1.73168	1.01105	other	5.22166
AIB	1.43169	1.73793	-0.279648	down	3.16963
AIL7	1.38251	0.740874	0.899994	other	2.12339
ANAC050	1.12204	1.10759	0.0187052	down	2.22963
ANAC13	1.25501	1.6994	-0.43733	down	2.95441
ANL2	2.07286	1.23715	0.744603	other	3.31001
ANT	0.801457	0.914851	-0.190911	down	1.71631
AP1	4.15847	4.87743	-0.230067	down	9.0359
AP3	1.69217	1.98179	-0.227934	down	3.67396
ARALYDRAFT_484486	1.10565	1.6046	-0.537321	down	2.71024
ARALYDRAFT_493022	1.03279	1.30372	-0.336096	down	2.33651
ARALYDRAFT_495258	1.10565	1.6046	-0.537321	down	2.71024
ARALYDRAFT_496250	0.506375	0.784184	-0.630985	down	1.29056
ARALYDRAFT_897773	1.28597	1.59632	-0.31189	down	2.8823
AREB3	1.01457	1.10547	-0.12379	down	2.12004
ARF1	1.55738	1.10032	0.501193	other	2.6577
ARF10	1.64299	1.58382	0.0529165	down	3.2268
ARF13	1.27869	1.64083	-0.359759	down	2.91952
ARF14	1.80692	2.23503	-0.306763	down	4.04196
ARF16	2.57013	1.9897	0.369288	down	4.55983
ARF18	1.40073	1.11411	0.330279	down	2.51484
ARF2	1.75592	1.13977	0.623484	other	2.89569
ARF25	1.82878	1.67393	0.127641	down	3.50271
ARF27	0.723133	1.13416	-0.649292	down	1.85729
ARF29	1.84517	1.4503	0.347406	down	3.29547
ARF3	1.48634	0.860598	0.788352	other	2.34694
ARF34	0.817851	1.27586	-0.641563	down	2.09371
ARF35	1.74863	1.24616	0.488738	down	2.99479
ARF36	1.36794	1.71853	-0.329167	down	3.08647
ARF39	1.43716	1.33821	0.102918	down	2.77537
ARF4	2.04554	1.6663	0.295833	down	3.71184
ARF5	1.56466	1.14593	0.449332	down	2.71059
ARF7	2.46448	2.29168	0.104879	down	4.75616
ARF8	1.72678	1.05959	0.70458	other	2.78636
ARR1	0.52459	0.769103	-0.551987	down	1.29369
ARR10	1.05464	1.03274	0.0302862	down	2.08738
ARR11	0.568306	0.640184	-0.171818	down	1.20849
ARR14	0.56102	0.712644	-0.345129	down	1.27366
ARR18	0.617486	0.696828	-0.174395	down	1.31431
ARR2	0.622951	0.771494	-0.308537	down	1.39445
AT-GTL1	1.61202	1.45949	0.143403	down	3.07152
AT1G01250	2	2.66869	-0.416132	down	4.66869
AT1G13300	1.02914	0.928184	0.148962	down	1.95733
AT1G14580	2.76138	3.27071	-0.244213	down	6.0321
At1g19000	0.876138	1.08046	-0.302415	down	1.9566
AT1G22810	6.36248	9.78933	-0.621622	down	16.1518
AT1G36060	3.59927	5.05876	-0.491079	down	8.65803
AT1G44830	5.79053	7.93131	-0.453864	down	13.7218
AT1G47655	0.641166	1.31605	-1.03744	down	1.95721
At1g49010	1.39162	1.42078	-0.0299183	down	2.8124
AT1G69570	8.38798	7.5497	0.151904	down	15.9377
At1g72010	1.84153	1.4732	0.321956	down	3.31473
AT1G72740	1.70674	1.45223	0.232973	down	3.15897
At1g74840	0.941712	0.95908	-0.0263656	down	1.90079
AT1G75490	6.76685	9.29223	-0.457541	down	16.0591
AT1G76870	1.59563	1.40156	0.187088	down	2.99719
AT1G76880	1.42077	1.65545	-0.220554	down	3.07621
AT1G77640	3.57741	5.27825	-0.561144	down	8.85567
AT2G20110	4.42987	3.84239	0.205261	down	8.27226
AT2G28810	4.68124	5.22409	-0.15829	down	9.90533
AT2G33710	6.89253	10.0835	-0.54889	down	16.976
At2g38090	1.99089	1.87356	0.0876307	down	3.86446
AT2G40260	2.04554	1.7257	0.245297	down	3.77124
AT2G44940	1.90528	2.19218	-0.202364	down	4.09747
At2g45680	2.22404	1.38382	0.684533	other	3.60786
At3g09600	1.02732	1.42014	-0.467142	down	2.44746
AT3G10030	0.48816	0.73554	-0.591449	down	1.2237
AT3G10113	1.04372	1.35687	-0.378557	down	2.40059
AT3G10580	1.24772	1.39522	-0.161193	down	2.64294
At3g11280	1.66667	1.64901	0.0153641	down	3.31568
AT3G16280	1.21129	1.46897	-0.278252	down	2.68026
AT3G24120	0.378871	0.599264	-0.661487	down	0.978135
AT3G45610	2.7541	3.83917	-0.479215	down	6.59327
AT3G46070	1.30055	1.34657	-0.0501764	down	2.64712
AT3G52440	1	1.93517	-0.952462	down	2.93517
AT3G57600	6.04736	8.32028	-0.460326	down	14.3676
AT4G12670	0.825137	1.14759	-0.475898	down	1.97272
AT4G16750	4.7031	5.97977	-0.346479	down	10.6829
AT4G18450	7.39344	10.3765	-0.488996	down	17.7699
AT4G28140	7.48816	9.71743	-0.375963	down	17.2056
AT4G32800	1.76321	1.49609	0.237002	down	3.2593
AT5G02460	8.04554	7.63237	0.0760581	down	15.6779
At5g05790	1.81967	1.83559	-0.0125623	down	3.65526
At5g08520	1.11658	1.13683	-0.0259325	down	2.2534
AT5G18450	6.40073	9.65352	-0.592819	down	16.0542
AT5G47660	2.53188	1.3372	0.920997	other	3.86907
AT5G56840	1.26776	1.26032	0.00848897	down	2.52808
At5g58900	1.34426	1.25766	0.0960783	down	2.60192
AT5G61620	0.983607	1.26621	-0.36436	down	2.24981
AT5G66940	8.50638	9.60377	-0.175056	down	18.1101
AT5G67000	3.69035	6.12791	-0.731639	down	9.81825
ATHB-12	0.67031	1.06106	-0.662603	down	1.73137
ATHB-16	0.581056	0.953839	-0.715068	down	1.5349
ATHB-5	1.33333	1.50455	-0.174296	down	2.83789
ATHB-51	1.00546	1.07154	-0.0918239	down	2.077
ATHB-6	0.661202	1.11982	-0.760098	down	1.78102
ATHB-9	0.836066	0.906483	-0.116663	down	1.74255
ATHB13	1.1439	1.42602	-0.318039	down	2.56992
ATHB15	1.37523	1.68239	-0.290842	down	3.05762
ATHB18	1.0255	1.25333	-0.289441	down	2.27883
ATHB20	1.28597	1.57545	-0.2929	down	2.86142
ATHB23	3.11658	1.73811	0.842438	other	4.85469
ATHB34	1.2204	1.536	-0.331823	down	2.7564
ATHB4	0.606557	0.921103	-0.602719	down	1.52766
ATHB40	1.35337	1.75908	-0.378265	down	3.11245
ATHB53	1.23679	1.55549	-0.330768	down	2.79229
ATHB7	0.956284	1.25168	-0.388352	down	2.20796
BEE2	1.2969	1.2149	0.0942376	down	2.5118
BEH2	1.17304	1.21977	-0.0563547	down	2.39281
BEH3	1.38798	1.24377	0.158265	down	2.63175
BEH4	1.49727	1.24487	0.266333	down	2.74214
BHLH104	0.772313	1.30924	-0.761473	down	2.08155
BHLH112	2.42623	1.57995	0.618833	other	4.00618
BHLH13	1.09836	1.09913	-0.0010055	down	2.19749
bHLH130	2.28597	1.62428	0.493013	down	3.91025
bHLH18	1.3133	1.24726	0.0744258	down	2.56056
BHLH3	0.684882	1.0446	-0.609021	down	1.72948
bHLH31	1.09654	1.21867	-0.152346	down	2.31521
BHLH34	1.2623	1.42087	-0.170729	down	2.68317
bHLH69	1.51366	1.43669	0.0752939	down	2.95035
bHLH74	0.679417	1.15062	-0.760043	down	1.83004
bHLH77	0.930783	1.24837	-0.423526	down	2.17915
BHLH78	1.09654	1.28349	-0.227119	down	2.38003
bHLH80	2.20583	1.6194	0.445859	down	3.82523
BIM1	0.936248	1.14667	-0.292484	down	2.08291
BIM2	0.688525	1.01517	-0.560145	down	1.7037
BIM3	0.743169	1.08984	-0.552352	down	1.83301
BPC1	24.082	14.4138	0.740503	other	38.4958
BPC5	17.541	10.7887	0.70121	other	28.3297
BPC6	14.8925	8.8994	0.742809	other	23.7919
bZIP14	0.276867	0.519908	-0.909063	down	0.796775
bZIP16	1.82696	1.35531	0.43082	down	3.18227
bZIP28	1.25865	1.16699	0.109089	down	2.42564
bZIP3	1.37705	1.33793	0.0415763	down	2.71498
bZIP42	1.34244	1.40506	-0.0657707	down	2.7475
bZIP43	1.14936	1.47246	-0.357394	down	2.62182
bZIP44	1.40801	1.392	0.0165031	down	2.80001
bZIP48	1.3643	1.37407	-0.0102948	down	2.73837
bZIP50	0.690346	0.861241	-0.319098	down	1.55159
bZIP52	1.23862	1.07172	0.208795	down	2.31034
bZIP53	1.04918	1.16257	-0.148061	down	2.21176
BZIP60	0.346084	0.800552	-1.20987	down	1.14664
bZIP68	1.79964	1.3326	0.433464	down	3.13223
bZIP910	0.1949	0.323218	-0.729777	down	0.518118
bZIP911	1.46812	1.42143	0.0466354	down	2.88955
BZR1	1.00182	1.32441	-0.402728	down	2.32624
BZR2	1.53916	1.37821	0.159353	down	2.91737
CAMTA1	1.40073	0.738575	0.923362	other	2.1393
CBF1	1.72495	1.58051	0.126172	down	3.30546
CBF2	1.35701	1.27651	0.0882342	down	2.63352
CBF4	1.58834	1.44285	0.1386	down	3.03119
CCA1	0.978142	0.984092	-0.00874909	down	1.96223
CDC5	1.60291	1.25572	0.352178	down	2.85864
CDF2	0.632058	2.06887	-1.71072	down	2.70093
CDF3	0.73224	1.63485	-1.15877	down	2.36709
CEJ1	5.34062	6.6903	-0.325064	down	12.0309
CMTA2	1.55738	0.820046	0.925342	other	2.37742
CMTA3	1.46266	1.35384	0.111538	down	2.8165
COG1	3.40255	4.74005	-0.478285	down	8.1426
CRF2	5.38798	7.776	-0.529284	down	13.164
CRF4	7.03097	11.0735	-0.655313	down	18.1044
DAG2	1.02914	2.18032	-1.0831	down	3.20947
DEAR3	2.1184	2.75393	-0.378519	down	4.87233
DEAR5	1.61931	2.25085	-0.475093	down	3.87016
DOF1.8	0.903461	1.35255	-0.58215	down	2.25601
DOF2.4	0.522769	2.00349	-1.93827	down	2.52626
DOF2.5	0.491803	1.39053	-1.49948	down	1.88233
dof4.2	3.52095	4.27798	-0.280965	down	7.79892
dof4.5	0.810565	1.63485	-1.01216	down	2.44542
DOF5.3	1.88525	1.85462	0.0236286	down	3.73987
DOF5.6	0.420765	1.04395	-1.31097	down	1.46472
DOF5.7	2.34244	1.61536	0.53616	other	3.9578
DPBF3	1.99818	1.35025	0.565456	other	3.34843
DRE1C	0.553734	0.453057	0.289499	down	1.00679
DREB19	1.37887	1.69241	-0.295595	down	3.07128
DREB1A	1.52823	1.1326	0.432229	down	2.66083
DREB1B	1.53734	1.26005	0.28696	down	2.79739
DREB1C	1.31148	1.00975	0.377197	down	2.32122
DREB1E	0.739526	0.914115	-0.305774	down	1.65364
DREB1G	1.55556	1.36929	0.184005	down	2.92484
DREB2	2.8561	3.65977	-0.357706	down	6.51587
DREB26	5.15847	6.72129	-0.381794	down	11.8798
DREB2C	2.55738	2.29177	0.158203	down	4.84915
DYT1	0.870674	0.982897	-0.174907	down	1.85357
E2FA	1.73588	1.63154	0.0894355	down	3.36742
EDT1	1.57377	0.987586	0.672247	other	2.56136
EFM	1.27322	0.901149	0.498648	down	2.17437
EmBP-1	0.75592	0.728828	0.0526557	down	1.48475
EPR1	1.13297	1.29618	-0.194162	down	2.42915
ERF008	5.21676	6.84561	-0.392025	down	12.0624
ERF015	2.20765	2.84478	-0.365806	down	5.05243
ERF017	3.08015	3.90234	-0.341343	down	6.98249
ERF018	0.808743	1.4148	-0.806849	down	2.22355
ERF019	3.10018	4.50455	-0.539031	down	7.60473
ERF021	3.86703	4.21747	-0.125152	down	8.0845
ERF027	1.47359	1.10262	0.418397	down	2.57621
ERF035	1.64117	1.31136	0.323661	down	2.95252
ERF037	1.7377	1.54437	0.170167	down	3.28207
ERF039	2.2459	1.97011	0.189015	down	4.21602
ERF043	1.67031	1.25618	0.411068	down	2.92649
ERF069	5.93443	8.48883	-0.516457	down	14.4233
ERF087	7.50455	10.3444	-0.463007	down	17.8489
ERF094	5.20219	6.89269	-0.405949	down	12.0949
ERF096	5.51548	7.82906	-0.505351	down	13.3445
ERF098	6.04007	8.19182	-0.439617	down	14.2319
ERF10	8.051	11.1378	-0.468229	down	19.1888
ERF104	8.43898	12.1704	-0.528235	down	20.6094
ERF105	6.62842	9.38906	-0.502316	down	16.0175
ERF109	5.30419	7.05343	-0.411192	down	12.3576
ERF11	4.59016	6.04331	-0.396793	down	10.6335
ERF112	5.68852	8.08441	-0.507089	down	13.7729
ERF118	5.82514	8.44487	-0.535784	down	14.27
ERF13	5.54098	7.88763	-0.50945	down	13.4286
ERF15	6.44262	9.1772	-0.510405	down	15.6198
ERF1B	4.82514	6.10952	-0.340489	down	10.9347
ERF2	8.53734	12.0136	-0.492811	down	20.5509
ERF3	6.90893	9.86924	-0.514478	down	16.7782
ERF38	1.42077	2.02225	-0.509295	down	3.44302
ERF4	4.78324	6.19936	-0.37413	down	10.9826
ERF5	9.33515	13.1358	-0.49276	down	22.471
ERF6	4.57013	6.51651	-0.511864	down	11.0866
ERF7	4.6776	6.05195	-0.371634	down	10.7295
ERF8	4.79235	6.11586	-0.351823	down	10.9082
ERF9	9.15847	14.5995	-0.672744	down	23.758
ESE1	8.25865	11.4986	-0.477477	down	19.7572
ESE3	8.29326	12.3096	-0.569774	down	20.6029
F3A4.140	0.724954	0.820322	-0.1783	down	1.54528
FaEOBII	1.04007	0.757517	0.457334	down	1.79759
FAR1	0.837887	1.32276	-0.658722	down	2.16065
FHY3	1.4153	1.34657	0.0718142	down	2.76188
FLC	2.41894	3.01287	-0.316763	down	5.43182
FUS3	2.65574	2.32662	0.190877	down	4.98236
Gam1	0.836066	1.09959	-0.395273	down	1.93565
GATA10	0.921676	1.25333	-0.443439	down	2.17501
GATA11	0.799636	0.999816	-0.32232	down	1.79945
GATA12	0.429872	0.968092	-1.17124	down	1.39796
GATA14	0.517304	1.20754	-1.22299	down	1.72484
GATA15	0.684882	0.939034	-0.455324	down	1.62392
GATA19	1.42987	1.31687	0.11877	down	2.74675
GATA20	1.29144	1.0217	0.338006	down	2.31314
GATA6	0.750455	1.38106	-0.879935	down	2.13151
GATA8	1.2623	1.68883	-0.419973	down	2.95112
GATA9	1.07286	1.34841	-0.329802	down	2.42127
GBF2	1.94718	1.36809	0.509219	other	3.31527
GBF3	1.42805	1.26841	0.171022	down	2.69646
GBF6	0.985428	1.19154	-0.274005	down	2.17697
Glyma19g26560.1	2.33698	1.73968	0.425823	down	4.07665
GT-1	0.48816	0.558989	-0.195464	down	1.04715
GT-2	2.20947	1.50152	0.55728	other	3.71099
GT-4	1.16393	1.05297	0.144552	down	2.2169
GT-A3	1.52277	1.2388	0.297748	down	2.76157
HAT1	0.781421	1.08699	-0.476165	down	1.86841
HAT2	0.533698	1.20956	-1.18039	down	1.74326
HAT22	0.626594	1.12405	-0.843099	down	1.75064
HAT5	0.812386	1.0423	-0.359531	down	1.85469
HBI1	0.848816	1.41113	-0.733323	down	2.25994
HDG1	1.99089	1.14078	0.803393	other	3.13167
HHO2	1.07468	0.906391	0.245704	down	1.98107
HHO3	0.952641	0.92377	0.044399	down	1.87641
HHO5	1.01093	1.01471	-0.00538961	down	2.02564
HHO6	1.02732	0.902437	0.186991	down	1.92976
HMG-1	1.52641	1.28671	0.246454	down	2.81312
HMG-I_Y	2.90893	3.85729	-0.4071	down	6.76621
HSFA6B	1.03279	1.30566	-0.338231	down	2.33844
HSFB2A	1.08015	1.21352	-0.167969	down	2.29366
HSFB2B	0.976321	1.28211	-0.393099	down	2.25844
HSFC1	0.75592	1.08552	-0.522077	down	1.84144
HY5	1.74135	1.29931	0.422458	down	3.04066
HYH	1.00546	1.06676	-0.0853717	down	2.07222
id1	2.73406	2.33811	0.2257	down	5.07218
IDD2	3.40619	3.35264	0.0228611	down	6.75884
IDD4	2.49727	2.6011	-0.0587733	down	5.09837
IDD5	1.99089	2.10492	-0.0803497	down	4.09581
IDD7	2.16029	2.05903	0.069258	down	4.21933
JKD	3.20583	3.00055	0.0954696	down	6.20638
KAN1	1.03643	1.31834	-0.347105	down	2.35477
KAN2	1.78506	1.33333	0.420938	down	3.1184
KAN4	0.20765	0.502989	-1.27637	down	0.710639
KUA1	1.24772	1.0709	0.220479	down	2.31862
LBD18	2.62477	1.47605	0.830455	other	4.10082
LCL1	1.12568	1.76147	-0.64598	down	2.88715
LEC2	1.50091	2.17425	-0.534682	down	3.67516
LEP	9.71403	14.4327	-0.571204	down	24.1468
LFY	0.899818	0.773149	0.218886	down	1.67297
LHY1	0.994536	1.30014	-0.38657	down	2.29467
MGP	2.01275	1.91439	0.0722829	down	3.92714
myb.Ph3	0.233151	0.530851	-1.18704	down	0.764002
MYB1	0.493625	0.508138	-0.0418054	down	1.00176
MYB101	1.39709	1.104	0.33968	down	2.50109
MYB105	0.499089	0.520276	-0.0599789	down	1.01937
MYB111	1.51913	0.765885	0.988041	other	2.28501
MYB113	0.559199	0.759724	-0.442115	down	1.31892
MYB118	0.373406	0.402023	-0.106532	down	0.775429
MYB119	0.326047	0.357977	-0.134785	down	0.684024
MYB124	2.62477	2.63209	-0.00401761	down	5.25686
MYB15	2.51002	1.56276	0.683603	other	4.07278
MYB24	0.918033	0.640736	0.518816	other	1.55877
MYB27	0.712204	0.938023	-0.397333	down	1.65023
MYB3	1.65209	0.792828	1.05922	other	2.44492
MYB33	0.874317	0.52846	0.726363	other	1.40278
MYB3R1	0.568306	0.560092	0.0210043	down	1.1284
MYB3R4	0.595628	0.608	-0.0296587	down	1.20363
MYB3R5	0.582878	0.608	-0.0608775	down	1.19088
MYB4	1.60656	1.20662	0.413	down	2.81318
MYB46	1.56648	0.834391	0.908735	other	2.40088
MYB52	0.89071	0.458391	0.958378	other	1.3491
MYB55	1.39891	0.939126	0.574909	other	2.33803
MYB56	0.497268	0.582253	-0.227623	down	1.07952
MYB57	0.752277	0.723034	0.0571993	down	1.47531
MYB59	0.59745	0.516782	0.209263	down	1.11423
MYB62	0.806922	0.808092	-0.00209082	down	1.61501
MYB65	0.484517	0.547034	-0.175084	down	1.03155
MYB70	1.08379	0.537839	1.01084	other	1.62163
MYB73	0.562842	0.593379	-0.0762258	down	1.15622
MYB77	0.559199	0.486713	0.20029	down	1.04591
MYB81	0.619308	0.578943	0.0972366	down	1.19825
MYB98	0.191257	0.394483	-1.04445	down	0.58574
MYC2	0.859745	1.4652	-0.769112	down	2.32494
MYC3	1.33333	1.15789	0.203545	down	2.49122
MYC4	1.04007	1.10317	-0.0849737	down	2.14325
MYR2	1.52641	1.01076	0.594706	other	2.53717
NAC017	1.17668	1.47384	-0.324851	down	2.65052
NAC025	0.224044	0.46069	-1.04001	down	0.684733
NAC028	1.1275	0.780506	0.530652	other	1.90801
NAC029	0.770492	0.623816	0.304659	down	1.39431
NAC043	0.395264	0.282667	0.483715	down	0.677931
NAC055	0.45173	0.488552	-0.113049	down	0.940282
NAC058	2.08197	1.36441	0.609666	other	3.44638
NAC062	0.717668	1.33471	-0.89514	down	2.05238
NAC078	1.25319	2.11595	-0.755706	down	3.36914
NAC080	1.05464	0.709425	0.572035	other	1.76407
NAC083	0.939891	0.534897	0.813233	other	1.47479
NAC92	1.55191	1.5017	0.0474495	down	3.05361
NTL8	0.867031	1.43752	-0.729424	down	2.30455
NTL9	0.174863	0.277517	-0.666349	down	0.452381
NUC	2.06557	1.81067	0.190022	down	3.87624
O2	4.94536	2.98087	0.730339	other	7.92623
OBP1	5.91075	5.66087	0.0623157	down	11.5716
OBP3	9.43169	10.9335	-0.213169	down	20.3652
OBP4	1.22222	2.78032	-1.18575	down	4.00254
OJ1058_F05.8	1.3133	1.14372	0.199454	down	2.45702
OJ1581_H09.2	1.49362	1.72745	-0.209825	down	3.22107
Os05g0497200	5.65209	7.42685	-0.393965	down	13.0789
OsI_08196	1.4153	1.66271	-0.23243	down	3.07801
OsRR22	0.424408	0.571218	-0.428591	down	0.995626
P0510F09.23	1.75592	1.37186	0.356092	down	3.12778
PEND	1.45173	1.32984	0.126522	down	2.78157
PHL1	2.02004	0.986483	1.03402	other	3.00652
PHL11	1.63752	1.06805	0.616541	other	2.70557
PHL12	1.56831	1.29094	0.280782	down	2.85925
PHL7	1.18215	0.893793	0.4034	down	2.07594
PHYPADRAFT_140773	1.02914	1.21563	-0.240262	down	2.24478
PHYPADRAFT_143875	1.36248	1.23421	0.142648	down	2.59668
PHYPADRAFT_153324	0.717668	1.49186	-1.05572	down	2.20953
PHYPADRAFT_173530	0.934426	1.21214	-0.375401	down	2.14656
PHYPADRAFT_182268	1.20036	1.42639	-0.248897	down	2.62676
PHYPADRAFT_28324	0.98725	1.27853	-0.372998	down	2.26578
PHYPADRAFT_38837	0.688525	1.32984	-0.949672	down	2.01836
PHYPADRAFT_48267	0.976321	0.97223	0.00605746	down	1.94855
PHYPADRAFT_64121	0.843352	0.771586	0.128307	down	1.61494
PHYPADRAFT_72483	0.655738	1.06501	-0.699678	down	1.72075
PI	4.6867	4.46593	0.0696124	down	9.15263
PIF1	0.715847	1.09168	-0.608824	down	1.80753
PIF3	1.25501	1.43908	-0.197449	down	2.69409
PIF4	1.59381	1.51972	0.0686674	down	3.11353
PIF5	1.13843	1.38952	-0.287534	down	2.52795
PIF7	1.25501	1.30998	-0.0618437	down	2.56499
PLT1	1.4918	0.903908	0.722809	other	2.39571
PLT3	1.59563	0.870897	0.873551	other	2.46652
POPTR_0002s00440g	0.338798	0.506115	-0.579041	down	0.844913
PTF1	0.908925	1.22262	-0.427743	down	2.13155
PUCHI	7.00729	9.28092	-0.405412	down	16.2882
RAMOSA1	12.0018	6.99761	0.778319	other	18.9994
RAP2-1	2.07832	2.68864	-0.371458	down	4.76697
RAP2-10	1.55373	1.12331	0.467983	down	2.67704
RAP2-3	5.42623	7.32524	-0.432926	down	12.7515
RAP2-6	5.47359	7.62713	-0.478653	down	13.1007
RAP21	4.24044	5.79926	-0.451657	down	10.0397
RAP210	1.71767	1.67687	0.0346777	down	3.39454
RAP211	6.8725	9.90005	-0.526601	down	16.7725
RAP212	5.81239	9.06924	-0.641851	down	14.8816
RAP26	7.1949	10.2328	-0.508158	down	17.4277
RAV1	1.4827	1.64377	-0.148786	down	3.12647
RAV1(var.2)	2.14572	1.38041	0.636361	other	3.52613
RAX3	2.51002	2.80736	-0.161514	down	5.31737
REF6	1.61566	2.10078	-0.378798	down	3.71645
RVE1	1.0674	1.37536	-0.365711	down	2.44275
RVE5	1.08379	1.95228	-0.849073	down	3.03606
RVE6	1.03643	1.60009	-0.626532	down	2.63652
RVE7	1.15665	1.79733	-0.635908	down	2.95398
SEP1	0.907104	1.08331	-0.256107	down	1.99041
SEP3	1.65938	2.16993	-0.387004	down	3.82931
SGR5	2.55373	3.08984	-0.274923	down	5.64357
SIZF2	0.307832	0.755586	-1.29545	down	1.06342
SMZ	1.4663	1.00634	0.543058	other	2.47265
SOC1	1.80146	2.59844	-0.52848	down	4.39989
SOL1	3.98361	3.76028	0.0832367	down	7.74388
SPL1	0.236794	0.432184	-0.868012	down	0.668978
SPL11	0.260474	0.539586	-1.05072	down	0.80006
SPL12	0.384335	0.464092	-0.272046	down	0.848427
SPL13	0.291439	0.539218	-0.887676	down	0.830657
SPL14	0.333333	0.440276	-0.401442	down	0.773609
SPL15	0.296903	0.476598	-0.682778	down	0.773501
SPL3	0.327869	0.411954	-0.329364	down	0.739823
SPL4	0.335155	0.523034	-0.642078	down	0.858189
SPL5	0.32969	0.436506	-0.404889	down	0.766196
SPL7	0.307832	0.609471	-0.985413	down	0.917304
SPL8	0.466302	1.18657	-1.34747	down	1.65288
SPL9	0.466302	0.807632	-0.792433	down	1.27393
SPT	1.09654	1.21122	-0.143502	down	2.30776
squamosa	1.40801	1.9052	-0.436277	down	3.31321
SRM1	1.21676	1.15871	0.0705191	down	2.37547
StBRC1	1.81967	2.15926	-0.246861	down	3.97894
STZ	1.08743	1.25692	-0.208968	down	2.34435
SVP	1.92532	2.27559	-0.241141	down	4.2009
T11I18.17	1.32787	0.959724	0.468421	down	2.28759
TB1	1.78871	1.85729	-0.0542802	down	3.64599
TBP3	1.18579	1.21306	-0.0327965	down	2.39885
TCP1	1.52823	1.84726	-0.273526	down	3.3755
TCP14	1.25137	1.43366	-0.196194	down	2.68502
TCP15	2.12933	1.23246	0.788856	other	3.36179
TCP16	1.39709	1.70483	-0.287205	down	3.10191
TCP17	1.15301	1.33609	-0.21262	down	2.4891
TCP19	1.78689	1.6492	0.115685	down	3.43608
TCP2	0.990893	1.40432	-0.503073	down	2.39521
TCP20	2.20401	1.27715	0.787202	other	3.48116
TCP21	1.80146	1.4148	0.348562	down	3.21626
TCP23	1.24772	1.66179	-0.413443	down	2.90952
TCP24	1.01639	1.24257	-0.289874	down	2.25897
TCP3	0.823315	1.18768	-0.528627	down	2.01099
TCP4	1.36612	1.3463	0.0210858	down	2.71242
TCP5	1.02004	0.96892	0.0741719	down	1.98896
TCP7	1.72678	1.43595	0.266071	down	3.16273
TCP8	1.75956	1.66759	0.0774557	down	3.42715
TCX2	4.2969	3.34345	0.361961	down	7.64035
TCX3	2.99818	3.38952	-0.176994	down	6.3877
TGA1	0.653916	0.85977	-0.394845	down	1.51369
TGA10	0.64663	0.970299	-0.585488	down	1.61693
TGA1A	0.617486	0.279264	1.14478	other	0.896751
TGA2	0.413479	0.692874	-0.744778	down	1.10635
TGA3	1.33151	0.930943	0.516301	other	2.26245
TGA4	1.70128	1.17692	0.531601	other	2.87819
TGA5	1.19308	0.916322	0.380762	down	2.1094
TGA6	0.661202	0.650575	0.0233767	down	1.31178
TGA7	0.867031	0.768552	0.173941	down	1.63558
TGA9	1.41712	0.951908	0.57407	other	2.36903
TINY	2.45902	2.82713	-0.201255	down	5.28614
TRP1	1.01093	1.36929	-0.437744	down	2.38022
TRP2	1.22951	1.52938	-0.314865	down	2.75889
TSAR1	1.31148	1.47476	-0.169288	down	2.78623
TSAR2	1.66485	2.4491	-0.556866	down	4.11395
TSO1	3.3898	3.30887	0.0348598	down	6.69867
UIF1	0.533698	0.893057	-0.74273	down	1.42676
UNE10	0.994536	1.03485	-0.0573277	down	2.02939
WRKY11	0.925319	1.03172	-0.157035	down	1.95704
WRKY12	1.64299	0.944736	0.798339	other	2.58772
WRKY14	1.51002	1.00478	0.587684	other	2.5148
WRKY15	1.66667	0.939402	0.827151	other	2.60607
WRKY17	0.70674	1.11706	-0.660453	down	1.8238
WRKY18	1.75774	1.1497	0.612464	other	2.90744
WRKY2	1.55738	1.14078	0.449096	down	2.69816
WRKY20	1.69217	1.16671	0.536423	other	2.85888
WRKY21	1.6867	0.934437	0.852037	other	2.62114
WRKY22	0.901639	1.04276	-0.209783	down	1.9444
WRKY23	1.39162	0.901517	0.62634	other	2.29314
WRKY24	1.55009	1.05885	0.549854	other	2.60894
WRKY25	1.43534	0.968828	0.567078	other	2.40416
WRKY26	1.46266	1.11145	0.396153	down	2.57411
WRKY27	0.918033	1.008	-0.134878	down	1.92603
WRKY28	1.65392	1.00809	0.714259	other	2.66201
WRKY29	0.932605	1.00984	-0.114788	down	1.94244
WRKY3	1.57741	1.14556	0.461504	down	2.72298
WRKY30	1.65938	0.948322	0.807196	other	2.6077
WRKY31	1.64481	1.02869	0.677112	other	2.6735
WRKY33	1.54463	1.13067	0.450084	down	2.67529
WRKY38	1.73224	0.861977	1.00692	other	2.59422
WRKY40	0.693989	1.09177	-0.653684	down	1.78576
WRKY42	1.70492	0.965701	0.820054	other	2.67062
WRKY43	1.59016	1.0206	0.639761	other	2.61076
WRKY45	1.62295	0.948322	0.775171	other	2.57127
WRKY46	2.13661	1.13674	0.910428	other	3.27335
WRKY47	1.79417	1.08828	0.721273	other	2.88245
WRKY48	1.79053	1.05857	0.758262	other	2.8491
WRKY50	0.817851	1.12634	-0.461739	down	1.9442
WRKY55	1.60656	0.959724	0.743281	other	2.56628
WRKY57	1.72131	1.03825	0.72935	other	2.75956
WRKY59	0.845173	1.11347	-0.397746	down	1.95864
WRKY6	1.56648	1.12009	0.483913	down	2.68658
WRKY60	1.69217	1.27163	0.412191	down	2.9638
WRKY62	1.71038	1.22529	0.481199	down	2.93567
WRKY63	1.68488	0.926345	0.863026	other	2.61123
WRKY65	1.60109	1.00552	0.671119	other	2.60661
WRKY7	0.967213	1.11209	-0.20137	down	2.07931
WRKY70	1.47541	0.926253	0.671638	other	2.40166
WRKY71	0.948998	1.05306	-0.150107	down	2.00206
WRKY75	1.57013	0.969931	0.694928	other	2.54006
WRKY8	1.79599	1.05195	0.77171	other	2.84795
ZAP1	1.66849	1.11117	0.586459	other	2.77966
ZHD1	3.1275	1.78805	0.806628	other	4.91555
ZHD3	1.04918	1.21536	-0.212117	down	2.26454
ZHD5	0.462659	0.854621	-0.885334	down	1.31728
ZHD6	2.03097	1.56064	0.380024	down	3.59161
Figure.3g
type	Number of values	Minimum	25% Percentile	Median	75% Percentile	Maximum	Mean	Std. Deviation	Variance	Lower 95% CI of mean	Upper 95% CI of mean
7.3_with_eRNA	167	3	4.73	5.13	5.55	6.51	5.1	0.663	0.439	5	5.2
7.3_wo_eRNA	7841	0	4.17	4.75	5.25	7.43	4.68	0.849	0.721	4.67	4.7
other_LTR	450174	0	2.58	3.58	4.46	8.7	3.48	1.34	1.8	3.47	3.48
Figure.3h
type	Number of values	Minimum	25% Percentile	Median	75% Percentile	Maximum	Mean	Std. Deviation	Variance	Lower 95% CI of mean	Upper 95% CI of mean
7.3_with_eRNA	167	3.16993	4.45943	3.91	4.46	5.39	3.81	0.822	0.675	3.69	3.93
7.3_wo_eRNA	7751	2.58496	4.08746	3.46	4.09	6.63	3.3	1.07	1.15	3.28	3.32
other_LTR	434768	2	3.58496	2.81	3.58	7.99	2.64	1.23	1.51	2.64	2.65
[truncated: 2 more columns]

## Sheet: Figure4
Figure.4a
dot plot:
		z-score RPM
ELE_id	subg	embryo	root	seedling	spikelet_I
broad_1014_0.961633	A	-0.5	-0.5	-0.5	1.5
broad_101470_0.945471	A	-0.11028	-0.66843	-0.66843	1.44715
broad_103428_0.76769	A	-0.5	-0.5	-0.5	1.5
broad_105588_1.60003	B	-1.10787	0.28716	-0.41226	1.23297
broad_1309_2.5455	A	-0.5	-0.5	-0.5	1.5
broad_1315_1.99599	A	-0.77044	0.211102	-0.77044	1.32977
broad_1412_1.3576	A	-0.77192	0.08717	-0.69736	1.38211
broad_1459_0.864661	A	-0.864	0.780201	-0.864	0.947791
broad_1927_1.68084	A	-0.83162	-0.36357	-0.25739	1.45258
broad_1929_1.57578	A	-0.39124	-0.44756	-0.65177	1.49057
broad_19794_0.840418	A	-0.5	-0.5	-0.5	1.5
broad_20013_1.398	A	-0.66182	0.197391	-0.86669	1.33112
broad_20742_1.93135	A	-0.51314	-0.47345	-0.51314	1.49974
broad_2163_1.26871	A	-1.1104	0.847438	-0.58067	0.843623
broad_26419_3.37784	B	-0.83424	0.42682	-0.80597	1.21338
broad_2962_2.40812	A	-0.59185	-0.30227	-0.59185	1.48596
broad_3470_3.45864	A	-0.84914	-0.84914	0.608487	1.0898
broad_37583_1.74548	A	-0.65409	-0.1486	-0.65409	1.45679
broad_69906_1.9071	A	-0.81577	0.371188	-0.8019	1.24648
broad_85885_0.888904	A	-0.85392	-0.05738	-0.50672	1.41802
broad_86985_2.05256	A	-0.20227	-0.63875	-0.62768	1.4687
broad_87236_1.31719	A	-0.71168	-0.72576	0.035472	1.40197
broad_87288_2.06872	A	-0.63905	-0.18752	-0.63905	1.46562
broad_87383_2.10105	A	-0.6318	-0.2788	-0.57147	1.48207
broad_87588_2.28691	A	-0.55536	-0.3844	-0.55536	1.49512
broad_990_2.17377	A	-0.6538	-0.14938	-0.6538	1.45698
sharp_1202_0.719204	A	-0.8296	0.478123	-0.8296	1.18107
sharp_1203_1.87478	A	-0.75525	0.155921	-0.75525	1.35458
sharp_1216_0.670719	A	-0.5	-0.5	-0.5	1.5
sharp_1282_1.54346	A	-0.51652	-0.46655	-0.51652	1.49958
sharp_1414_1.12325	A	-0.84287	0.561543	-0.84287	1.1242
sharp_1583_0.929309	A	-0.74479	0.119821	-0.74479	1.36975
sharp_16899_1.47881	A	0.09083	-0.73609	-0.73609	1.38134
sharp_1701_1.0586	A	-0.5	-0.5	-0.5	1.5
sharp_19793_0.662638	A	-0.42893	-0.5346	-0.5346	1.49814
sharp_3731_0.808095	A	-0.5	-0.5	-0.5	1.5
sharp_38795_0.68688	A	-0.87287	0.216869	-0.66596	1.32196
sharp_70662_0.573747	A	-0.5	-0.5	-0.5	1.5
sharp_87141_0.646476	A	-0.83155	0.489414	-0.83155	1.17368
sharp_87250_1.08285	A	-0.67711	-0.08646	-0.67711	1.44068
sharp_87287_1.30103	A	-0.86059	0.997611	-0.86059	0.723565
sharp_87384_1.03436	A	0.562132	-0.82573	-0.86003	1.12362
sharp_87906_1.19598	A	-0.64494	-0.17244	-0.64494	1.46232
sharp_89442_1.31719	A	-0.23074	0.074377	-1.13198	1.28835
Sankey plot:
phenotype	ELE_id
fertile spikelets per head	broad_1014_0.961633
fertile spikelets per head	broad_19794_0.840418
fertile spikelets per head	broad_20742_1.93135
fertile spikelets per head	broad_26419_3.37784
fertile spikelets per head	broad_2962_2.40812
fertile spikelets per head	broad_85885_0.888904
fertile spikelets per head	broad_86985_2.05256
fertile spikelets per head	broad_87236_1.31719
fertile spikelets per head	broad_87288_2.06872
fertile spikelets per head	broad_87383_2.10105
fertile spikelets per head	broad_87588_2.28691
fertile spikelets per head	broad_990_2.17377
fertile spikelets per head	sharp_19793_0.662638
fertile spikelets per head	sharp_3731_0.808095
fertile spikelets per head	sharp_70662_0.573747
fertile spikelets per head	sharp_87141_0.646476
fertile spikelets per head	sharp_87250_1.08285
fertile spikelets per head	sharp_87287_1.30103
fertile spikelets per head	sharp_87384_1.03436
fertile spikelets per head	sharp_87906_1.19598
canopy temperature (grain fill)	broad_1014_0.961633
canopy temperature (grain fill)	broad_1309_2.5455
canopy temperature (grain fill)	broad_1315_1.99599
canopy temperature (grain fill)	broad_1412_1.3576
canopy temperature (grain fill)	broad_1459_0.864661
canopy temperature (grain fill)	broad_1927_1.68084
canopy temperature (grain fill)	broad_1929_1.57578
canopy temperature (grain fill)	broad_20742_1.93135
canopy temperature (grain fill)	broad_3470_3.45864
canopy temperature (grain fill)	broad_37583_1.74548
canopy temperature (grain fill)	broad_85885_0.888904
canopy temperature (grain fill)	sharp_1202_0.719204
canopy temperature (grain fill)	sharp_1203_1.87478
canopy temperature (grain fill)	sharp_1216_0.670719
canopy temperature (grain fill)	sharp_1282_1.54346
canopy temperature (grain fill)	sharp_1414_1.12325
canopy temperature (grain fill)	sharp_1583_0.929309
canopy temperature (grain fill)	sharp_1701_1.0586
canopy temperature (grain fill)	sharp_89442_1.31719
glume pubescence	broad_101470_0.945471
glume pubescence	broad_103428_0.76769
glume pubescence	broad_1412_1.3576
glume pubescence	sharp_1414_1.12325
glume pubescence	sharp_1583_0.929309
glume pubescence	sharp_16899_1.47881
glume pubescence	sharp_38795_0.68688
glume pubescence	sharp_89442_1.31719
rachis length	broad_1014_0.961633
rachis length	broad_105588_1.60003
rachis length	broad_20013_1.398
rachis length	broad_2163_1.26871
rachis length	broad_69906_1.9071
powdery mildew reaction type	broad_101470_0.945471
powdery mildew reaction type	sharp_89442_1.31719
Figure.4c-f
type	variable	Number of values	Minimum	25% Percentile	Median	75% Percentile	Maximum	Mean	Std. Deviation	Variance	Lower 95% CI of mean	Upper 95% CI of mean
CK	grain_count	5	0	22	23	29	31	21	12.3	152	5.67	36.33
RNAi	grain_count	22	0	18.5	26.5	32.2	46	25.7	11.5	133	20.57	30.79
CK	thousand_kernel_weight	5	30.5	31	34.6	38.7	41	35.2	5.14	26.4	26.99	43.35
RNAi	thousand_kernel_weight	22	18.1	21.4	24	26.2	33.9	24.1	4.44	19.7	22.12	26.16
CK	rachis_length	5	4.35	5.74	5.9	5.95	6.29	5.65	0.753	0.566	4.71	6.58
RNAi	rachis_length	22	3.64	6.65	7.32	8.09	9.66	7.29	1.26	1.59	6.73	7.85
CK	node_length	5	0.359	0.42	0.421	0.435	0.458	0.419	0.0367	0.00135	0.37	0.46
RNAi	node_length	22	0.315	0.446	0.464	0.481	0.518	0.452	0.0451	0.00204	0.43	0.47
Figure.4g
RLG_famc7.3-ELE target Gene	baseMean	log2FoldChange	lfcSE	stat	pvalue	padj	type
TraesCS6B02G345700	237.538	-0.00618613	0.333805	-0.0185322	0.985214	0.993992	nodiff
TraesCS4A02G134100	169.648	-0.81765	0.369182	-2.21476	0.0267766	0.193891	nodiff
TraesCS1A02G142900	196.543	1.38594	0.492704	2.81294	0.00490912	0.079184	up
TraesCS6A02G150200	29.306	0.775311	0.730061	1.06198	0.288244	0.593874	nodiff
TraesCS5A02G074800	70.2625	-1.66836	0.607435	-2.74656	0.00602245	0.0888807	down
TraesCS6A02G155600	94.2045	-1.6226	0.890896	-1.82131	0.0685599	0.304492	nodiff
TraesCS7A02G382100	4.40974	1.34578	1.54675	0.870071	0.384262	0.675304	nodiff
TraesCS6A02G195800	290.643	-0.279745	0.569487	-0.491222	0.623269	0.833773	nodiff
TraesCS1A02G102800	3.35413	-2.43347	1.58549	-1.53484	0.124822	0.404433	nodiff
TraesCS4A02G134300	145.4	0.227155	0.365335	0.621771	0.534093	0.780921	nodiff
TraesCS6A02G194800	321.594	-1.37674	0.583992	-2.35746	0.0184003	0.160725	down
TraesCS6A02G160800	40.7982	-0.0999534	0.739907	-0.135089	0.892541	0.959504	nodiff
TraesCS4B02G297000	48.0809	-0.567984	0.754799	-0.752497	0.451752	0.725685	nodiff
TraesCS7A02G256700	165.374	-1.11224	0.559541	-1.98777	0.0468369	0.255233	down
TraesCS5A02G415400	2192.37	0.875593	0.456753	1.91699	0.0552388	0.275013	nodiff
TraesCS7A02G065500	146.893	0.674672	0.434741	1.55189	0.120688	0.39771	nodiff
TraesCS4A02G165300	165.53	-0.859039	0.482985	-1.7786	0.0753045	0.318507	nodiff
TraesCS7A02G349900	31.5533	0.421153	0.727544	0.578869	0.562677	0.798661	nodiff
TraesCS1A02G102500	54.9934	-0.0796587	0.519968	-0.153199	0.878241	0.953689	nodiff
TraesCS7A02G297200	14.5495	-0.18077	0.71417	-0.253119	0.800177	0.920955	nodiff
TraesCS3A02G229900	5.55871	-1.27688	1.04717	-1.21937	0.222704	0.528588	nodiff
TraesCS2A02G152900	22.2617	0.477245	0.761151	0.627004	0.530656	0.778657	nodiff
TraesCS1A02G076000	83.7474	0.0520385	0.430496	0.12088	0.903786	0.963833	nodiff
TraesCS7A02G231300	81.0845	0.692136	0.509468	1.35855	0.17429	0.47336	nodiff
TraesCS4A02G245100	207.312	0.202586	0.471797	0.429393	0.667637	0.857205	nodiff
TraesCS3A02G330200	37.1522	-0.323983	0.635033	-0.510183	0.609923	0.826453	nodiff
TraesCS1A02G142400	484.622	-0.548389	0.445032	-1.23225	0.217856	0.52302	nodiff
TraesCS3A02G242100	383.545	-1.05239	0.610307	-1.72436	0.0846437	0.335412	nodiff
TraesCS6A02G267200	182.332	0.631901	0.502935	1.25643	0.208961	0.513944	nodiff
TraesCS7A02G328400	16.1147	0.610231	0.543646	1.12248	0.261659	0.569016	nodiff
TraesCS3A02G425600	62.6598	0.169747	0.498685	0.340389	0.733564	0.891221	nodiff
TraesCS3A02G156000	8.6102	1.98418	1.4523	1.36623	0.171866	0.470243	nodiff
TraesCS3A02G228700	83.6553	-0.110832	0.361274	-0.306782	0.759009	0.902393	nodiff
TraesCS1A02G157500	346.371	0.613196	0.294627	2.08126	0.0374097	0.228592	nodiff
TraesCS4A02G072600	70.7982	-0.0883931	0.375923	-0.235136	0.814103	0.927227	nodiff
TraesCS6A02G267100	99.5952	-0.0927312	0.574864	-0.16131	0.871849	0.951451	nodiff
TraesCS5A02G315000	8.18625	-4.34885	1.31874	-3.29772	0.000974724	0.029481	down
TraesCS2A02G474500	5.21577	1.07329	1.46845	0.730901	0.46484	0.734449	nodiff
TraesCS3A02G128600	175.68	-0.447263	0.417677	-1.07083	0.284244	0.589988	nodiff
TraesCS5A02G139900	57.4743	-1.26532	0.768772	-1.6459	0.0997842	0.362994	nodiff
TraesCS1B02G223300	353.352	-1.3669	0.626738	-2.18097	0.0291855	0.20233	down
TraesCS2A02G472000	26.1814	-1.89567	0.691091	-2.74301	0.00608791	0.0895167	down
TraesCS2B02G351100	19.4263	-1.43448	0.674985	-2.1252	0.0335698	0.216682	down
TraesCS4B02G165400	504.379	0.664143	0.262915	2.52607	0.0115346	0.126956	nodiff
TraesCS7A02G314900	51.2332	-0.0278764	0.428744	-0.0650188	0.948159	0.980364	nodiff
TraesCS5A02G191000	234.164	-0.374749	0.561278	-0.66767	0.504344	0.761368	nodiff
TraesCS7A02G381000	23.5764	-0.689856	0.570774	-1.20863	0.226804	0.53286	nodiff
TraesCS7A02G267900	192.115	0.463322	0.645363	0.717924	0.472804	0.739856	nodiff
TraesCS4A02G114400	4.67683	-4.84694	1.69474	-2.86	0.00423641	0.0727495	down
TraesCS3A02G336900	37.5727	-0.268736	0.742269	-0.362046	0.717318	0.883242	nodiff
TraesCS7A02G267800	75.2318	-1.8042	0.636744	-2.83348	0.00460448	0.0763214	down
TraesCS4A02G149700	231.512	-0.465009	0.384812	-1.2084	0.226892	0.532929	nodiff
TraesCS4B02G297500	1325.89	-0.161358	0.618852	-0.260737	0.794295	0.918578	nodiff
TraesCS3A02G312300	51.47	-0.00102384	0.572691	-0.00178778	0.998574	0.999354	nodiff
TraesCS5A02G130000	162.532	1.28173	0.678332	1.88953	0.0588206	0.283846	nodiff
TraesCS3A02G216500	8.88952	-1.33242	0.821459	-1.62201	0.1048	0.372253	nodiff
TraesCS5A02G130100	25.7065	0.12529	0.784506	0.159706	0.873113	0.952048	nodiff
TraesCS2A02G161700	67.8744	0.237144	0.76648	0.309393	0.757022	0.901913	nodiff
TraesCS7A02G294300	213.854	-0.940254	0.540158	-1.7407	0.081736	0.33014	nodiff
TraesCS4A02G162500	24.8408	0.287503	0.493513	0.582565	0.560186	0.797211	nodiff
TraesCS6B02G345400	14.9136	0.335363	0.696483	0.481508	0.630155	0.837534	nodiff
TraesCS3A02G192900	149.781	-0.601844	0.425744	-1.41363	0.157471	0.451703	nodiff
TraesCS3A02G252800	172.413	0.0967711	0.733203	0.131984	0.894997	0.96036	nodiff
TraesCS3A02G156500	140.548	0.292036	0.290947	1.00374	0.315503	0.616432	nodiff
TraesCS6A02G375400	446.157	0.46478	0.467254	0.994706	0.319879	0.62064	nodiff
TraesCS1A02G157600	76.4964	0.286283	0.421765	0.678773	0.497282	0.756406	nodiff
TraesCS6A02G182300	28.4795	-2.21765	0.754033	-2.94105	0.00327104	0.0629396	down
TraesCS5A02G121000	94.9019	0.0313589	0.364428	0.0860496	0.931427	0.974128	nodiff
TraesCS7A02G348800	7.15489	0.105056	1.0962	0.095837	0.92365	0.971375	nodiff
TraesCS1A02G104700	49.9226	0.255017	0.520194	0.490234	0.623968	0.83415	nodiff
TraesCS2A02G152700	172.971	0.434722	0.561692	0.773951	0.43896	0.716031	nodiff
TraesCS7A02G064700	8.41601	-0.625037	0.906804	-0.689275	0.49065	0.752125	nodiff
TraesCS7A02G231600	277.037	-0.693276	0.637972	-1.08669	0.277175	0.583985	nodiff
TraesCS6A02G125400	40.7325	-1.78291	0.564687	-3.15735	0.0015921	0.0409969	down
TraesCS6A02G155400	10.3862	-0.826727	0.729944	-1.13259	0.257387	0.564643	nodiff
TraesCS5A02G457700	65.0007	1.29539	0.798935	1.62139	0.104933	0.372457	nodiff
TraesCS2A02G226400	4.97826	-0.503452	1.07024	-0.470409	0.638063	0.841322	nodiff
TraesCS5A02G096800	47.3867	-1.72033	0.601947	-2.85794	0.00426405	0.0729698	down
TraesCS2A02G362700	265.558	1.98431	0.740191	2.6808	0.00734457	0.0995353	up
TraesCS5A02G096700	151.591	-1.33889	0.525424	-2.54822	0.0108275	0.123	down
TraesCS3A02G271400	22.68	-0.483792	0.699756	-0.691373	0.489331	0.751128	nodiff
TraesCS7A02G453600	553.935	0.393649	0.499877	0.787492	0.430994	0.710402	nodiff
TraesCS6A02G246300	343.025	-0.865995	0.486054	-1.78169	0.0748004	0.317202	nodiff
TraesCS4A02G178200	26.4557	0.621346	0.45886	1.35411	0.175701	0.475091	nodiff
TraesCS3A02G188000	49.0055	-1.41807	0.592071	-2.39509	0.0166161	0.153019	down
TraesCS2A02G348800	52.672	1.02814	0.649295	1.58347	0.113314	0.386028	nodiff
TraesCS5A02G121100	104.298	-1.2286	0.62835	-1.95529	0.0505493	0.264725	nodiff
TraesCS6B02G345300	50.7252	0.534941	0.547313	0.977396	0.328373	0.628071	nodiff
TraesCS3A02G337200	14.8019	0.684156	0.697372	0.981048	0.326569	0.626713	nodiff
TraesCS3A02G245600	146.873	1.03807	0.608185	1.70683	0.0878539	0.341248	nodiff
TraesCS5A02G237500	7.43974	1.8404	1.18481	1.55333	0.120344	0.397313	nodiff
TraesCS3A02G156800	612.855	-0.0380036	0.415963	-0.091363	0.927204	0.972964	nodiff
TraesCS1A02G125700	185.746	-0.84514	0.441256	-1.91531	0.0554536	0.275594	nodiff
TraesCS6A02G263200	31.8518	-0.656115	0.745208	-0.880446	0.378618	0.670249	nodiff
TraesCS5A02G073000	31.6644	-1.5156	0.662754	-2.28682	0.0222061	0.177713	down
TraesCS2A02G348900	135.346	-1.44632	0.771423	-1.87487	0.0608102	0.287938	nodiff
TraesCS7A02G349700	40.7001	0.230729	0.460433	0.501114	0.616291	0.829725	nodiff
TraesCS6A02G185600	76.1633	1.54759	0.991951	1.56014	0.118726	0.394731	nodiff
TraesCS3A02G194300	408.952	-1.56257	0.659481	-2.36939	0.0178174	0.158497	down
TraesCS7A02G349600	27.3502	0.846517	0.582039	1.4544	0.145836	0.436024	nodiff
TraesCS3A02G369200	1054.61	0.189326	0.427017	0.44337	0.657498	0.852092	nodiff
TraesCS2A02G475200	180.964	4.14825	1.70567	2.43204	0.0150142	0.14519	up
TraesCS5A02G191700	5.20096	-4.35586	1.43883	-3.02737	0.0024669	0.0535875	down
TraesCS5A02G469000	97.8177	0.75737	0.555268	1.36397	0.172577	0.471286	nodiff
TraesCS4B02G297700	2.06332	2.4807	1.98791	1.2479	0.212069	0.516887	nodiff
TraesCS6A02G122400	3.52221	0.065341	1.13798	0.0574183	0.954212	0.982392	nodiff
TraesCS5A02G191900	6.8673	-6.87712	1.41604	-4.85659	1.19422e-06	0.000139042	down
TraesCS3A02G072600	44.2173	2.31593	0.783236	2.95688	0.0031077	0.0612204	up
TraesCS1A02G135300	402.126	-0.33427	0.415904	-0.803717	0.42156	0.703604	nodiff
TraesCS3A02G205900	64.8743	-1.20034	0.671755	-1.78687	0.0739582	0.315645	nodiff
TraesCS1A02G120000	23.7754	0.410788	0.555758	0.73915	0.459816	0.731202	nodiff
TraesCS6A02G162200	48.0425	-0.112224	0.459313	-0.244331	0.806975	0.923904	nodiff
TraesCS6A02G183700	67.1305	-0.493991	0.405171	-1.21922	0.222762	0.528588	nodiff
TraesCS3A02G128000	56.8836	0.531614	0.486085	1.09366	0.274103	0.580886	nodiff
TraesCS4A02G171800	203.523	0.338222	0.2917	1.15948	0.246259	0.553703	nodiff
TraesCS4A02G072700	137.077	-0.296029	0.380687	-0.777619	0.436794	0.714622	nodiff
TraesCS3A02G160500	100.5	0.888032	0.705969	1.25789	0.208431	0.513464	nodiff
TraesCS4A02G133800	364.522	0.802032	0.388163	2.06623	0.0388071	0.232378	nodiff
TraesCS6A02G160700	15.5124	-0.889723	0.581642	-1.52967	0.126098	0.406517	nodiff
TraesCS1A02G125500	24.9676	0.0222836	0.561913	0.0396567	0.968367	0.987652	nodiff
TraesCS7A02G257000	154.37	1.2211	0.461225	2.64751	0.00810861	0.104982	up
TraesCS1A02G042900	9.77736	0.117579	0.894961	0.131379	0.895475	0.960449	nodiff
TraesCS5A02G194000	14.8881	0.688029	0.866138	0.794364	0.426984	0.707599	nodiff
TraesCS2A02G474200	3.27064	-2.10015	1.30916	-1.60419	0.108672	0.378733	nodiff
TraesCS1A02G237200	149.532	-1.50612	0.634828	-2.37249	0.0176686	0.157778	down
TraesCS1A02G143100	20.3445	-0.561874	0.591476	-0.949951	0.342137	0.639387	nodiff
TraesCS3A02G105100	51.4847	0.448087	0.60875	0.736078	0.461683	0.732199	nodiff
TraesCS2A02G182500	26.1923	-1.19064	0.631241	-1.8862	0.0592686	0.284853	nodiff
TraesCS4A02G245500	47.8	-1.35211	0.646288	-2.09211	0.0364284	0.225625	down
TraesCS7A02G362000	822.948	-0.0867094	0.337118	-0.257208	0.797018	0.919816	nodiff
TraesCS6A02G210800	123.955	-0.0775309	0.371547	-0.20867	0.834706	0.93593	nodiff
TraesCS3A02G206200	107.623	0.800341	0.328262	2.43812	0.014764	0.143835	nodiff
TraesCS3D02G180500	341.777	-0.0809224	0.289397	-0.279625	0.779766	0.911786	nodiff
TraesCS7A02G329300	121.276	0.586199	0.42754	1.3711	0.170344	0.468426	nodiff
TraesCS3D02G180900	8.7359	-1.19209	0.794358	-1.50069	0.133435	0.41828	nodiff
TraesCS3A02G238200	8.82832	-2.44491	1.08706	-2.24911	0.0245055	0.18639	down
TraesCS6A02G210600	47.8294	-0.492122	0.464835	-1.0587	0.289735	0.595044	nodiff
TraesCS6A02G173600	47.6177	-1.92685	0.729122	-2.6427	0.00822473	0.105865	down
TraesCS3D02G181100	70.1098	0.385326	0.324114	1.18886	0.234495	0.541286	nodiff
TraesCS6A02G211200	48.1418	-0.602282	0.616288	-0.977274	0.328433	0.628071	nodiff
TraesCS2A02G382000	239.583	0.0796953	0.303572	0.262525	0.792917	0.918097	nodiff
TraesCS7A02G348900	37.8642	1.18379	0.599113	1.9759	0.0481665	0.25849	up
TraesCS5A02G089100	10.5204	1.20263	0.798325	1.50644	0.131955	0.415821	nodiff
TraesCS6A02G374600	335.697	0.015019	0.607902	0.0247063	0.980289	0.992154	nodiff
TraesCS1A02G288900	92.007	-0.178023	0.442687	-0.402142	0.68758	0.867773	nodiff
TraesCS6B02G346200	119.1	0.361856	0.711172	0.508817	0.61088	0.827036	nodiff
TraesCS2A02G323700	82.4717	-0.306151	0.367975	-0.831987	0.405416	0.691874	nodiff
TraesCS6A02G218600	63.8279	0.135457	0.436287	0.310477	0.756198	0.901463	nodiff
TraesCS3D02G248400	58.005	-0.449464	0.353276	-1.27227	0.203276	0.507738	nodiff
TraesCS2A02G314500	110.771	-0.276027	0.417668	-0.660877	0.508691	0.764194	nodiff
TraesCS5A02G468000	79.9212	0.586437	0.413326	1.41883	0.15595	0.449828	nodiff
TraesCS3A02G356400	47.5231	0.486281	0.404348	1.20263	0.22912	0.535332	nodiff
TraesCS4A02G151600	63.5648	4.50609	3.5188	1.28058	0.200343	0.504257	nodiff
TraesCS5A02G235400	84.7202	0.0962928	0.405646	0.237381	0.812361	0.926332	nodiff
TraesCS5A02G235500	5.89402	-5.16349	1.40916	-3.66423	0.000248086	0.0112653	down
TraesCS1A02G291100	3.32328	-5.06966	2.49727	-2.03008	0.042348	0.24245	down
TraesCS2A02G473900	65.6534	0.207868	0.35041	0.593213	0.553039	0.79297	nodiff
TraesCS3A02G072400	222.521	0.171434	0.310964	0.551301	0.581427	0.810384	nodiff
TraesCS1A02G126000	29.9818	-0.544016	0.631065	-0.862059	0.388655	0.678456	nodiff
TraesCS5A02G198500	78.7614	0.755781	0.823849	0.917377	0.358945	0.654082	nodiff
TraesCS6A02G182000	135.195	0.448812	0.512957	0.87495	0.381601	0.673035	nodiff
TraesCS6A02G113300	19.296	-0.0769581	0.558943	-0.137685	0.890489	0.958537	nodiff
TraesCS3A02G156200	156.469	-0.434596	0.381339	-1.13966	0.254429	0.561835	nodiff
TraesCS2A02G092400	150.558	-0.699449	0.46206	-1.51376	0.130086	0.412695	nodiff
TraesCS2A02G472700	8.49995	0.360912	0.689956	0.523095	0.600908	0.821375	nodiff
TraesCS2A02G197100	87.0585	0.810771	0.488503	1.65971	0.0969737	0.358203	nodiff
TraesCS7A02G349400	2.60157	-5.45569	2.34253	-2.32897	0.0198606	0.167336	down
TraesCS6A02G149700	9.47472	-0.948638	0.884176	-1.07291	0.283313	0.589187	nodiff
TraesCS5A02G097200	35.7134	0.85217	0.603447	1.41217	0.1579	0.452266	nodiff
TraesCS5A02G174200	11.0234	-1.34215	1.08027	-1.24241	0.214084	0.518989	nodiff
TraesCS3A02G205800	62.9279	-0.0650159	0.659976	-0.0985125	0.921525	0.970675	nodiff
TraesCS2A02G153300	61.6809	-0.520009	0.481245	-1.08055	0.279898	0.586068	nodiff
TraesCS6A02G122100	93.9831	-0.710977	0.772281	-0.920619	0.357249	0.652598	nodiff
TraesCS6A02G161600	232.133	-3.21025	0.966854	-3.3203	0.000899201	0.0279792	down
TraesCS1A02G138200	46.2354	0.0606283	0.514875	0.117754	0.906263	0.964844	nodiff
TraesCS6A02G161500	106.455	-0.426428	0.461272	-0.924461	0.355246	0.650758	nodiff
TraesCS5A02G279700	268.968	0.25043	0.389385	0.643144	0.520131	0.77181	nodiff
TraesCS2A02G246200	141.968	-0.582977	0.373811	-1.55955	0.118866	0.394941	nodiff
TraesCS3B02G412000	17.2461	-0.413517	1.03987	-0.397662	0.69088	0.8694	nodiff
TraesCS1A02G105400	441.515	0.481266	0.439227	1.09571	0.273205	0.580232	nodiff
TraesCS2A02G345400	64.6024	-0.103598	0.361831	-0.286316	0.774636	0.90912	nodiff
TraesCS6A02G155200	120.261	-0.000489559	0.476716	-0.00102694	0.999181	0.999618	nodiff
TraesCS2A02G380700	91.692	0.0118172	0.448014	0.0263768	0.978957	0.991498	nodiff
TraesCS3A02G245700	330.431	-0.215089	0.396327	-0.542706	0.587332	0.813832	nodiff
TraesCS7B02G143600	48.7084	0.573685	0.582046	0.985636	0.324312	0.624735	nodiff
TraesCS6A02G162300	103.041	-0.627973	0.418005	-1.50231	0.133017	0.417584	nodiff
TraesCS4A02G168900	129.991	-0.86333	0.497269	-1.73614	0.0825387	0.331813	nodiff
TraesCS1A02G142500	125.814	-0.767746	0.563472	-1.36253	0.173031	0.471848	nodiff
TraesCS4A02G082100	20.2685	0.0970376	0.632221	0.153487	0.878014	0.95365	nodiff
TraesCS2A02G315100	160.621	0.201645	0.760665	0.265091	0.79094	0.917265	nodiff
TraesCS2B02G350600	78.3021	0.328681	0.396402	0.829161	0.407013	0.692699	nodiff
TraesCS7A02G264900	17.5493	-0.0498759	0.53465	-0.0932869	0.925676	0.972144	nodiff
TraesCS5A02G467700	218.693	0.33082	0.399693	0.827685	0.407849	0.693274	nodiff
TraesCS1A02G105500	93.3092	-0.0567539	0.493319	-0.115045	0.908409	0.965619	nodiff
TraesCS5A02G074200	103.596	-1.19714	0.585629	-2.04419	0.0409346	0.238234	down
TraesCS1A02G291400	66.3823	-1.132	0.552576	-2.04859	0.0405022	0.237053	down
TraesCS2A02G387400	491.336	-0.275913	0.406174	-0.679299	0.496949	0.756259	nodiff
TraesCS7A02G265800	42.2982	0.608397	0.487613	1.2477	0.21214	0.516976	nodiff
TraesCS7A02G221500	10.3721	-2.04872	0.690812	-2.96567	0.00302022	0.0604384	down
TraesCS7A02G314000	439.09	-0.107785	0.388007	-0.277792	0.781172	0.912468	nodiff
TraesCS6A02G245700	3.18922	0.722345	1.22969	0.58742	0.556922	0.795259	nodiff
TraesCS4B02G297900	46.6206	0.00798269	0.426972	0.0186961	0.985084	0.993992	nodiff
TraesCS6A02G117400	144.795	0.448434	0.737619	0.607949	0.543222	0.786901	nodiff
TraesCS2A02G363600	130.805	0.254306	0.4786	0.531354	0.595174	0.818199	nodiff
TraesCS7B02G197900	17.1782	-0.603265	0.643621	-0.937297	0.348606	0.645201	nodiff
TraesCS2B02G350500	26.2954	0.289937	0.578872	0.500865	0.616466	0.829793	nodiff
TraesCS5A02G208900	9.28331	-2.13112	0.83917	-2.53956	0.0110993	0.124581	down
TraesCS2A02G258600	6.26318	1.52106	1.5011	1.01329	0.31092	0.612742	nodiff
TraesCS7A02G379600	21.6581	-0.0602515	0.519879	-0.115895	0.907736	0.965333	nodiff
TraesCS1B02G222600	133.701	-0.731202	0.453504	-1.61234	0.106889	0.375774	nodiff
TraesCS2A02G259500	12.7241	-1.33326	0.631148	-2.11244	0.0346488	0.21968	down
TraesCS4A02G081100	1246.49	-1.48304	0.631089	-2.34997	0.0187749	0.162229	down
TraesCS6A02G305600	13.9231	1.23273	0.961804	1.28168	0.199954	0.503741	nodiff
TraesCS3A02G212900	76.4436	-0.953777	0.443931	-2.14848	0.0316755	0.210697	nodiff
TraesCS4A02G016600	140.951	1.54235	0.610777	2.52522	0.0115626	0.127054	up
TraesCS7A02G356639	6.97324	-1.07994	1.06614	-1.01295	0.311086	0.612869	nodiff
TraesCS1B02G222500	75.5451	0.290537	0.385391	0.753875	0.450924	0.725075	nodiff
TraesCS3A02G215100	48.9003	-0.485889	0.365938	-1.32779	0.184247	0.485458	nodiff
TraesCS2A02G388100	48.472	-1.16611	0.53112	-2.19557	0.0281229	0.198619	down
TraesCS5A02G195100	23.5169	-0.958179	0.651138	-1.47154	0.141144	0.429209	nodiff
TraesCS1A02G074800	69.4014	-0.259201	0.568941	-0.455586	0.648688	0.847104	nodiff
TraesCS3A02G268200	40.1824	-1.10257	0.704237	-1.56562	0.117437	0.392535	nodiff
TraesCS7A02G454100	50.6787	-0.613198	0.552621	-1.10962	0.267163	0.574178	nodiff
TraesCS4A02G158000	65.1573	0.375147	0.400293	0.93718	0.348666	0.645256	nodiff
TraesCS2A02G363900	17.3892	0.0377754	0.746805	0.0505827	0.959658	0.984312	nodiff
TraesCS1A02G291500	91.9979	1.3591	0.658643	2.06349	0.0390662	0.233188	up
TraesCS7A02G316100	210.643	0.0443822	0.674226	0.0658269	0.947516	0.980133	nodiff
TraesCS6A02G267500	2.47453	-2.20143	1.42734	-1.54233	0.122993	0.40157	nodiff
TraesCS1A02G184300	78.0803	0.713721	0.426303	1.67421	0.0940894	0.352868	nodiff
TraesCS7A02G375600	10.4351	-0.658883	0.719927	-0.915209	0.360082	0.654879	nodiff
TraesCS1A02G152200	174.151	0.299664	0.327208	0.915822	0.35976	0.65472	nodiff
TraesCS1B02G158100	54.0045	0.515886	0.432098	1.19391	0.232513	0.539046	nodiff
TraesCS1A02G319000	161.946	0.362632	0.582784	0.622241	0.533784	0.7807	nodiff
TraesCS5A02G198600	6.30685	-3.9147	1.64698	-2.37689	0.0174593	0.156849	down
TraesCS1A02G291700	73.8503	1.57344	1.05114	1.49689	0.134421	0.419932	nodiff
TraesCS2B02G417100	351.052	3.84464	1.97328	1.94835	0.0513726	0.2662	nodiff
TraesCS1A02G076700	31.2898	-2.8535	1.26913	-2.24839	0.0245514	0.186615	down
TraesCS6A02G161400	5.55161	-1.97774	1.47968	-1.3366	0.181354	0.481694	nodiff
TraesCS2A02G249500	4.39049	0.721397	1.07195	0.672977	0.500962	0.759137	nodiff
TraesCS2A02G249600	138.896	0.658312	0.361641	1.82035	0.0687062	0.304771	nodiff
TraesCS5A02G192600	103.239	-1.12023	0.582335	-1.92368	0.0543946	0.272979	nodiff
TraesCS1A02G120200	953.954	0.503849	0.418549	1.2038	0.228668	0.534903	nodiff
TraesCS4A02G134600	11.3995	0.283614	0.779904	0.363653	0.716117	0.88273	nodiff
TraesCS2A02G263700	51.4116	-1.10316	0.433625	-2.54404	0.0109577	0.123755	down
TraesCS4A02G071500	78.3384	0.575939	0.708429	0.812981	0.416229	0.699313	nodiff
TraesCS3A02G194100	119.032	-0.961141	0.705678	-1.36201	0.173194	0.472003	nodiff
TraesCS1A02G317900	354.337	0.618934	0.540437	1.14525	0.252107	0.559539	nodiff
TraesCS3A02G329000	79.0582	0.227894	0.462077	0.493195	0.621875	0.832982	nodiff
TraesCS2A02G171700	49.3566	-1.42036	0.546434	-2.59933	0.00934055	0.113476	down
TraesCS2A02G263500	57.9001	-2.11109	0.548584	-3.84826	0.000118961	0.00648321	down
TraesCS1D02G156100	97.2596	-0.913102	0.544291	-1.6776	0.0934256	0.351501	nodiff
TraesCS7A02G266100	194.801	-0.252698	0.351684	-0.718536	0.472427	0.739678	nodiff
TraesCS2A02G285300	43.6885	-1.4371	0.551688	-2.60492	0.00918952	0.112581	down
TraesCS7A02G268800	142.252	-0.947999	0.638909	-1.48378	0.137868	0.424468	nodiff
TraesCS7A02G231000	27.3028	1.43528	0.685764	2.09297	0.0363519	0.225303	up
TraesCS6A02G266500	37.9381	-0.552306	0.499164	-1.10646	0.268526	0.575326	nodiff
TraesCS2D02G317500	148.854	0.29376	0.49713	0.590911	0.55458	0.793731	nodiff
TraesCS3A02G230000	7388.16	-0.725479	0.769471	-0.942828	0.345769	0.642662	nodiff
TraesCS5A02G119000	86.8593	-1.68748	0.707083	-2.38653	0.017008	0.154859	down
TraesCS2A02G224200	203.973	-0.349677	0.342496	-1.02097	0.307271	0.609516	nodiff
TraesCS6A02G113800	101.897	0.203673	0.554522	0.367295	0.713399	0.881354	nodiff
TraesCS1A02G319300	150.261	0.856179	0.683245	1.25311	0.210167	0.515188	nodiff
TraesCS2A02G318100	42.8752	0.0340724	0.407998	0.0835112	0.933445	0.974837	nodiff
TraesCS1A02G132400	188.528	0.744304	0.502002	1.48267	0.138162	0.424771	nodiff
TraesCS7A02G066400	97.8985	-0.30427	0.391815	-0.776565	0.437415	0.715005	nodiff
TraesCS1A02G264200	26.0963	1.0041	0.600275	1.67274	0.0943794	0.353415	nodiff
TraesCS6A02G201400	55.0949	0.516027	0.492789	1.04716	0.295028	0.599606	nodiff
TraesCS4A02G069200	31.747	-0.258255	0.752503	-0.343194	0.731452	0.890024	nodiff
TraesCS7A02G267400	30.1397	0.600637	0.542033	1.10812	0.26781	0.574793	nodiff
TraesCS5A02G072900	20.3676	0.108566	0.613622	0.176926	0.859567	0.946235	nodiff
TraesCS2A02G246000	65.8082	0.179794	0.337957	0.532004	0.594723	0.818002	nodiff
TraesCS7A02G257300	15.4265	-0.679315	0.619497	-1.09656	0.272834	0.579937	nodiff
TraesCS2A02G246300	185.863	-0.417795	0.415044	-1.00663	0.314113	0.61536	nodiff
TraesCS7A02G267300	106.802	0.869739	0.420237	2.06964	0.0384861	0.231648	nodiff
TraesCS3D02G247300	325.611	1.03446	0.475117	2.17727	0.0294601	0.203158	up
TraesCS7A02G229500	35.3663	1.26938	0.785424	1.61617	0.106057	0.374476	nodiff
TraesCS5A02G118800	142.534	-1.93595	0.578837	-3.34454	0.000824186	0.026402	down
TraesCS7A02G245800	76.4885	-0.075651	0.618001	-0.122412	0.902572	0.963443	nodiff
TraesCS1B02G202600	347.593	-0.21602	0.534253	-0.40434	0.685963	0.866824	nodiff
TraesCS7A02G294200	820.894	-1.11079	0.633713	-1.75283	0.0796319	0.32648	nodiff
TraesCS7A02G311300	66.9886	-0.659425	0.432559	-1.52447	0.12739	0.408511	nodiff
TraesCS1A02G236700	51.8332	-0.0889051	0.387386	-0.2295	0.81848	0.92913	nodiff
TraesCS1A02G292200	104.739	1.02009	0.47931	2.12824	0.033317	0.215896	up
TraesCS4A02G138800	194.297	-0.600967	0.48008	-1.25181	0.210641	0.515695	nodiff
TraesCS7A02G368900	51.121	-0.0657861	0.591219	-0.111272	0.911401	0.966879	nodiff
TraesCS1A02G169300	81.0736	0.193435	0.454869	0.425255	0.670651	0.858469	nodiff
TraesCS5A02G236400	124.086	-0.361232	0.344425	-1.0488	0.294272	0.599141	nodiff
TraesCS6A02G173700	543.389	0.253623	0.523357	0.484608	0.627954	0.836332	nodiff
TraesCS1A02G169200	7.09753	0.488975	0.94758	0.516025	0.605837	0.824294	nodiff
TraesCS3D02G247000	6.14516	-0.570157	0.93375	-0.61061	0.541458	0.786035	nodiff
TraesCS1A02G297800	117.461	0.548189	0.493904	1.10991	0.267038	0.574053	nodiff
TraesCS7A02G167000	9.48287	2.27048	1.37879	1.64672	0.0996146	0.362715	nodiff
TraesCS5A02G130400	43.1575	0.300157	0.44983	0.667267	0.504601	0.761563	nodiff
TraesCS7A02G108600	195.879	-0.28879	0.503132	-0.573985	0.565978	0.800651	nodiff
TraesCS1A02G170100	73.0741	1.38649	0.671941	2.06341	0.0390741	0.233192	up
TraesCS1A02G170200	48.9732	0.332209	0.423438	0.784553	0.432716	0.711701	nodiff
TraesCS5A02G193600	9.31309	-1.53491	0.689995	-2.22452	0.0261137	0.191606	down
TraesCS3A02G189900	69.285	0.552251	0.399642	1.38186	0.167014	0.464007	nodiff
TraesCS7A02G244700	391.745	0.255731	0.429871	0.594902	0.551909	0.792213	nodiff
TraesCS1A02G169100	77.966	0.448049	0.452598	0.989949	0.322199	0.622581	nodiff
TraesCS4A02G015900	241.745	0.535461	0.450138	1.18955	0.234224	0.541024	nodiff
TraesCS4A02G244000	45.9525	-0.239774	0.401142	-0.597728	0.550021	0.791151	nodiff
TraesCS2A02G305100	4.64105	-1.47631	1.09205	-1.35187	0.176417	0.475871	nodiff
TraesCS6A02G245200	9.71508	-0.687567	0.964555	-0.712833	0.475949	0.741905	nodiff
TraesCS2A02G380500	967.545	0.46011	0.398169	1.15556	0.24786	0.555119	nodiff
TraesCS7A02G067000	7.1715	0.0592839	1.49595	0.0396295	0.968388	0.987652	nodiff
TraesCS6A02G266400	9.56635	-0.371451	0.76354	-0.486486	0.626623	0.835818	nodiff
TraesCS5A02G315700	9.36935	0.0160756	1.22012	0.0131754	0.989488	0.995502	nodiff
TraesCS4A02G162000	64.2191	-0.929523	0.498793	-1.86354	0.0623856	0.291196	nodiff
TraesCS2A02G152000	147.302	0.186785	0.543427	0.343717	0.731059	0.889748	nodiff
TraesCS4A02G069000	35.6119	1.08004	0.541566	1.99428	0.0461214	0.253226	up
TraesCS4A02G082300	57.229	-0.590059	0.598551	-0.985812	0.324225	0.624735	nodiff
TraesCS3A02G230100	5.42914	0.0727658	1.04721	0.0694855	0.944603	0.979262	nodiff
TraesCS2A02G228300	86.6475	-0.253165	0.327873	-0.772143	0.44003	0.716813	nodiff
TraesCS6A02G121300	99.1419	-0.702501	0.557625	-1.25981	0.207738	0.512981	nodiff
TraesCS7A02G356100	487.105	-0.560798	0.372019	-1.50745	0.131697	0.415455	nodiff
TraesCS2A02G154100	91.8992	0.377842	0.36899	1.02399	0.30584	0.60826	nodiff
TraesCS7A02G063300	46.0293	2.64446	1.06684	2.47879	0.0131829	0.13629	up

## Sheet: Supplementary Fig. 1
Figure.s1a
State (Emission order)	CS_seedling_H3K36me3	CS_seedling_H3K4me1	GRO	seedling_RNAseq	cage_seedling	pNET	Seedling_H3K9ac	Seedling_H3K4me3	CS_seedling_DnaseI	CS_seedling_H3K27ac	CS_seedling_pol2	CS_seedling_H3K27me1	CS_seedling_H3K9me2	Seedling_H3K27me3
1	0.876866	0.701102	0.540417	0.145688	0.0133448	0.0569558	0.108407	0.101654	0.251839	0.00815855	0.0251767	0.00480077	0.0212851	0.0103431
2	0.968379	0.837027	0.957111	0.799502	0.0981665	0.235862	0.306746	0.298608	0.313867	0.0104091	0.0260085	0.00264547	0.00604214	0.0057499
3	0.0788706	0.301347	0.963741	0.564817	0.132224	0.454574	0.34545	0.131162	0.683128	0.0690121	0.105494	0.00426017	0.00329899	0.150161
4	0.0136194	0.0284474	0.449101	0.0905187	0.0119154	0.306734	0.00939654	0.00624295	0.152249	0.0173394	0.0519516	0.00785929	0.0380668	0.0356154
5	0.768313	0.248593	0.972485	0.751552	0.373815	0.884359	0.994115	0.980321	0.848088	0.596307	0.390657	0.00426101	0.00760999	0.100997
6	0.886701	0.271334	0.298859	0.0914759	0.100182	0.384462	0.952826	0.976674	0.753881	0.34008	0.147105	0.00810509	0.0123473	0.0340816
7	0.0175527	0.0923024	0.0301604	0.00294145	0.0293986	0.252292	0.71944	0.375458	0.783978	0.232714	0.164932	0.00546954	0.0122966	0.0641512
8	0.00900166	0.0307558	0.00204719	5.37455e-05	0.00260302	0.0239942	0.0360831	0.0179182	0.218778	0.109989	0.0282963	0.0136412	0.0222087	0.0209269
9	0.0710672	0.0695476	0.00196731	0.000109615	0.000697968	0.00503949	0.0339177	0.0483795	0.48171	0.389029	0.419089	0.102869	0.403268	0.292748
10	0.678426	0.644921	0.0362378	0.0063961	0.00811652	0.0407943	0.736479	0.747744	0.96945	0.972042	0.737327	0.422287	0.596931	0.838125
11	0.0235102	0.116124	0.0279317	0.0059493	0.0125314	0.0825374	0.391162	0.400574	0.723532	0.487508	0.0694082	0.00266015	0.0164559	0.977197
12	0.00426914	0.0157043	0.00282708	0.000202841	0.000995833	0.00808025	0.0169278	0.00473171	0.115425	0.118978	0.0118803	0.00113953	0.0119581	0.880293
13	0.00104607	0.00232759	0.000514574	5.02934e-05	0.000137752	0.000930104	0.000303798	0.000571042	0.00775939	0.00980394	0.00727227	0.000528559	0.00987214	0.0732759
14	0.00313984	0.00746345	0.000628444	4.28247e-06	0.000182073	0.00391154	0.000704986	0.000896559	0.0353199	0.0280333	0.0982731	0.0248698	0.324288	0.00014531
15	0.00188299	0.00406916	0.000237076	6.74279e-06	0.000151169	0.000819103	0.000304744	0.000673339	0.00527114	0.00749971	0.00687801	0.0156648	0.0120993	0.000102111
Figure.s1b
State (from\to) (Emission order)	1	2	3	4	5	6	7	8	9	10	11	12	13	14	15
1	0.837047	0.0473402	0.0216503	0.0205803	0	0.0552993	0.00486643	0.0130161	0	0	0.000154589	4.56101e-05	0	0	0
2	0.0374405	0.804395	0.0659577	0.00329465	0.0789662	0.00963672	0.000309185	0	0	0	0	0	0	0	0
3	0.0247305	0.0931049	0.629434	0.0966926	0.0597127	0.00336313	0.0516449	0.0224257	0.000200934	0	0.0143064	0.00408519	0.000299111	0	0
4	0.0217981	0.00493945	0.0894896	0.709104	0.0106634	0.0076995	0.0112114	0.0511896	0.000563007	0.00056819	0.00346075	0.0043683	0.00848187	0.00921393	0.0672488
5	0	0.0883797	0.0482343	0.00928115	0.638019	0.057024	0.115739	0.0269975	0.000355346	0.000374126	0.0133498	0.000481905	0.000197864	0.00107328	0.000493537
6	0.0782265	0.0179474	0.00364804	0.0110144	0.0896827	0.537127	0.119366	0.111417	5.8962e-05	0.000214802	0.00579787	0.00137321	0.000401966	0.00295367	0.0207702
7	0.0024922	0.000125378	0.0243906	0.00494418	0.0676551	0.0446908	0.574306	0.237804	0.00160295	0.000251356	0.0225293	0.00162712	0.00043432	0.00423521	0.0129114
8	0.00178998	0	0.00261292	0.00686112	0.00427356	0.010357	0.0625845	0.756107	0.00408123	0.000153447	0.0128704	0.00883652	0.00293905	0.0159495	0.110584
9	0	0	0.000642367	0.0011818	0.000957075	0.000569421	0.00753374	0.063794	0.495507	0.0424872	0	0.0227644	0.296998	0.00827326	0.0592922
10	0	0	0	0.00399939	0.00296849	0.00117044	0.00349983	0.0106274	0.134038	0.465844	0.0591213	0.0161419	0.165508	0	0.137081
11	9.80138e-05	0	0.00518719	0.0012718	0.00598499	0.00141775	0.0167564	0.0371662	0	0.00342084	0.675614	0.245914	0.00642426	0	0.000744816
12	0	0	0.00039988	0.000531618	7.86316e-05	0.000112932	0.000479642	0.00794174	0.0011351	0.000248671	0.078708	0.845773	0.0565165	0.000408843	0.0076656
13	0	0	9.55402e-06	0.000757302	2.34046e-05	3.5181e-05	1.66133e-05	0.00179675	0.0112341	0.00212247	0.00139422	0.0399258	0.937332	0	0.00535256
14	0	0	0	0.000521536	5.7942e-05	7.8923e-05	0.000378418	0.00586656	0.000111229	0	0	0.000121294	0	0.718183	0.274681
15	0	0	0	0.000441367	2.59996e-06	0.000107313	0.000203185	0.00581553	0.000192655	0.00014083	1.73753e-05	0.000440474	0.000434276	0.0411588	0.951046
Figure.s1f
TSS type	Count
gene TSS(HC)	50362
gene TSS(LC)	44930
enhancer TSS	11452

## Sheet: Supplementary Fig. 2
Figure.S2a
type	bin_1	bin_2	bin_3	bin_4	bin_5	bin_6	bin_7	bin_8	bin_9	bin_10	bin_11	bin_12	bin_13	bin_14	bin_15	bin_16	bin_17	bin_18	bin_19	bin_20	bin_21	bin_22	bin_23	bin_24	bin_25	bin_26	bin_27	bin_28	bin_29	bin_30	bin_31	bin_32	bin_33	bin_34	bin_35	bin_36	bin_37	bin_38	bin_39	bin_40	bin_41	bin_42	bin_43	bin_44	bin_45	bin_46	bin_47	bin_48	bin_49
sense	0	0	0	0	0	0	0	0	0	0	0	0	0	0	0	0	0	0	0	0	0	0	0	0	0	0	0	0	0	0	0	0	0	0	0	0	0	0	0	0	0	0	0	0	0	0	0	0	0
antisense	0	0	0	0	0	0	0	0	0	0	0	0	0	0	0	0	0	0	0	0	0	0	0	0	0	0	0	0	0	0	0	0	0	0	0	0	0	0	0	0	0	0	0	0	0	0	0	0	0
Figure.S2f
Postion	G	C	A	T
-200	0.270708	0.243723	0.233868	0.251701
-199	0.26054	0.253578	0.231678	0.254204
-198	0.264998	0.248885	0.240751	0.245366
-197	0.265447	0.244252	0.240419	0.249883
-196	0.264331	0.253695	0.233518	0.248455
-195	0.263351	0.254359	0.238799	0.24349
-194	0.260615	0.253655	0.232935	0.252795
-193	0.263779	0.249003	0.235713	0.251505
-192	0.259421	0.25215	0.2362	0.252228
-191	0.260751	0.256529	0.231118	0.251603
-190	0.26331	0.259714	0.232273	0.244703
-189	0.265088	0.25172	0.236398	0.246795
-188	0.267334	0.253185	0.229657	0.249824
-187	0.269679	0.258344	0.231689	0.240288
-186	0.26577	0.251466	0.231924	0.25084
-185	0.254123	0.25983	0.235598	0.250449
-184	0.262253	0.255452	0.234347	0.247948
-183	0.254202	0.258266	0.237552	0.24998
-182	0.25811	0.263269	0.230751	0.24787
-181	0.266474	0.257641	0.235129	0.240757
-180	0.265301	0.261627	0.235441	0.23763
-179	0.265067	0.257719	0.229422	0.247792
-178	0.260142	0.255452	0.237395	0.24701
-177	0.267959	0.251153	0.237161	0.243727
-176	0.259751	0.26108	0.236067	0.243102
-175	0.25639	0.264051	0.229579	0.24998
-174	0.264207	0.257563	0.238333	0.239897
-173	0.264676	0.259204	0.237552	0.238568
-172	0.26452	0.25983	0.234894	0.240757
-171	0.262487	0.256547	0.236848	0.244118
-170	0.264129	0.253107	0.238959	0.243805
-169	0.266318	0.253654	0.237161	0.242867
-168	0.259928	0.262742	0.236085	0.241245
-167	0.263582	0.26108	0.238412	0.236926
-166	0.266318	0.255921	0.229657	0.248104
-165	0.263816	0.258579	0.226765	0.25084
-164	0.26997	0.263014	0.228779	0.238237
-163	0.261685	0.261138	0.234954	0.242223
-162	0.259007	0.269324	0.23431	0.237358
-161	0.260258	0.266823	0.234545	0.238374
-160	0.257737	0.26563	0.236558	0.240075
-159	0.26637	0.260431	0.237225	0.235974
-158	0.268714	0.257306	0.239256	0.234724
-157	0.265781	0.261016	0.230234	0.242969
-156	0.258047	0.2675	0.237187	0.237266
-155	0.266073	0.260448	0.235919	0.23756
-154	0.258261	0.263964	0.235528	0.242247
-153	0.263808	0.266151	0.233263	0.236778
-152	0.252695	0.264177	0.238791	0.244337
-151	0.260741	0.263787	0.236916	0.238556
-150	0.261287	0.266208	0.23137	0.241134
-149	0.267984	0.268609	0.223151	0.240256
-148	0.258007	0.259413	0.245196	0.237385
-147	0.257772	0.265037	0.231526	0.245665
-146	0.260116	0.266521	0.239416	0.233948
-145	0.262751	0.262829	0.236663	0.237757
-144	0.252812	0.268041	0.234458	0.244689
-143	0.261403	0.269213	0.23641	0.232974
-142	0.253671	0.271556	0.238754	0.23602
-141	0.253905	0.273664	0.228288	0.244142
-140	0.260445	0.26802	0.231238	0.240297
-139	0.251933	0.27294	0.234127	0.241
-138	0.25123	0.273565	0.229285	0.24592
-137	0.25449	0.270889	0.243245	0.231376
-136	0.259566	0.269795	0.235905	0.234734
-135	0.2541	0.278151	0.232625	0.235124
-134	0.260133	0.269582	0.23319	0.237095
-133	0.251777	0.274034	0.23647	0.23772
-132	0.259467	0.273913	0.22761	0.23901
-131	0.250976	0.274473	0.229352	0.245199
-130	0.255327	0.267817	0.23433	0.242526
-129	0.259054	0.274977	0.233141	0.232829
-128	0.25281	0.277552	0.236029	0.233609
-127	0.25634	0.26867	0.232462	0.242528
-126	0.249824	0.267613	0.242803	0.23976
-125	0.257763	0.267202	0.239975	0.23506
-124	0.256904	0.279139	0.226088	0.237869
-123	0.248089	0.276798	0.232954	0.242159
-122	0.257332	0.276209	0.234711	0.231747
-121	0.254504	0.279853	0.232509	0.233133
-120	0.257702	0.278683	0.232197	0.231417
-119	0.254426	0.27377	0.236721	0.235083
-118	0.250273	0.277492	0.240758	0.231477
-117	0.25	0.281581	0.23534	0.233079
-116	0.254815	0.278207	0.235867	0.231111
-115	0.250585	0.281382	0.23772	0.230313
-114	0.252592	0.278085	0.23396	0.235363
-113	0.242205	0.280012	0.240879	0.236904
-112	0.245011	0.28352	0.236748	0.234721
-111	0.249513	0.280614	0.234157	0.235716
-110	0.249825	0.282719	0.2333	0.234157
-109	0.249435	0.282485	0.237587	0.230493
-108	0.252241	0.282719	0.23252	0.23252
-107	0.248967	0.288097	0.235794	0.227142
-106	0.250682	0.281472	0.230026	0.237821
-105	0.250058	0.282407	0.231663	0.235872
-104	0.247876	0.278276	0.232676	0.241172
-103	0.256138	0.279445	0.236807	0.227609
-102	0.254579	0.281939	0.238522	0.224959
-101	0.245226	0.285369	0.234859	0.234547
-100	0.251052	0.285425	0.228995	0.234528
-99	0.244857	0.282653	0.239713	0.232777
-98	0.250857	0.289355	0.235505	0.224283
-97	0.243513	0.299384	0.232448	0.224655
-96	0.250604	0.285592	0.236032	0.227772
-95	0.245851	0.291982	0.234006	0.228162
-94	0.251539	0.280761	0.238759	0.228941
-93	0.250604	0.281774	0.234785	0.232837
-92	0.246766	0.287518	0.239676	0.22604
-91	0.247	0.28892	0.234767	0.229313
-90	0.245092	0.28981	0.240495	0.224603
-89	0.245113	0.291222	0.237324	0.226342
-88	0.245405	0.293458	0.234813	0.226324
-87	0.239486	0.290031	0.243224	0.227259
-86	0.249766	0.291121	0.233333	0.225779
-85	0.248189	0.291099	0.228798	0.231913
-84	0.245152	0.295927	0.233782	0.225138
-83	0.239156	0.297874	0.235651	0.227319
-82	0.242894	0.293046	0.235729	0.228331
-81	0.24309	0.300397	0.233123	0.22339
-80	0.243946	0.294402	0.238574	0.223079
-79	0.240287	0.302422	0.236471	0.220821
-78	0.239975	0.298139	0.237016	0.22487
-77	0.240813	0.306524	0.237076	0.215587
-76	0.243927	0.301775	0.235908	0.21839
-75	0.237231	0.305279	0.234351	0.223139
-74	0.24095	0.298404	0.235267	0.22538
-73	0.242332	0.302351	0.232446	0.222871
-72	0.235949	0.306087	0.234236	0.223727
-71	0.239686	0.304453	0.231045	0.224817
-70	0.23241	0.307674	0.237702	0.222214
-69	0.232625	0.308506	0.235583	0.223286
-68	0.230835	0.311931	0.234726	0.222508
-67	0.234493	0.310141	0.235271	0.220095
-66	0.240215	0.311338	0.230021	0.218427
-65	0.239203	0.313439	0.225975	0.221384
-64	0.230314	0.311469	0.233738	0.224479
-63	0.232571	0.311469	0.232649	0.223312
-62	0.2267	0.316711	0.23798	0.218609
-61	0.235047	0.315937	0.227114	0.221902
-60	0.228963	0.316068	0.233396	0.221574
-59	0.23114	0.322834	0.228885	0.217141
-58	0.224296	0.319412	0.232773	0.223518
-57	0.222568	0.320009	0.235788	0.221635
-56	0.226283	0.318274	0.234914	0.220529
-55	0.222222	0.32758	0.237073	0.213125
-54	0.218179	0.33932	0.228054	0.214447
-53	0.221116	0.332219	0.229202	0.217462
-52	0.223527	0.332919	0.224926	0.218629
-51	0.218067	0.338568	0.221954	0.22141
-50	0.219527	0.328669	0.232354	0.21945
-49	0.211721	0.342142	0.231152	0.214985
-48	0.208596	0.335276	0.231756	0.224372
-47	0.213054	0.34662	0.23209	0.208236
-46	0.217371	0.344236	0.22918	0.209214
-45	0.210285	0.348947	0.224889	0.215878
-44	0.202517	0.353531	0.227764	0.216189
-43	0.199783	0.351095	0.225726	0.223396
-42	0.202113	0.351328	0.223085	0.223474
-41	0.198121	0.35539	0.223206	0.223284
-40	0.19826	0.360488	0.223888	0.217364
-39	0.208401	0.345757	0.214768	0.231074
-38	0.199457	0.346894	0.225311	0.228339
-37	0.206645	0.349169	0.217901	0.226285
-36	0.199177	0.350307	0.219514	0.231002
-35	0.203896	0.347097	0.199162	0.249845
-34	0.221575	0.325029	0.190687	0.262709
-33	0.238786	0.294816	0.168245	0.298153
-32	0.290936	0.253919	0.138445	0.3167
-31	0.321564	0.203849	0.117948	0.356638
-30	0.381673	0.177142	0.100403	0.340782
-29	0.412554	0.158209	0.100636	0.3286
-28	0.424948	0.166085	0.113568	0.2954
-27	0.406175	0.192537	0.137305	0.263983
-26	0.370686	0.239085	0.16425	0.225979
-25	0.307871	0.276386	0.193408	0.222334
-24	0.26355	0.325967	0.211057	0.199426
-23	0.228097	0.356334	0.22957	0.185998
-22	0.207629	0.370367	0.243061	0.178942
-21	0.198217	0.378062	0.24062	0.183101
-20	0.193411	0.378062	0.246822	0.181705
-19	0.193953	0.383178	0.236279	0.186589
-18	0.20324	0.367878	0.238586	0.190295
-17	0.20355	0.369429	0.236803	0.190218
-16	0.194791	0.372142	0.237346	0.195721
-15	0.196651	0.367723	0.239826	0.195799
-14	0.194714	0.367878	0.236338	0.20107
-13	0.200062	0.368033	0.233005	0.198899
-12	0.196729	0.377723	0.226494	0.199054
-11	0.199581	0.378468	0.218338	0.203612
-10	0.198512	0.38548	0.20998	0.206028
-9	0.203936	0.346041	0.229351	0.220673
-8	0.206881	0.313033	0.258794	0.221292
-7	0.214241	0.327445	0.232837	0.225477
-6	0.21314	0.342217	0.220423	0.224219
-5	0.21495	0.350503	0.213943	0.220604
-4	0.232223	0.327033	0.216576	0.224167
-3	0.237339	0.355583	0.218213	0.188865
-2	0.212914	0.323862	0.256658	0.206566
-1	0.145224	0.358492	0.225654	0.27063
0	0.099783	0.48684	0.192445	0.220932
1	0.347184	0.097261	0.519189	0.036366
2	0.197617	0.371789	0.292711	0.137883
3	0.214341	0.34754	0.332843	0.105275
4	0.181593	0.376334	0.329389	0.112684
5	0.284433	0.387905	0.187534	0.140128
6	0.3439	0.30184	0.235503	0.118757
7	0.329984	0.244493	0.317462	0.108062
8	0.329521	0.256337	0.269629	0.144513
9	0.299954	0.278628	0.266806	0.154613
10	0.289268	0.268639	0.281233	0.160859
11	0.275122	0.225921	0.338766	0.160192
12	0.235848	0.230674	0.376014	0.157464
13	0.278996	0.265174	0.276448	0.179382
14	0.226262	0.307164	0.269724	0.19685
15	0.233447	0.308458	0.257601	0.200494
16	0.311058	0.241222	0.263446	0.184273
17	0.307746	0.240781	0.240395	0.211079
18	0.295279	0.27183	0.209195	0.223696
19	0.262939	0.324566	0.222137	0.190359
20	0.24169	0.353898	0.20745	0.196962
21	0.234695	0.355127	0.216577	0.193601
22	0.230301	0.34202	0.223053	0.204626
23	0.231843	0.3532	0.21118	0.203778
24	0.228836	0.353354	0.212953	0.204857
25	0.236392	0.346184	0.219044	0.198381
26	0.226754	0.348651	0.214803	0.209792
27	0.223824	0.353585	0.212645	0.209946
28	0.220817	0.352274	0.227833	0.199075
29	0.222376	0.349372	0.219138	0.209114
30	0.222916	0.35369	0.217904	0.20549
31	0.220911	0.351608	0.227465	0.200015
32	0.214743	0.349294	0.22307	0.212892
33	0.22068	0.355926	0.222222	0.201172
34	0.215668	0.358162	0.227157	0.199013
35	0.21883	0.351068	0.224227	0.205876
36	0.212738	0.356234	0.232477	0.19855
37	0.205259	0.356157	0.236487	0.202097
38	0.217981	0.355386	0.228159	0.198473
39	0.20896	0.353998	0.231861	0.205182
40	0.204102	0.361323	0.238106	0.196469
41	0.216456	0.362431	0.232418	0.188695
42	0.207064	0.364309	0.237835	0.190792
43	0.206833	0.353127	0.240919	0.199121
44	0.20529	0.36161	0.236061	0.197039
45	0.21038	0.351816	0.240071	0.197733
46	0.208221	0.3576	0.235907	0.198273
47	0.203131	0.358525	0.233901	0.204442
48	0.207064	0.35922	0.232976	0.20074
49	0.208606	0.359297	0.237449	0.194648
50	0.208006	0.359324	0.238547	0.194123
51	0.196668	0.358707	0.242557	0.202067
52	0.204782	0.358118	0.240725	0.196375
53	0.199229	0.353953	0.243425	0.203394
54	0.196915	0.361049	0.245661	0.196375
55	0.202005	0.356344	0.248978	0.192673
56	0.200771	0.35457	0.250366	0.194292
57	0.200324	0.356911	0.2473	0.195464
58	0.200324	0.35668	0.24838	0.194616
59	0.200401	0.359148	0.251851	0.188599
60	0.199938	0.358377	0.25324	0.188445
61	0.19909	0.355677	0.256325	0.188908
62	0.202715	0.351435	0.250309	0.195541
63	0.193536	0.348349	0.264733	0.193382
64	0.198627	0.353672	0.263422	0.18428
65	0.19585	0.351049	0.260799	0.192302
66	0.198087	0.352206	0.258948	0.190759
67	0.192471	0.351076	0.262748	0.193705
68	0.198719	0.349919	0.263596	0.187765
69	0.199105	0.356245	0.254262	0.190388
70	0.191406	0.350872	0.26732	0.190403
71	0.198658	0.34686	0.267474	0.187008
72	0.194646	0.345394	0.270097	0.189863
73	0.193658	0.345729	0.274593	0.18602
74	0.203704	0.34946	0.262731	0.184105
75	0.192515	0.351003	0.275772	0.18071
76	0.197685	0.347145	0.271296	0.183873
77	0.197762	0.359877	0.2625	0.179861
78	0.19784	0.345448	0.270602	0.186111
79	0.195833	0.342207	0.273997	0.187963
80	0.202469	0.34321	0.270216	0.184105
81	0.193842	0.346786	0.266842	0.19253
82	0.194845	0.355583	0.264912	0.184659
83	0.194875	0.341437	0.275141	0.188547
84	0.186772	0.351162	0.277688	0.184379
85	0.19611	0.345064	0.274138	0.184688
86	0.188933	0.345991	0.273289	0.191788
87	0.185228	0.343984	0.282936	0.187852
88	0.188778	0.349541	0.277919	0.183762
89	0.204137	0.338813	0.277611	0.17944
90	0.187003	0.351856	0.274138	0.187003
91	0.1908	0.346249	0.277555	0.185397
92	0.187558	0.346017	0.27686	0.189565
93	0.190259	0.347098	0.277632	0.185011
94	0.185628	0.344319	0.281877	0.188175
95	0.187958	0.341335	0.284215	0.186492
96	0.186429	0.350394	0.285086	0.178092
97	0.196016	0.35127	0.272369	0.180344
98	0.188219	0.345171	0.2831	0.18351
99	0.190072	0.353354	0.278468	0.178105
100	0.189237	0.347359	0.280806	0.182597
101	0.188958	0.345097	0.279846	0.1861
102	0.189884	0.339382	0.282317	0.188417
103	0.18139	0.346641	0.288803	0.183166
104	0.187954	0.342085	0.286564	0.183398
105	0.185714	0.342085	0.289961	0.182239
106	0.187876	0.344942	0.282625	0.184556
107	0.190425	0.341622	0.289807	0.178147
108	0.185357	0.340902	0.290083	0.183658
109	0.189064	0.345459	0.28599	0.179487
110	0.186221	0.347107	0.285549	0.181123
111	0.182527	0.340414	0.295149	0.181909
112	0.181692	0.354654	0.285747	0.177907
113	0.180456	0.34438	0.290228	0.184936
114	0.184087	0.351564	0.276941	0.187408
115	0.185632	0.348552	0.284666	0.181151
116	0.18146	0.341831	0.291541	0.185168
117	0.179992	0.349865	0.290305	0.179838
118	0.181692	0.350251	0.286674	0.181383
119	0.19158	0.339668	0.289842	0.178911
120	0.182773	0.34917	0.289069	0.178988
121	0.187577	0.348578	0.286465	0.177379
122	0.179634	0.35355	0.291277	0.175539
123	0.181348	0.341833	0.293231	0.183588
124	0.185225	0.351441	0.288849	0.174484
125	0.17978	0.344412	0.296027	0.17978
126	0.182718	0.343021	0.290771	0.18349
127	0.182718	0.344103	0.290462	0.182718
128	0.178326	0.339491	0.295509	0.186674
129	0.18075	0.34627	0.29339	0.17959
130	0.182064	0.355934	0.284886	0.177116
131	0.174733	0.34908	0.292408	0.183779
132	0.183639	0.345937	0.287327	0.183098
133	0.172659	0.352586	0.29127	0.183484
134	0.180032	0.340036	0.293558	0.186374
135	0.183899	0.341273	0.292166	0.182662
136	0.177663	0.354861	0.286256	0.181221
137	0.175588	0.352413	0.282874	0.189124
138	0.171101	0.351176	0.290687	0.187036
139	0.174054	0.351203	0.290941	0.183801
140	0.175292	0.345478	0.294268	0.184962
141	0.173449	0.34976	0.28903	0.187761
142	0.176803	0.350588	0.287759	0.18485
143	0.173412	0.351466	0.290026	0.185096
144	0.17683	0.353428	0.289429	0.180313
145	0.181488	0.346568	0.279081	0.192864
146	0.176689	0.355545	0.284653	0.183113
147	0.177695	0.35183	0.29007	0.180404
148	0.177864	0.344505	0.285913	0.191718
149	0.176161	0.352399	0.285759	0.185681
150	0.176548	0.350387	0.289706	0.183359
151	0.177955	0.347628	0.287638	0.186779
152	0.182888	0.354781	0.286024	0.176307
153	0.180565	0.338211	0.291521	0.189702
154	0.182733	0.345335	0.284321	0.187611
155	0.176461	0.345954	0.289276	0.188308
156	0.181882	0.344793	0.280139	0.193186
157	0.169623	0.353342	0.288978	0.188057
158	0.170707	0.355124	0.286345	0.187824
159	0.17915	0.350012	0.282782	0.188057
160	0.17396	0.349082	0.289521	0.187437
161	0.176439	0.344048	0.288281	0.191232
162	0.176375	0.350581	0.28079	0.192254
163	0.176762	0.344694	0.293184	0.18536
164	0.179473	0.344229	0.291557	0.184741
165	0.170191	0.344643	0.29003	0.195135
166	0.170359	0.346917	0.292687	0.190037
167	0.173458	0.349008	0.288658	0.188875
168	0.171471	0.348675	0.290563	0.189292
169	0.174492	0.348365	0.283512	0.193631
170	0.179141	0.34821	0.279715	0.192934
171	0.176275	0.344568	0.289013	0.190144
172	0.178522	0.342709	0.287463	0.191306
173	0.175294	0.343614	0.288903	0.192188
174	0.172815	0.348574	0.285183	0.193428
175	0.175851	0.339688	0.293188	0.191273
176	0.176626	0.346741	0.286213	0.190421
177	0.174611	0.344881	0.287685	0.192823
178	0.180578	0.340308	0.286058	0.193056
179	0.170968	0.346896	0.289003	0.193133
180	0.174574	0.349302	0.283411	0.192713
181	0.172868	0.344884	0.29155	0.190698
182	0.174729	0.344961	0.294496	0.185814
183	0.174109	0.341705	0.296822	0.187364
184	0.177829	0.338372	0.293953	0.189845
185	0.173734	0.345608	0.287232	0.193426
186	0.176525	0.333514	0.292891	0.19707
187	0.1677	0.345402	0.291441	0.195457
188	0.168721	0.350469	0.283787	0.197023
189	0.168657	0.341114	0.285437	0.204792
190	0.171307	0.343311	0.288251	0.197131
191	0.176826	0.342175	0.287653	0.193346
192	0.172638	0.34582	0.288584	0.192958
193	0.165658	0.341477	0.299286	0.193578
194	0.174837	0.336798	0.293748	0.194617
195	0.175795	0.347168	0.28782	0.189216
196	0.170132	0.33941	0.289915	0.200543
197	0.167184	0.340729	0.293406	0.198681
198	0.17418	0.345333	0.283963	0.196524
199	0.173353	0.339334	0.289749	0.197563
200	0.173626	0.338559	0.291292	0.196523
Figure.S2g
Postion	G	C	A	T
-200	0.263493	0.249049	0.233104	0.254354
-199	0.267502	0.250535	0.229127	0.252836
-198	0.268141	0.246669	0.234655	0.250535
-197	0.269689	0.250807	0.229177	0.250327
-196	0.269736	0.24651	0.233155	0.250599
-195	0.265557	0.252939	0.230961	0.250543
-194	0.265755	0.252915	0.230012	0.251318
-193	0.26129	0.252475	0.234973	0.251262
-192	0.261753	0.255525	0.232211	0.250511
-191	0.262551	0.25479	0.234702	0.247956
-190	0.264899	0.252699	0.231012	0.251389
-189	0.265945	0.251669	0.236243	0.246144
-188	0.268053	0.250104	0.233496	0.248347
-187	0.267414	0.254352	0.228897	0.249337
-186	0.265585	0.256036	0.231285	0.247094
-185	0.266264	0.249146	0.237808	0.246782
-184	0.268715	0.251725	0.230614	0.248946
-183	0.264403	0.254535	0.229816	0.251246
-182	0.263524	0.253657	0.237753	0.245066
-181	0.268544	0.251142	0.233356	0.246959
-180	0.261247	0.258342	0.230403	0.250008
-179	0.260377	0.25067	0.237644	0.251309
-178	0.265939	0.253424	0.234077	0.24656
-177	0.26384	0.25273	0.234085	0.249346
-176	0.263808	0.254326	0.233127	0.248739
-175	0.265541	0.254366	0.23307	0.247023
-174	0.265883	0.254581	0.232808	0.246728
-173	0.265379	0.256313	0.232498	0.24581
-172	0.260814	0.259729	0.229274	0.250184
-171	0.264564	0.259904	0.231494	0.244039
-170	0.26758	0.253854	0.233713	0.244853
-169	0.265775	0.259775	0.233347	0.241103
-168	0.268935	0.254636	0.231656	0.244774
-167	0.264473	0.256526	0.235272	0.243729
-166	0.266362	0.255991	0.235121	0.242525
-165	0.267303	0.258592	0.230894	0.243211
-164	0.264127	0.259468	0.23423	0.242175
-163	0.265259	0.259197	0.230929	0.244616
-162	0.262132	0.260026	0.237756	0.240086
-161	0.259978	0.261988	0.236369	0.241665
-160	0.264955	0.261541	0.231105	0.242399
-159	0.25851	0.259946	0.235827	0.245717
-158	0.265233	0.259363	0.234735	0.240669
-157	0.263111	0.262122	0.231083	0.243684
-156	0.264459	0.259068	0.231091	0.245382
-155	0.262871	0.266635	0.233429	0.237065
-154	0.265318	0.262862	0.230838	0.240981
-153	0.26374	0.262369	0.231586	0.242304
-152	0.261714	0.2635	0.237472	0.237313
-151	0.258899	0.262535	0.234786	0.24378
-150	0.262144	0.260964	0.235735	0.241157
-149	0.261179	0.264591	0.237035	0.237195
-148	0.261617	0.258013	0.238558	0.241812
-147	0.257399	0.264479	0.236669	0.241453
-146	0.263082	0.264198	0.231481	0.241239
-145	0.2625	0.263967	0.23648	0.237054
-144	0.255707	0.263136	0.238394	0.242762
-143	0.2628	0.263916	0.235924	0.237359
-142	0.258775	0.269487	0.234195	0.237543
-141	0.257181	0.267128	0.236746	0.238945
-140	0.258735	0.268745	0.236802	0.235718
-139	0.259213	0.267374	0.238396	0.235017
-138	0.256678	0.270545	0.237998	0.234778
-137	0.256853	0.270751	0.23827	0.234126
-136	0.254414	0.267291	0.236852	0.241442
-135	0.258454	0.272064	0.234263	0.235219
-134	0.260382	0.269592	0.235682	0.234344
-133	0.257528	0.271931	0.238696	0.231845
-132	0.257153	0.272	0.231696	0.239151
-131	0.255886	0.269935	0.238746	0.235433
-130	0.256587	0.273472	0.239383	0.230558
-129	0.25399	0.274187	0.234717	0.237106
-128	0.255097	0.27456	0.240475	0.229867
-127	0.25219	0.273246	0.240276	0.234288
-126	0.25082	0.275186	0.239609	0.234385
-125	0.253806	0.270909	0.239155	0.23613
-124	0.25621	0.269108	0.238217	0.236465
-123	0.253487	0.274186	0.239252	0.233074
-122	0.255302	0.27546	0.239762	0.229476
-121	0.251345	0.275738	0.239054	0.233863
-120	0.250024	0.276421	0.239548	0.234007
-119	0.254665	0.276253	0.237534	0.231548
-118	0.25125	0.278091	0.239692	0.230968
-117	0.256631	0.273729	0.23775	0.231891
-116	0.248472	0.278846	0.242104	0.230578
-115	0.252929	0.276168	0.243346	0.227556
-114	0.250469	0.279021	0.237929	0.232581
-113	0.249499	0.282727	0.233648	0.234126
-112	0.255195	0.27604	0.241225	0.22754
-111	0.251878	0.283573	0.238607	0.225942
-110	0.252212	0.282728	0.237988	0.227073
-109	0.25486	0.280346	0.233097	0.231697
-108	0.249244	0.281219	0.241704	0.227832
-107	0.248568	0.285632	0.236701	0.229098
-106	0.249101	0.283551	0.237141	0.230206
-105	0.250835	0.280352	0.240784	0.228029
-104	0.250286	0.282602	0.23909	0.228022
-103	0.251876	0.283584	0.238774	0.225766
-102	0.246931	0.284806	0.239585	0.228678
-101	0.247011	0.289939	0.236867	0.226183
-100	0.244817	0.290633	0.237441	0.227108
-99	0.240327	0.290465	0.241885	0.227323
-98	0.250072	0.287676	0.240217	0.222035
-97	0.248141	0.290001	0.238955	0.222904
-96	0.249531	0.289292	0.238471	0.222706
-95	0.245702	0.29045	0.237693	0.226156
-94	0.245869	0.295284	0.233761	0.225086
-93	0.246862	0.287249	0.239808	0.226081
-92	0.247529	0.289886	0.241492	0.221092
-91	0.248062	0.291116	0.240913	0.21991
-90	0.24498	0.289872	0.242185	0.222964
-89	0.244742	0.290933	0.241248	0.223076
-88	0.24198	0.295248	0.240518	0.222254
-87	0.247189	0.292829	0.241917	0.218065
-86	0.247706	0.296643	0.236749	0.218902
-85	0.245697	0.294983	0.238203	0.221118
-84	0.244324	0.295291	0.237687	0.222699
-83	0.246404	0.293049	0.242403	0.218144
-82	0.243919	0.293453	0.239823	0.222804
-81	0.238856	0.297244	0.24311	0.22079
-80	0.244738	0.296359	0.238071	0.220832
-79	0.24473	0.297841	0.240825	0.216603
-78	0.24158	0.300975	0.240342	0.217104
-77	0.244834	0.300638	0.238517	0.216011
-76	0.248484	0.298987	0.237152	0.215376
-75	0.244985	0.300654	0.236353	0.218008
-74	0.240281	0.304992	0.235203	0.219525
-73	0.245804	0.301932	0.234699	0.217565
-72	0.238381	0.304654	0.240126	0.21684
-71	0.246106	0.299971	0.235574	0.218349
-70	0.243418	0.308285	0.23276	0.215536
-69	0.239811	0.302737	0.238574	0.218878
-68	0.238067	0.304767	0.243902	0.213264
-67	0.242634	0.308985	0.234895	0.213486
-66	0.238171	0.308575	0.238646	0.214607
-65	0.239749	0.313513	0.233406	0.213332
-64	0.23959	0.310373	0.236958	0.213078
-63	0.237934	0.314201	0.231591	0.216274
-62	0.236699	0.311053	0.236413	0.215835
-61	0.235384	0.310399	0.23402	0.220197
-60	0.23403	0.311923	0.235361	0.218686
-59	0.225938	0.318634	0.241314	0.214114
-58	0.228492	0.32226	0.236956	0.212293
-57	0.233088	0.324003	0.237051	0.205858
-56	0.229058	0.32167	0.237805	0.211467
-55	0.227286	0.324101	0.233877	0.214736
-54	0.230472	0.328327	0.234053	0.207149
-53	0.234632	0.31993	0.234759	0.210678
-52	0.231734	0.326975	0.229992	0.211298
-51	0.22338	0.328338	0.235926	0.212355
-50	0.226551	0.330071	0.22766	0.215718
-49	0.225485	0.330863	0.231408	0.212245
-48	0.221979	0.332542	0.237118	0.208361
-47	0.217032	0.331644	0.23255	0.218774
-46	0.220153	0.338843	0.228672	0.212331
-45	0.214299	0.341872	0.237129	0.2067
-44	0.221125	0.339792	0.229167	0.209916
-43	0.218813	0.338811	0.224386	0.21799
-42	0.214075	0.341406	0.23057	0.213949
-41	0.215543	0.33862	0.231656	0.214182
-40	0.222549	0.33289	0.227139	0.217422
-39	0.223242	0.333692	0.229793	0.213273
-38	0.221994	0.326772	0.231614	0.21962
-37	0.221262	0.32767	0.228002	0.223066
-36	0.222173	0.329653	0.22616	0.222015
-35	0.226739	0.319624	0.227182	0.226454
-34	0.228212	0.319351	0.20863	0.243808
-33	0.247066	0.29467	0.196426	0.261838
-32	0.270321	0.275919	0.176229	0.277532
-31	0.29456	0.251803	0.158096	0.295541
-30	0.330276	0.218582	0.14414	0.307001
-29	0.366775	0.209188	0.136877	0.28716
-28	0.371728	0.214367	0.14582	0.268085
-27	0.358236	0.227347	0.168479	0.245937
-26	0.333692	0.255446	0.189592	0.22127
-25	0.287927	0.299339	0.208548	0.204186
-24	0.248783	0.323133	0.235095	0.192989
-23	0.225036	0.34013	0.246025	0.18881
-22	0.211556	0.362835	0.241553	0.184057
-21	0.20854	0.35077	0.260027	0.180663
-20	0.209615	0.356554	0.253548	0.180284
-19	0.211775	0.354308	0.254251	0.179666
-18	0.209487	0.351789	0.250158	0.188567
-17	0.212279	0.343824	0.253547	0.19035
-16	0.207848	0.349224	0.248697	0.194231
-15	0.201162	0.349286	0.258119	0.191433
-14	0.206443	0.349021	0.250253	0.194283
-13	0.208237	0.356116	0.243107	0.19254
-12	0.207346	0.353642	0.244804	0.194208
-11	0.214962	0.358934	0.244679	0.181425
-10	0.225474	0.35332	0.233052	0.188153
-9	0.21703	0.32804	0.256528	0.198402
-8	0.216376	0.304536	0.268931	0.210158
-7	0.227535	0.314175	0.246536	0.211754
-6	0.229281	0.323865	0.246702	0.200151
-5	0.227983	0.331829	0.244044	0.196144
-4	0.245575	0.312364	0.227971	0.21409
-3	0.255071	0.337666	0.239676	0.167587
-2	0.230112	0.30935	0.270015	0.190524
-1	0.150602	0.348924	0.241752	0.258721
0	0.084708	0.485414	0.186036	0.243842
1	0.314676	0.077636	0.5812	0.026488
2	0.225666	0.339618	0.300615	0.134101
3	0.205983	0.325147	0.360424	0.108446
4	0.169866	0.360284	0.352939	0.116911
5	0.286435	0.366427	0.201305	0.145833
6	0.334646	0.288226	0.254349	0.122778
7	0.324249	0.232623	0.33515	0.107978
8	0.330666	0.246928	0.279882	0.142524
9	0.291681	0.272089	0.286736	0.149494
10	0.290434	0.253803	0.304577	0.151186
11	0.27381	0.208711	0.367504	0.149975
12	0.225312	0.210039	0.414126	0.150523
13	0.28145	0.246717	0.308719	0.163114
14	0.226606	0.297072	0.30784	0.168482
15	0.229796	0.302616	0.290621	0.176967
16	0.309826	0.218147	0.31203	0.159997
17	0.319199	0.219693	0.273806	0.187301
18	0.303072	0.263693	0.243106	0.190128
19	0.273812	0.298111	0.262575	0.165502
20	0.253273	0.328623	0.241313	0.176791
21	0.238969	0.327847	0.258261	0.174923
22	0.243312	0.32429	0.261503	0.170894
23	0.237804	0.323126	0.258261	0.180808
24	0.237679	0.325927	0.263643	0.172751
25	0.239945	0.314691	0.269717	0.175647
26	0.235538	0.326871	0.257412	0.180179
27	0.226191	0.330616	0.261786	0.181406
28	0.229024	0.327878	0.264902	0.178196
29	0.222887	0.334015	0.260339	0.182759
30	0.218481	0.338358	0.258482	0.184679
31	0.21889	0.332316	0.26465	0.184144
32	0.222352	0.342198	0.25502	0.180431
33	0.216844	0.343142	0.26166	0.178353
34	0.225625	0.334739	0.259552	0.180084
35	0.21911	0.333826	0.261912	0.185151
36	0.216561	0.341537	0.262133	0.17977
37	0.213728	0.339963	0.270724	0.175584
38	0.214421	0.350821	0.260779	0.173979
39	0.2142	0.346132	0.264304	0.175364
40	0.215585	0.343457	0.264682	0.176276
41	0.210487	0.34245	0.261881	0.185183
42	0.208322	0.347465	0.267019	0.177194
43	0.205615	0.346206	0.273597	0.174582
44	0.212319	0.347811	0.263935	0.175936
45	0.205583	0.347843	0.273251	0.173323
46	0.207724	0.350707	0.268435	0.173134
47	0.204671	0.345356	0.266138	0.183835
48	0.196676	0.355553	0.275454	0.172316
49	0.199666	0.350518	0.274541	0.175275
50	0.207629	0.34693	0.268687	0.176754
51	0.198099	0.357138	0.273102	0.171661
52	0.200995	0.352921	0.273008	0.173077
53	0.201183	0.350025	0.272724	0.176067
54	0.198067	0.356446	0.271875	0.173612
55	0.203953	0.345304	0.275966	0.174777
56	0.201781	0.34927	0.269325	0.179624
57	0.192282	0.355733	0.276542	0.175443
58	0.195272	0.350886	0.277486	0.176356
59	0.197381	0.35268	0.270593	0.179346
60	0.20012	0.34969	0.276447	0.173743
61	0.196752	0.349501	0.27972	0.174027
62	0.194486	0.356866	0.275314	0.173334
63	0.195304	0.355135	0.277769	0.171792
64	0.192849	0.352491	0.279469	0.175191
65	0.197665	0.356048	0.271663	0.174625
66	0.191464	0.355072	0.280665	0.172799
67	0.191527	0.355796	0.277989	0.174688
68	0.191055	0.355293	0.272355	0.181297
69	0.185798	0.36206	0.280602	0.17154
70	0.188568	0.35567	0.282805	0.172956
71	0.191149	0.360895	0.278461	0.169494
72	0.188543	0.360371	0.282877	0.168209
73	0.189776	0.35522	0.284082	0.170921
74	0.193365	0.36224	0.273411	0.170984
75	0.186691	0.359533	0.282351	0.171425
76	0.191891	0.35136	0.284909	0.17184
77	0.191614	0.35348	0.283093	0.171814
78	0.186829	0.355621	0.287688	0.169862
79	0.19388	0.350301	0.288381	0.167438
80	0.190858	0.353574	0.280322	0.175245
81	0.183587	0.361602	0.286776	0.168036
82	0.187616	0.357069	0.287311	0.168005
83	0.18812	0.357572	0.283596	0.170712
84	0.181572	0.364498	0.282368	0.171562
85	0.187396	0.35433	0.288727	0.169547
86	0.185853	0.359398	0.283376	0.171373
87	0.183839	0.359556	0.287468	0.169138
88	0.187773	0.352126	0.289955	0.170145
89	0.189926	0.35536	0.283929	0.170785
90	0.18033	0.360912	0.289762	0.168996
91	0.186312	0.358897	0.292092	0.1627
92	0.188238	0.354123	0.286906	0.170733
93	0.180525	0.36086	0.292227	0.166389
94	0.18424	0.356043	0.292605	0.167113
95	0.190851	0.356043	0.28338	0.169726
96	0.181884	0.361596	0.288489	0.168031
97	0.180982	0.357683	0.295057	0.166278
98	0.186126	0.356194	0.286038	0.171642
99	0.181057	0.36394	0.28925	0.165754
100	0.18811	0.351345	0.292462	0.168084
101	0.181767	0.352952	0.294032	0.171249
102	0.18193	0.361813	0.291585	0.164672
103	0.184487	0.351368	0.297106	0.167039
104	0.190124	0.352817	0.289358	0.167701
105	0.18361	0.358308	0.291194	0.166887
106	0.184561	0.35454	0.294384	0.166514
107	0.186583	0.355339	0.290173	0.167906
108	0.180598	0.358961	0.293102	0.167339
109	0.185266	0.353523	0.291033	0.170179
110	0.185455	0.359791	0.286119	0.168635
111	0.179865	0.3591	0.294746	0.166289
112	0.183488	0.348453	0.299439	0.16862
113	0.183173	0.35217	0.2921	0.172557
114	0.181981	0.360876	0.292203	0.164939
115	0.187348	0.355637	0.291781	0.165233
116	0.186661	0.353412	0.29053	0.169397
117	0.180423	0.359618	0.29494	0.165018
118	0.188173	0.354042	0.292704	0.165081
119	0.186793	0.352478	0.293311	0.167418
120	0.181758	0.358003	0.292943	0.167297
121	0.178839	0.35771	0.294568	0.168883
122	0.182013	0.351673	0.292242	0.174072
123	0.174393	0.362084	0.296253	0.167271
124	0.18609	0.350782	0.299099	0.16403
125	0.189789	0.349984	0.29086	0.169367
126	0.180964	0.356823	0.295777	0.166436
127	0.187468	0.3478	0.296237	0.168495
128	0.184707	0.349839	0.29531	0.170144
129	0.180815	0.352174	0.296788	0.170223
130	0.180127	0.357134	0.295158	0.167581
131	0.18346	0.351788	0.291979	0.172773
132	0.182804	0.360974	0.288773	0.16745
133	0.180107	0.356113	0.29386	0.16992
134	0.178782	0.355798	0.290233	0.175187
135	0.177758	0.366082	0.289693	0.166467
136	0.181124	0.350798	0.297521	0.170557
137	0.178686	0.359076	0.290775	0.171462
138	0.181468	0.357258	0.292741	0.168533
139	0.182647	0.350749	0.296924	0.16968
140	0.180582	0.358324	0.289821	0.171274
141	0.17841	0.355495	0.292354	0.17374
142	0.178637	0.356674	0.292711	0.171979
143	0.18508	0.357664	0.286219	0.171037
144	0.17382	0.364586	0.291183	0.170412
145	0.180137	0.349986	0.295673	0.174204
146	0.18232	0.353405	0.283501	0.180774
147	0.174762	0.359909	0.289619	0.175709
148	0.180429	0.354009	0.290467	0.175095
149	0.178721	0.359053	0.282368	0.179858
150	0.177659	0.358918	0.286395	0.177028
151	0.177091	0.354403	0.293089	0.175418
152	0.180486	0.357215	0.283202	0.179097
153	0.175813	0.357594	0.288917	0.177676
154	0.175103	0.35447	0.289986	0.18044
155	0.180231	0.355345	0.281667	0.182757
156	0.179211	0.3516	0.290199	0.17899
157	0.177149	0.353697	0.288562	0.180592
158	0.176591	0.350624	0.288833	0.183952
159	0.176718	0.354194	0.287822	0.181267
160	0.169563	0.355112	0.292114	0.183211
161	0.177331	0.357475	0.282491	0.182703
162	0.172223	0.354148	0.290883	0.182746
163	0.176463	0.352705	0.288491	0.182341
164	0.178434	0.351811	0.285728	0.184028
165	0.169443	0.358513	0.289737	0.182307
166	0.172715	0.358073	0.288817	0.180396
167	0.177068	0.352238	0.286008	0.184686
168	0.172373	0.358753	0.281166	0.187707
169	0.174724	0.351978	0.288266	0.185032
170	0.172042	0.359388	0.282616	0.185955
171	0.171452	0.3553	0.28959	0.183658
172	0.180027	0.351643	0.283591	0.184739
173	0.175364	0.348387	0.285895	0.190354
174	0.169497	0.353765	0.285859	0.190878
175	0.172761	0.352543	0.285235	0.189461
176	0.171201	0.355909	0.283911	0.188979
177	0.172641	0.353918	0.287924	0.185517
178	0.177012	0.349817	0.285529	0.187642
179	0.172119	0.351262	0.285041	0.191578
180	0.17358	0.350166	0.285588	0.190666
181	0.1727	0.346697	0.288286	0.192317
182	0.175912	0.34654	0.280846	0.196703
183	0.169916	0.348155	0.287075	0.194854
184	0.170312	0.34784	0.289413	0.192436
185	0.172174	0.349696	0.284783	0.193347
186	0.168608	0.353137	0.283598	0.194657
187	0.174132	0.346649	0.285239	0.193979
188	0.173035	0.346735	0.286144	0.194087
189	0.171595	0.347052	0.286171	0.195181
190	0.1735	0.344784	0.2877	0.194016
191	0.176709	0.343508	0.282747	0.197036
192	0.169332	0.345724	0.287528	0.197416
193	0.172414	0.346411	0.289066	0.192109
194	0.173015	0.342643	0.28818	0.196162
195	0.169358	0.34619	0.283995	0.200456
196	0.175196	0.342665	0.28718	0.194958
197	0.174563	0.341462	0.285375	0.1986
198	0.169565	0.345843	0.285036	0.199557
199	0.172685	0.342899	0.288135	0.196282
200	0.17381	0.339985	0.282397	0.203808
Figure.S2h
type	Number of values	Minimum	25% Percentile	Median	75% Percentile	Maximum	Mean	Std. Deviation	Variance	Lower 95% CI of mean	Upper 95% CI of mean
broad	25705	0.267	0.637	0.837	1.25	11.3	1.16	1.11	1.22	1.15	1.17
sharp	9499	0.316	0.746	1.14	1.64	11.3	1.58	1.5	2.24	1.55	1.61
Figure.S2i
type	Number of values	Minimum	25% Percentile	Median	75% Percentile	Maximum	Mean	Std. Deviation	Variance	Lower 95% CI of mean	Upper 95% CI of mean
broad	25705	0	0.329	0.996	1.73	6.58	1.16	0.992	0.984	1.15	1.17
sharp	9499	0	0.0278	0.432	1.16	6.48	0.732	0.862	0.743	0.71	0.75
[truncated: 851 more columns]

## Sheet: Supplementary Fig. 3
Figure.S3
GO term	annotation	log2fc	gene count
GO:0004601	peroxidase activity	1.20441	285
GO:0019005	SCF ubiquitin ligase complex	0.892082	261
GO:0020037	heme binding	0.886434	599
GO:0009699	phenylpropanoid biosynthetic process	0.872703	268
GO:0009664	plant-type cell wall organization	0.850033	273
GO:0009505	plant-type cell wall	0.839678	830
GO:0009628	response to abiotic stimulus	0.811681	232
GO:0016042	lipid catabolic process	0.761055	237
GO:0098869	cellular oxidant detoxification	0.751821	300
GO:0080167	response to karrikin	0.749384	466
GO:0006886	intracellular protein transport	-1.12692	328
GO:0007030	Golgi organization	-1.17156	421
GO:0009535	chloroplast thylakoid membrane	-1.1741	773
GO:0006096	glycolytic process	-1.23169	400
GO:0006007	glucose catabolic process	-1.33219	703
GO:0006740	NADPH regeneration	-1.34159	303
GO:0006098	pentose-phosphate shunt	-1.3646	323
GO:0080129	proteasome core complex assembly	-1.60497	292
GO:0051788	response to misfolded protein	-1.67006	380
GO:0009853	photorespiration	-1.76846	303
Interpro	annotation	log2fc	count
IPR017972	Cytochrome P450	1.7629	193
IPR001128	Cytochrome P450	1.55491	231
IPR036396	Cytochrome P450 superfamily	1.55491	231
IPR002401	Cytochrome P450	1.54799	199
IPR000823	Plant peroxidase	1.4788	188
IPR033905	Secretory peroxidase	1.4642	185
IPR019793	Peroxidases heam-ligand binding site	1.18608	200
IPR002016	Haem peroxidase	1.17182	212
IPR010255	Haem peroxidase superfamily	1.14695	214
IPR036312	Bifunctional inhibitor/plant lipid transfer protein/seed storage helical domain superfamily	1.08205	242
IPR041118	Rx	-0.146802	554
IPR003593	AAA+ ATPase domain	-0.227796	355
IPR016024	Armadillo-type fold	-0.248179	363
IPR015943	WD40/YVTN repeat-like-containing domain superfamily	-0.276859	305
IPR036249	Thioredoxin-like superfamily	-0.315048	415
IPR027417	P-loop containing nucleoside triphosphate hydrolase	-0.341269	1793
IPR036291	NAD(P)-binding domain superfamily	-0.549706	599
IPR035979	RNA-binding domain superfamily	-1.02444	386
IPR012677	Nucleotide-binding alpha-beta plait domain superfamily	-1.0284	374
IPR000504	RNA recognition motif domain	-1.03511	369

## Sheet: Supplementary Fig. 4
Figure.S4a
TSS_count	type	gene_count
1	not_add	27864
2	add	5246
2	not_add	566
3~5	add	1433
3~5	not_add	34
>6	add	61
Figure.S4c
position_ranks	expression_rank	TSS count
1	top	3626
1	second	3128
1	other	586
2	top	3165
2	second	3616
2	other	559
3	top	425
3	second	470
3	other	633
4	top	93
4	second	83
4	other	228
>=5	top	31
>=5	second	43
>=5	other	194

## Sheet: Supplementary Fig. 6
Figure.S6
GO term	annotation	log2fc	gene count
GO:0009739	response to gibberellin	1.09992	230
GO:0000911	cytokinesis by cell plate formation	0.813519	237
GO:0003682	chromatin binding	0.80014	512
GO:0006623	protein targeting to vacuole	0.724986	300
GO:0046777	protein autophosphorylation	0.713654	358
GO:0042538	hyperosmotic salinity response	0.700178	347
GO:0045944	positive regulation of transcription by RNA polymerase II	0.674007	294
GO:0009908	flower development	0.665574	302
GO:0009738	abscisic acid-activated signaling pathway	0.635044	589
GO:0000165	MAPK cascade	0.629864	480
GO:0003700	DNA binding transcription factor activity	0.622118	1033
GO:0006886	intracellular protein transport	0.605321	374
GO:0043565	sequence-specific DNA binding	0.601011	627
GO:0009753	response to jasmonic acid	0.574517	433
GO:0022414	reproductive process	0.573196	586
GO:0009860	pollen tube growth	0.554528	423
GO:0043687	post-translational protein modification	0.544466	1524
GO:0009751	response to salicylic acid	0.54268	357
GO:0009723	response to ethylene	0.530984	399
GO:0009873	ethylene-activated signaling pathway	0.525379	291
GO:0016036	cellular response to phosphate starvation	0.51823	303
GO:0009733	response to auxin	0.505911	551
GO:0010027	thylakoid membrane organization	-0.516606	418
GO:0006259	DNA metabolic process	-0.519284	599
GO:0000786	nucleosome	-0.521514	445
GO:0090305	nucleic acid phosphodiester bond hydrolysis	-0.52429	562
GO:0046982	protein heterodimerization activity	-0.592394	511
GO:0006869	lipid transport	-0.603829	352
GO:0006334	nucleosome assembly	-0.819988	439
GO:0003735	structural constituent of ribosome	-0.823351	710
GO:0005506	iron ion binding	-0.851234	518
GO:0004519	endonuclease activity	-0.882805	336
GO:0009055	electron transfer activity	-0.992065	590
GO:0020037	heme binding	-1.02706	629
Interpro	annotation	log2fc	count
IPR017930	Myb domain	0.954608	287
IPR009057	Homeobox-like domain superfamily	0.862009	488
IPR001005	SANT/Myb domain	0.754625	364
IPR000504	RNA recognition motif domain	0.680881	421
IPR012677	Nucleotide-binding alpha-beta plait domain superfamily	0.635573	427
IPR000719	Protein kinase domain	0.632558	1545
IPR035979	RNA-binding domain superfamily	0.623216	440
IPR011009	Protein kinase-like domain superfamily	0.621481	1602
IPR008271	Serine/threonine-protein kinase	0.578643	1268
IPR017441	Protein kinase	0.525204	1135
IPR036047	F-box-like domain superfamily	-0.544719	608
IPR009072	Histone-fold	-0.784086	407
IPR011990	Tetratricopeptide-like helical domain superfamily	-1.05559	569

## Sheet: Supplementary Fig. 8
Figure.S8
homeologous genes uORF	fraction of differentially expressed homeologus	count	sum
Diff	0.188	2950	15720
NoDiff	0.15	7237	48198

[truncated: 12 more sheets: Supplementary Fig. 9, Supplementary Fig. 10, Supplementary Fig. 11, Supplementary Fig. 12, Supplementary Fig. 13, Supplementary Fig. 14, Supplementary Fig. 15, Supplementary Fig. 16, Supplementary Fig. 17, Supplementary Fig. 18, Supplementary Fig. 20, Supplementary Fig. 23]
